# Supplementary material for: Anaplasma phagocytophilum modifies tick cell microRNA expression and upregulates isc-mir-79 to facilitate infection by targeting the Roundabout protein 2 pathway
Source: Sci Rep. 2019 Jun 24;9:9073. doi: 10.1038/s41598-019-45658-2 (PMC6591238; doi:10.1038/s41598-019-45658-2)
Supplement: Supplementary file 2 — Table S2 [file 41598_2019_45658_MOESM2_ESM.xls]

## Sheet: Targets of downregulated miRNA 
Table S2. Biological process annotations of predicted gene mRNA targets for tick miRNAs downregulated and upregulated in response to A. phagocytophilum infection.
miRNA	Genome accession	Uniprot	Protein names
mir8979	IscW_ISCW000598	B7P3S5	Organic anion transporter, putative
	IscW_ISCW001221	B7P1G6	Uncharacterized protein
	IscW_ISCW004902	B7PHB7	Calcitonin receptor, putative
	IscW_ISCW008159	B7PS70	Uncharacterized protein
mir4880	IscW_ISCW010362	B7Q974	Zinc finger protein, putative
	IscW_ISCW011867	B7QD25	Uncharacterized protein (Fragment)
	IscW_ISCW015566	B7P1L0	Ubiquitin protein ligase edd, putat...
	IscW_ISCW020337	B7PY00	Zinc finger protein, putative
	IscW_ISCW021258	B7Q9Y4	Transposase, putative
	IscW_ISCW021765	B7Q4R3	Uncharacterized protein
mir1560	IscW_ISCW023368	B7QHY6	Neurexin IV, putative
	IscW_ISCW000022	B7P1V6	Uncharacterized protein
	IscW_ISCW000895	B7P5Z1	Uncharacterized protein
	IscW_ISCW001487	B7P264	Guanine nucleotide exchange factor,...
	IscW_ISCW003554	B7PE83	Uncharacterized protein
	IscW_ISCW003641	B7PJE7	Uncharacterized protein
	IscW_ISCW003817	B7PIG8	RING finger protein, putative
	IscW_ISCW004069	B7PJY2	Uncharacterized protein (Fragment)
	IscW_ISCW006378	B7PL28	Cell division control protein
	IscW_ISCW007504	B7PRE8	TATA element modulatory factor, put...
	IscW_ISCW007674	B7PUV0	IQ calmodulinbinding motif domain-c...
mir1677	IscW_ISCW007888	B7PVD6	Uncharacterized protein
	IscW_ISCW008410	B7PWH7	E3 ubiquitin-protein ligase
	IscW_ISCW008441	B7PU95	Epsin 4/enthoprotin, putative
	IscW_ISCW008768	B7Q2T7	Uncharacterized protein
	IscW_ISCW010258	B7PYU8	Transcriptional repressor protein y...
	IscW_ISCW013852	B7QJ62	Cysteine synthase, putative
	IscW_ISCW015870	B7P5T3	Monocarboxylate transporter, putati...
	IscW_ISCW016448	B7P5E0	Fh1/fh2 domains-containing protein,...
	IscW_ISCW016798	B7P812	Angiomotin, putative
	IscW_ISCW017543	Q4PMB5	60S ribosomal protein L10, putative
	IscW_ISCW018111	B7PEI3	Hippocampus abundant transcript 1 p...
	IscW_ISCW018221	B7PJD0	Carrier protein, putative
	IscW_ISCW019618	B7PWN6	Histone-lysine N-methyltransferase,...
	IscW_ISCW021742	B7Q7V9	Sulfotransferase, putative
	IscW_ISCW021946	B7QFW9	Sidestep protein, putative
	IscW_ISCW022338	B7QCI7	Endothelin-converting enzyme, putat...
	IscW_ISCW022462	B7QAR5	Coenzyme q10 biosynthesis protein, ...
	IscW_ISCW023919	B7QNJ4	Serum amyloid A protein, putative
	IscW_ISCW024637	B7Q7H4	Coenzyme q10 biosynthesis protein, ...
	IscW_ISCW001996	B7PAW2	Uncharacterized protein
	IscW_ISCW002073	B7P9A4	Uncharacterized protein
	IscW_ISCW003378	B7P928	Presenilin
	IscW_ISCW004079	B7PK69	Uncharacterized protein
	IscW_ISCW004422	B7PGW5	Neurofilament-H, putative
	IscW_ISCW004880	B7PIX7	Kinesin motor domaincontaining prot...
	IscW_ISCW006085	B7PP60	Peptidase, S54 (rhomboid) family pr...
	IscW_ISCW007056	B7PTI3	CUB domaincontaining protein
	IscW_ISCW007059	B7PUJ0	Uncharacterized protein (Fragment)
	IscW_ISCW007523	B7PWL6	N-acetylglucosamine kinase, putativ...
mir9225	IscW_ISCW008085	B7PU58	Uncharacterized protein
	IscW_ISCW008151	B7PUM9	Autophagy protein, putative
	IscW_ISCW008751	B7PYC7	Fibropellin-1, putative
	IscW_ISCW009367	B7PYE7	B-cell receptor-associated protein,...
	IscW_ISCW009376	B7PYF4	Uncharacterized protein
	IscW_ISCW009719	B7Q0Q5	Alpha-tubulin, putative
	IscW_ISCW009957	B7Q3P3	Tubulin alpha-1 chain, putative
	IscW_ISCW010457	B7Q5R9	Beta 1 syntrophin, putative
	IscW_ISCW012218	B7QFH8	Adenylyltransferase and sulfurtrans...
	IscW_ISCW012907	B7QBK9	Carbon catabolite repressor protein...
	IscW_ISCW013271	B7QA42	Uncharacterized protein
	IscW_ISCW013397	B7QER7	Guanine nucleotide exchange factor ...
	IscW_ISCW013457	B7QCA1	RNA-binding translational regulator...
	IscW_ISCW013926	B7QHR0	Uncharacterized protein
	IscW_ISCW014054	B7QLC3	Glucose-induced repressor, putative
	IscW_ISCW014232	B7QJF8	Endothelin-converting enzyme, putat...
	IscW_ISCW015231	B7QN74	Elongation of very long chain fatty...
	IscW_ISCW015260	B7QP06	Tubulin alpha chain
	IscW_ISCW015824	B7P3A6	Thrombospondin type 1 domaincontain...
	IscW_ISCW016506	B7P6C6	Inositol polyphosphate-1-phosphatas...
	IscW_ISCW017121	B7PDE2	Phospholipase, putative
	IscW_ISCW017623	B7PFT9	Uncharacterized protein (Fragment)
	IscW_ISCW017809	B7PET5	Uncharacterized protein (Fragment)
	IscW_ISCW017819	B7PEU5	Calcium-dependent cysteine protease...
	IscW_ISCW017949	B7PK92	Uncharacterized protein
	IscW_ISCW018046	B7PEZ1	Cyclic-nucleotide-gated cation chan...
	IscW_ISCW018131	B7PEK2	Uncharacterized protein
	IscW_ISCW018962	B7PKX9	RAS-related protein, putative
	IscW_ISCW019315	B7PSP2	Microtubule binding protein YTM1, p...
	IscW_ISCW020958	B7Q8Y2	Peroxisomal targeting signal 2 rece...
	IscW_ISCW023092	B7QM04	Uncharacterized protein
	IscW_ISCW023273	B7QJW3	Ionotropic glutamate receptor, puta...
	IscW_ISCW023533	B7QH07	Cytoplasmic dynein heavy chain, put...
	IscW_ISCW024525	B7PZT8	Serine carboxypeptidase, putative
	IscW_ISCW024752	B7PZT8	Serine carboxypeptidase, putative
	IscW_ISCW000053	B7P117	Uncharacterized protein
	IscW_ISCW001902	B7P9M5	Phosphoenolpyruvate carboxykinase, ...
	IscW_ISCW002277	B7PBB0	Uncharacterized protein
	IscW_ISCW002753	B7PB86	Isoamyl acetate-hydrolyzing esteras...
	IscW_ISCW003143	B7P9U6	Uncharacterized protein (Fragment)
	IscW_ISCW004014	B7PH30	Uncharacterized protein (Fragment)
	IscW_ISCW007383	B7PRV2	Uncharacterized protein
	IscW_ISCW007718	B7PUR7	Calcium activated potassium channel...
	IscW_ISCW007973	B7PTG7	Uncharacterized protein
	IscW_ISCW008746	B7Q2Z9	Endothelin-converting enzyme, putat...
	IscW_ISCW009357	B7PZU8	Mucin-7, putative
	IscW_ISCW010689	B7Q7T7	Uncharacterized protein
mir1224	IscW_ISCW011096	B7Q435	Adenylate and guanylate cyclase, pu...
	IscW_ISCW011557	B7Q621	Voltage-gated calcium channel, puta...
	IscW_ISCW011889	B7QER5	Uncharacterized protein
	IscW_ISCW012934	B7QAM1	Chaperonin complex component, TCP-1...
	IscW_ISCW013039	B7QG36	Huntingtin interacting protein, put...
	IscW_ISCW013369	B7QF94	Uncharacterized protein
	IscW_ISCW014368	B7QL47	Suppressor of actin, putative
	IscW_ISCW014678	B7QH60	Flavin-containing monooxygenase
	IscW_ISCW015190	B7QNU9	Uncharacterized protein (Fragment)
	IscW_ISCW015356	B7QN91	Thymidine kinase, putative
	IscW_ISCW015701	B7P0Y5	HSP70 binding protein, putative
	IscW_ISCW016658	B7P8P6	Chitin synthase, putative
	IscW_ISCW016916	B7PBV8	Uncharacterized protein (Fragment)
	IscW_ISCW018669	B7PQK9	Uncharacterized protein (Fragment)
	IscW_ISCW019266	B7PTC3	Proline rich protein, putative
	IscW_ISCW019582	B7PV73	Uncharacterized protein
	IscW_ISCW019590	B7PV81	Leucine rich domain-containing prot...
	IscW_ISCW021869	B7Q7A2	Beta-carotene dioxygenase, putative
	IscW_ISCW022136	B7QDF9	Uncharacterized protein
	IscW_ISCW022539	B7QAN2	ABC transporter, putative
	IscW_ISCW023023	B7QIZ6	Rab proteins geranylgeranyltransfer...
	IscW_ISCW023264	B7QK46	Glutaminyl cyclase, putative
	IscW_ISCW024162	B7P7Z4	Guanylatte cyclase alpha 1 subunit,...
	IscW_ISCW024288	B7PES4	Protamine, putative
	IscW_ISCW024701	B7Q865	Cytochrome P450, putative
	IscW_ISCW000128	B7P0U3	Tetratricopeptide repeat protein, t...
	IscW_ISCW002080	B7PBW3	Protein disulfide isomerase 1, puta...
	IscW_ISCW003835	B7PJX6	GPR octopamine receptor 1
	IscW_ISCW004662	B7PK22	Snurportin-1, putative
	IscW_ISCW009316	B7PYJ3	Phospholipase c epsilon family prot...
	IscW_ISCW009691	B7Q0N7	Uncharacterized protein
	IscW_ISCW010047	B7PZM7	MICOS complex subunit MIC60
	IscW_ISCW012298	B7QBE3	Uncharacterized protein
	IscW_ISCW020248	B7Q1L8	Phosphorylase b kinase regulatory s...
	IscW_ISCW021426	B7Q626	RhoGEF domaincontaining protein
	IscW_ISCW024662	B7Q4B8	Gamma glutamyl transpeptidase, puta...
	IscW_ISCW000841	B7P546	Multidrug resistance protein, putat...
mir4728	IscW_ISCW001087	B7P6X1	Uncharacterized protein
	IscW_ISCW001527	B7P522	Cytochrome P450, putative
	IscW_ISCW001785	B7P2E1	Tetraspanin
	IscW_ISCW001988	B7PD15	ABC transporter, putative
	IscW_ISCW002596	B7P9H9	Uncharacterized protein (Fragment)
	IscW_ISCW003355	B7P7S2	Uncharacterized protein
	IscW_ISCW003477	B7PKA4	PDZ domain-containing protein, puta...
	IscW_ISCW003838	B7PJX9	Uncharacterized protein
	IscW_ISCW004401	B7PJI1	Multidrug resistance protein, putat...
	IscW_ISCW004892	B7PH99	Sugar transporter, putative
	IscW_ISCW005183	B7PJJ4	Uncharacterized protein
	IscW_ISCW006229	B7PKE1	Uncharacterized protein
	IscW_ISCW006760	B7PN43	Serine protease, putative
	IscW_ISCW006947	B7PW77	Mitochondrial import inner membrane...
	IscW_ISCW007519	B7PWL2	F-spondin, putative
	IscW_ISCW007602	B7PVE1	Dachshund, putative
	IscW_ISCW007794	B7PVY5	Beta-ketoacyl synthase, putative
	IscW_ISCW008028	B7PWK3	Uncharacterized protein
	IscW_ISCW008055	B7PVC9	Dachshund, putative
	IscW_ISCW008179	B7PS89	Forkhead domain-containing protein,...
	IscW_ISCW008254	B7PWJ7	Voltage-activated ion channel, puta...
	IscW_ISCW008558	B7Q057	HEAT repeat-containing protein
	IscW_ISCW008610	B7Q0Q6	Vacuolar H+ ATPase, putative
	IscW_ISCW009053	B7PYN9	Fatty acid synthase, putative
	IscW_ISCW009264	B7Q0Y1	Polyprenyl synthetase, putative
	IscW_ISCW009333	B7Q204	Uncharacterized protein
	IscW_ISCW009370	B7PYF0	Uncharacterized protein
	IscW_ISCW010311	B7Q2S2	Uncharacterized protein
	IscW_ISCW010399	B7Q726	Fatty acid synthase, putative
	IscW_ISCW010827	B7Q9F1	Protein disulfide-isomerase
	IscW_ISCW010968	B7Q9C2	Calcium-transporting ATPase
	IscW_ISCW011017	B7Q5W6	Serpin-2 precursor, putative
	IscW_ISCW011518	B7Q8K7	Uncharacterized protein
	IscW_ISCW011988	B7QCK2	ATP synthase subunit alpha
	IscW_ISCW012578	B7QBY4	Protein LZIC, putative
	IscW_ISCW012584	B7QBZ0	65-kDa macrophage protein, putative
	IscW_ISCW013232	B7QAE0	von Willebrand factor type C domain...
	IscW_ISCW013974	B7QGN7	Guanylyl cyclase receptor family pr...
	IscW_ISCW014149	B7QL04	Fatty acid synthase, putative
	IscW_ISCW014284	B7QI79	Diacylglycerol O-acyltransferase, p...
	IscW_ISCW015154	B7QNR5	Transposase, putative
	IscW_ISCW015995	B7P1T7	Nogo-B receptor, putative
	IscW_ISCW016465	B7P3F3	Secreted protein, putative
	IscW_ISCW016556	B7P732	Transcription initiation factor TFI...
	IscW_ISCW016644	B7P8N3	Peroxisomal biogenesis factor, puta...
	IscW_ISCW017319	B7P9Y6	Protocadherin fat, putative
	IscW_ISCW017357	B7PD34	Uncharacterized protein
	IscW_ISCW017610	B7PFS8	60S ribosomal protein L5, putative
	IscW_ISCW018160	B7PJL0	Regulator of G protein signaling, p...
	IscW_ISCW018552	B7PKN4	Uncharacterized protein
	IscW_ISCW019119	B7PR80	Uncharacterized protein (Fragment)
	IscW_ISCW019453	B7PRT9	Brahma/SWI2-related protein BRG-1
	IscW_ISCW019488	B7PSH8	Vacuolar protein-sorting protein, p...
	IscW_ISCW019508	B7PT78	Midasin, putative
	IscW_ISCW020096	B7PZI0	2-oxoglutarate and iron-dependent o...
	IscW_ISCW020826	B7PY93	Acetylcholinesterase, putative
	IscW_ISCW021003	B7Q955	Uncharacterized protein (Fragment)
	IscW_ISCW021008	B7Q4T8	Uncharacterized protein
	IscW_ISCW021420	B7Q601	Enhancer of zeste, EZH, putative
	IscW_ISCW021766	B7Q4R4	Double sized immunoglobulin G bindi...
	IscW_ISCW022385	B7QGH7	Ataxin-10, putative
	IscW_ISCW022546	B7QAN8	Nucleolar protein 6
	IscW_ISCW022893	B7QD64	Mediator of RNA polymerase II trans...
	IscW_ISCW023432	B7QJM5	General transcription factor 3C pol...
	IscW_ISCW023490	B7QKQ5	Ammonium transporter, putative
	IscW_ISCW023661	B7QI85	Uncharacterized protein
	IscW_ISCW023756	B7QIN0	Uncharacterized protein
	IscW_ISCW024091	B7P6J4	DNA topoisomerase 2
	IscW_ISCW024311	B7PQY3	Uncharacterized protein (Fragment)
	IscW_ISCW024357	B7PLT2	Uncharacterized protein (Fragment)
	IscW_ISCW024933	B7QN13	ATP-dependent RNA helicase, putativ...
	IscW_ISCW000201	B7P6S8	Zinc finger protein, putative
	IscW_ISCW000632	B7P6H8	Uncharacterized protein (Fragment)
	IscW_ISCW000706	B7P307	SET and MYND domain-containing prot...
	IscW_ISCW000727	B7P1R9	Zinc finger protein, putative
	IscW_ISCW000912	B7P792	N-acetyltransferase, putative
	IscW_ISCW000929	B7P3I2	PlekhH1, putative
	IscW_ISCW001129	B7P563	Rfx5, putative
	IscW_ISCW001574	B7P239	Lrrc34 protein, putative
	IscW_ISCW001814	B7P2T6	cAMP-response element binding prote...
	IscW_ISCW002944	B7PCK2	Chloride channel protein 1,2, putat...
	IscW_ISCW003081	B7P971	Transgelin
	IscW_ISCW003782	B7PGN8	Uncharacterized protein
	IscW_ISCW004542	B7PEM2	Set domain protein, putative
	IscW_ISCW004748	B7PHA0	Protein disulfide isomerase, putati...
mir5514	IscW_ISCW004817	B7PFZ5	Exocyst complex component
	IscW_ISCW006272	B7PQC9	Zinc finger protein, putative
	IscW_ISCW006297	B7PQP3	T-cell immunomodulatory protein, pu...
	IscW_ISCW006765	B7PNM0	Uncharacterized protein
	IscW_ISCW006879	B7PNT4	Endothelinconverting enzyme, putati...
	IscW_ISCW007080	B7PSN3	Uncharacterized protein
	IscW_ISCW007509	B7PRE1	Uncharacterized protein
	IscW_ISCW007939	B7PRM4	VAMP-7, putative
	IscW_ISCW008544	B7PXD6	UDP-GalNAc:polypeptide N-acetylgala...
	IscW_ISCW008688	B7Q108	Uncharacterized protein
	IscW_ISCW009255	B7Q1X4	Uncharacterized protein
	IscW_ISCW009656	B7Q074	Ankyrin repeatcontaining protein
	IscW_ISCW009685	B7Q0N2	Uncharacterized protein
	IscW_ISCW009732	B7Q071	Uncharacterized protein
	IscW_ISCW009812	B7PY32	Uncharacterized protein
	IscW_ISCW010045	B7Q3C8	Zinc finger protein, putative
	IscW_ISCW010239	B7Q301	Uncharacterized protein
	IscW_ISCW010443	B7Q4D7	Uncharacterized protein
	IscW_ISCW010939	B7Q6U2	Alanyl-tRNA synthetase, putative
	IscW_ISCW011022	B7Q8X1	Uncharacterized protein
	IscW_ISCW011348	B7Q9T4	Peptidylprolyl isomerase
	IscW_ISCW011480	B7Q7L0	Inosine-uridine preferring nucleosi...
	IscW_ISCW012749	B7QEZ5	Uncharacterized protein
	IscW_ISCW013611	B7QJL1	Uncharacterized protein
	IscW_ISCW014353	B7QKN4	Uncharacterized protein
	IscW_ISCW014921	B7QIH9	DNA replication licensing factor MC...
	IscW_ISCW015277	B7QMP6	Uncharacterized protein
	IscW_ISCW015831	B7P491	Sulfotransferase, putative
	IscW_ISCW015861	B7P5C3	Gamma-tubulin complex component
	IscW_ISCW016752	B7PA41	NUC194 domaincontaining protein
	IscW_ISCW017350	B7P950	DNA-binding protein, putative
	IscW_ISCW017538	B7PBL1	Calcitonin receptor, putative
	IscW_ISCW018382	B7PGZ5	Uncharacterized protein
	IscW_ISCW019357	B7PTT8	Uncharacterized protein
	IscW_ISCW019835	B7PUH8	Uncharacterized protein
	IscW_ISCW020222	B7Q3P0	Uncharacterized protein
	IscW_ISCW020870	B7Q1I4	Uncharacterized protein
	IscW_ISCW021411	B7Q679	Secreted protein, putative
	IscW_ISCW021584	B7Q5G7	Vacuolar protein-sorting protein, p...
	IscW_ISCW021786	B7Q3W1	Brca1-associated protein, putative
	IscW_ISCW021856	B7Q5K2	Quinone oxidoreductase, putative
	IscW_ISCW021867	B7Q5Z0	Uncharacterized protein (Fragment)
	IscW_ISCW022713	B7QDX4	Uncharacterized protein
	IscW_ISCW023058	B7QLX3	Uncharacterized protein
	IscW_ISCW023379	B7QJE2	VCT2 protein, putative
	IscW_ISCW023865	B7QN06	Cullin, putative
	IscW_ISCW024394	B7PR01	Secreted protein, putative

## Sheet: BP targets downregulated miRNA
Biological Process (BP)	Number of proteins	Accession numbers
Organic cyclic compound binding	49	B7PQC9	B7PIX7	B7Q5Z0	B7QAM1	B7QJ62	B7P6J4	B7QH60	B7PJE7	B7P546	B7Q2T7	B7PS70	B7PKX9	B7QAN8	B7QAN2	B7QDX4	B7P9M5	B7P6S8	B7PA41	B7P1R9	B7PY00	B7Q0Q5	B7P2T6	B7PS89	B7P950	B7QFH8	B7P792	B7Q6U2	B7PFS8	B7Q3C8	B7Q9C2	B7PJX6	B7QCK2	Q4PMB5	B7PSN3	B7Q2N1	B7Q974	B7P522	B7QP06	B7PT78	B7QJM5	B7P563	B7PYF0	B7QN91	B7Q9Y4	B7P1L0	B7P732	B7Q865	B7QN13
Small molecule binding	25	B7Q9C2	B7PIX7	B7QCK2	B7QAM1	B7QJ62	B7P6J4	B7PZI0	B7QH60	B7PJE7	B7P546	B7Q2N1	B7QP06	B7PT78	B7PKX9	B7PYN9	B7QAN2	B7QN91	B7P9M5	B7PA41	B7Q0Q5	B7QFH8	B7QN13	B7P792	B7Q6U2	B7PJI1
Ion binding	42	B7PQC9	B7Q7A2	B7Q9C2	B7PJX6	B7PIX7	B7QCK2	B7Q5Z0	B7QAM1	B7QJ62	B7P6J4	B7PZI0	B7QH60	B7PJE7	B7Q4T8	B7P546	B7Q2N1	B7QP06	B7PT78	B7P522	B7P9Y6	B7PKP0	B7PKX9	B7QK46	B7PYC7	B7PEM2	B7QAN2	B7PYN9	B7QN91	B7QLX3	B7P9M5	B7PA41	B7PIG8	B7Q0Q5	B7P1L0	B7QFH8	B7P732	B7Q865	B7QN13	B7P792	B7Q6U2	B7PJI1	B7Q3W1
Drug binding	18	B7Q9C2	B7PIX7	B7QCK2	B7QAM1	B7QAN2	B7QJ62	B7QN91	B7P6J4	B7PJE7	B7PA41	B7P546	B7Q2N1	B7QFH8	B7PT78	B7QN13	B7P792	B7PJI1	B7Q6U2
Transferase activity	48	B7PQC9	B7PJX6	B7QD25	B7PUM9	B7PEZ1	B7P8P6	B7Q7V9	B7P307	B7QN06	B7Q2N1	B7PSP2	B7PUV0	B7QL04	B7P264	B7QK46	B7PYC7	B7Q0Y1	B7QER7	B7QG36	B7QN74	B7PXD6	B7QI79	B7PEM2	B7QF75	B7Q9F1	B7QIZ6	B7PWJ7	B7PYN9	B7QN91	B7QJX5	B7PWH7	B7PWN6	B7PWL6	B7P9M5	B7P3I2	B7Q1L8	B7PZT8	B7PA41	B7Q726	B7P1T7	B7QFH8	B7P1L0	B7Q601	B7QFN8	B7P792	B7Q8Y2	B7PVY5	B7P491
Transmembrane transporter activity	18	B7Q9C2	B7PD15	B7PH99	B7QCK2	B7PCK2	B7PWJ7	B7QAN2	B7QJW3	B7PEZ1	B7P546	B7PUR7	B7Q0Q6	B7Q621	B7P5T3	B7P3S5	B7QJE2	B7PJI1	B7QKQ5
Carbohydrate derivative binding	22	B7Q9C2	B7PIX7	B7QCK2	B7QAM1	B7QAN2	B7QN91	B7QLX3	B7P6J4	B7P9M5	B7PJE7	B7PA41	B7P546	B7Q0Q5	B7Q2N1	B7QP06	B7QFH8	B7PT78	B7QN13	B7P792	B7PJI1	B7Q6U2	B7PKX9
Hydrolase activity	38	B7Q9C2	B7PD15	B7PIX7	B7QCK2	B7PD34	B7P6J4	B7QJF8	B7P546	B7QBZ0	B7PW77	B7Q7L0	B7PY93	B7PT78	B7QP06	B7P7S2	B7QBK9	B7QCI7	B7Q2Z9	B7PKX9	B7PYC7	B7PNT4	B7QL47	B7QG36	B7P6C6	B7PP60	B7QB13	B7PYN9	B7QAN2	B7PEU5	B7P928	B7PWL2	B7Q0Q6	B7P732	B7QN13	B7PV81	B7PJI1	B7PQY3	B7PN43
Heterocyclic compound binding	49	B7PQC9	B7PIX7	B7Q5Z0	B7QAM1	B7QJ62	B7P6J4	B7QH60	B7PJE7	B7P546	B7Q2T7	B7PS70	B7PKX9	B7QAN8	B7QAN2	B7QDX4	B7P9M5	B7P6S8	B7PA41	B7P1R9	B7PY00	B7Q0Q5	B7P2T6	B7PS89	B7P950	B7QFH8	B7P792	B7Q6U2	B7PFS8	B7Q3C8	B7Q9C2	B7PJX6	B7QCK2	Q4PMB5	B7PSN3	B7Q2N1	B7Q974	B7P522	B7QP06	B7PT78	B7QJM5	B7P563	B7PYF0	B7QN91	B7Q9Y4	B7P1L0	B7P732	B7Q865	B7QN13
Oxidoreductase activity	17	B7Q7A2	B7PH99	B7Q5Z0	B7Q9F1	B7PYN9	B7PZI0	B7QH60	B7Q5K2	B7PBW3	B7PRE1	B7P546	B7P950	B7P522	B7Q865	B7P9Y6	B7PDE2	B7PJI1
Protein binding	18	B7PIX7	B7QER7	B7QF75	B7Q5G7	B7QAM1	B7P5C3	B7PET5	B7PWN6	B7Q1L8	B7QBY4	B7QBZ0	B7Q4T8	B7Q626	B7PRM4	B7QN06	B7P1L0	B7P264	B7Q2S2
Catalytic activity, acting on a protein	42	B7PJX6	B7QD25	B7PZI0	B7QJF8	B7PEZ1	B7QBZ0	B7PW77	B7Q9T4	B7P307	B7QN06	B7Q2N1	B7PSP2	B7PUV0	B7QCI7	B7Q2Z9	B7QK46	B7PYC7	B7PNT4	B7QG36	B7PXD6	B7PP60	B7PEM2	B7QF75	B7Q9F1	B7PWJ7	B7PEU5	B7QJX5	B7PWH7	B7P928	B7PWN6	B7Q1L8	B7PZT8	B7PBW3	B7PA41	B7PHA0	B7P1L0	B7P732	B7Q601	B7PV81	B7PDE2	B7PQY3	B7PN43
[truncated: 1 more columns]

## Sheet: Targets of upregulated miRNA 
miRNA	Genome accession	Uniprot	Protein names
mir185	iscw iscw004821	B7PHC2	Uncharacterized protein
	scw iscw005013	B7PE33	Parkinson disease 7 domain-containi...
	IscW_ISCW009963	B7Q240	Ankyrin repeat containing protein
	IscW_ISCW014417	B7QGQ3	hypothetical protein(IscW_ISCW014417)
	IscW_ISCW017661	B7PJP7	phosphoinositide 3-kinase regulatory subunit, putative(IscW_ISCW017661)
	IscW_ISCW019112	B7PR73	ganglioside induced differentiation associated protein, putative(IscW_ISCW019112)
	IscW_ISCW021897	B7QFI5	cell adhesion molecule, putative(IscW_ISCW021897)
	IscW_ISCW023493	B7QKQ7	ammonium transporter, putative(IscW_ISCW023493)
	IscW_ISCW028247
mir2a	IscW_ISCW000022	B7P1V6	hypothetical protein(IscW_ISCW000022)
	IscW_ISCW000060	B7P6I5	snf2 histone linker PHD ring helicase, putative(IscW_ISCW000060)
	IscW_ISCW000215	B7P6U0	hypothetical protein(IscW_ISCW000215)
	IscW_ISCW000445	B7P6W7	hypothetical protein(IscW_ISCW000445)
	IscW_ISCW001118	B7P6W2	adenylate cyclase, putative(IscW_ISCW001118)
	IscW_ISCW001638	B7P0L7	hypothetical protein(IscW_ISCW001638)
	IscW_ISCW001655	B7P4Q6	pupal cuticle protein G1A, putative(IscW_ISCW001655)
	IscW_ISCW002627	B7PDQ0	hypothetical protein(IscW_ISCW002627)
	IscW_ISCW002707	B7P8K3	3-oxoacid CoA-transferase, putative(IscW_ISCW002707)
	IscW_ISCW003050	B7PAD6	hypothetical protein(IscW_ISCW003050)
	IscW_ISCW003427	B7PBG4	RPE-spondin, putative(IscW_ISCW003427)
	IscW_ISCW003847	B7PGF0	hypothetical protein(IscW_ISCW003847)
	IscW_ISCW005240	B7PGC0	hypothetical protein(IscW_ISCW005240)
	IscW_ISCW005619	B7PMW4	hypothetical protein(IscW_ISCW005619)
	IscW_ISCW006198	B7PMP1	sodium/nucleoside cotransporter, putative(IscW_ISCW006198)
	IscW_ISCW006354	B7PL68	RING finger protein, putative(IscW_ISCW006354)
	IscW_ISCW006969	B7PWC0	hypothetical protein(IscW_ISCW006969)
	IscW_ISCW007158	B7PTQ3	rassf1, putative(IscW_ISCW007158)
	IscW_ISCW007498	B7PTU8	hypothetical protein(IscW_ISCW007498)
	IscW_ISCW007636	B7PSL8	hypothetical protein(IscW_ISCW007636)
	IscW_ISCW008529	B7Q1K9	beta-ketoacyl-ACP reductase, putative(IscW_ISCW008529)
	IscW_ISCW008582	B7PZ55	SMC protein, putative(IscW_ISCW008582)
	IscW_ISCW009059	B7PY27	reductase, putative(IscW_ISCW009059)
	IscW_ISCW009218	B7PZE2	hypothetical protein(IscW_ISCW009218)
	IscW_ISCW010271	B7PYT5	dehydrogenase, putative(IscW_ISCW010271)
	IscW_ISCW011089	B7Q429	xnf7, putative(IscW_ISCW011089)
	IscW_ISCW012126	B7QAI5	hypothetical protein(IscW_ISCW012126)
	IscW_ISCW013067	B7QC77	hypothetical protein(IscW_ISCW013067)
	IscW_ISCW013563	B7QJ41	hypothetical protein(IscW_ISCW013563)
	IscW_ISCW013916	B7QL08	hypothetical protein(IscW_ISCW013916)
	IscW_ISCW014219	B7QK54	SEL-1, putative(IscW_ISCW014219)
	IscW_ISCW014259	B7QJ52	transcriptional regulator DJ-1, putative(IscW_ISCW014259)
	IscW_ISCW014286	B7QIP2	hypothetical protein(IscW_ISCW014286)
	IscW_ISCW014578	B7QKV6	hypothetical protein(IscW_ISCW014578)
	IscW_ISCW015181	B7QNH8	DNA-directed RNA polymerase II, putative(IscW_ISCW015181)
	IscW_ISCW015183	B7QNI0	hypothetical protein(IscW_ISCW015183)
	IscW_ISCW015757	B7P283	zinc finger protein, putative(IscW_ISCW015757)
	IscW_ISCW015786	B7P5L0	zinc finger protein, putative(IscW_ISCW015786)
	IscW_ISCW015948	B7P4Y4	biotin protein ligase, putative(IscW_ISCW015948)
	IscW_ISCW016299	B7P5P5	hypothetical protein(IscW_ISCW016299)
	IscW_ISCW017675	B7PIN9	eppb9, putative(IscW_ISCW017675)
	IscW_ISCW018226	B7PF83	lipase precursor, putative(IscW_ISCW018226)
	IscW_ISCW018619	B7PKP0	zinc finger protein, putative(IscW_ISCW018619)
	IscW_ISCW019625	B7PUD5	hypothetical protein(IscW_ISCW019625)
	IscW_ISCW019792	B7PUX9	ribosomal protein S30, putative(IscW_ISCW019792)
	IscW_ISCW019831	B7PV08	tetraspanin, putative(IscW_ISCW019831)
	IscW_ISCW020214	B7Q3N4	atrial natriuretic peptide receptor, putative(IscW_ISCW020214)
	IscW_ISCW020583	B7Q2V0	presenilin, putative(IscW_ISCW020583)
	IscW_ISCW020679	B7Q2H0	hypothetical protein(IscW_ISCW020679)
	IscW_ISCW020698	B7PXW3	farnesylated protein associated with peroxisomes, putative(IscW_ISCW020698)
	IscW_ISCW020859	B7Q0I4	long chain fatty acid CoA ligase, putative(IscW_ISCW020859)
	IscW_ISCW021021	B7Q520	protein 4.1G, putative(IscW_ISCW021021)
	IscW_ISCW021128	B7Q989	Exportin-6, putative(IscW_ISCW021128)
	IscW_ISCW021403	B7Q6A5	hypothetical protein(IscW_ISCW021403)
	IscW_ISCW021414	B7Q682	hypothetical protein(IscW_ISCW021414)
	IscW_ISCW021452	B7Q5X7	vinculin, putative(IscW_ISCW021452)
	IscW_ISCW021640	B7Q496	hypothetical protein(IscW_ISCW021640)
	IscW_ISCW021663	B7Q443	hypothetical protein(IscW_ISCW021663)
	IscW_ISCW021672	B7Q452	ribosome biogenesis protein tsr1, putative(IscW_ISCW021672)
	IscW_ISCW021674	B7Q453	leucine rich domain-containing protein, putative(IscW_ISCW021674)
	IscW_ISCW021913	B7QAH9	acetyl-CoA carboxylase, putative(IscW_ISCW021913)
	IscW_ISCW022184	B7QDG1	cell cycle progression, putative(IscW_ISCW022184)
	IscW_ISCW022405	B7QGJ2	hypothetical protein(IscW_ISCW022405)
	IscW_ISCW022709	B7QBU6	hypothetical protein(IscW_ISCW022709)
	IscW_ISCW022810	B7QET5	rhombotin, putative(IscW_ISCW022810)
	IscW_ISCW023091	B7QM03	translation elongation factor EF-1 alpha/Tu, putative(IscW_ISCW023091)
	IscW_ISCW023884	B7QNL6	hypothetical protein(IscW_ISCW023884)
	IscW_ISCW023973	B7QNN4	protein arginine N-methyltransferase PRMT1, putative(IscW_ISCW023973)
	IscW_ISCW024745	B7QFW2	glucose-6-phosphate translocase (glucose-5-phosphate transporter, putative(IscW_ISCW024745)
	IscW_ISCW024903	B7QHN5	cytoglobin-1, putative(IscW_ISCW024903)
mir4562	IscW_ISCW007522	B7PWL5	hexosaminidase domain-containing protein, putative(IscW_ISCW007522)
	IscW_ISCW008193	B7PVF1	limd1, putative(IscW_ISCW008193)
	IscW_ISCW011944	B7QF19	fkbp-rapamycin associated protein, putative(IscW_ISCW011944)
	IscW_ISCW019082	B7PM14	inosine-uridine preferring nucleoside hydrolase, putative(IscW_ISCW019082)
	IscW_ISCW020740	B7PXX9	dock-9, putative(IscW_ISCW020740)
mir920	IscW_ISCW011608	B7Q4E6	hypothetical protein(IscW_ISCW011608)
	IscW_ISCW019882	B7PU21	alpha-macroglobulin, putative(IscW_ISCW019882)
	IscW_ISCW022423	B7QCP2	glutamate carboxypeptidase, putative(IscW_ISCW022423)
mir3953	IscW_ISCW003401	B7PCL8	hydroxysteroid (17-beta) dehydrogenase, putative(IscW_ISCW003401)
	IscW_ISCW004150	B7PGL7	hypothetical protein(IscW_ISCW004150)
	IscW_ISCW006728	B7PN45	laminin alpha-1, 2 chain, putative(IscW_ISCW006728)
	IscW_ISCW007495	B7PTM2	hypothetical protein(IscW_ISCW007495)
	IscW_ISCW008116	B7PVW0	hypothetical protein(IscW_ISCW008116)
	IscW_ISCW009539	B7Q0N0	ubiquitin-specific protease, putative(IscW_ISCW009539)
	IscW_ISCW013696
	IscW_ISCW017007	B7P977	zinc finger protein, putative(IscW_ISCW017007)
	IscW_ISCW020097	B7PZI1	hypothetical protein(IscW_ISCW020097)
	IscW_ISCW021810	B7Q8S0	Dihydrolipoyl dehydrogenase
	IscW_ISCW024458	B7PUI8	Uncharacterized protein
mir9082	IscW_ISCW007472	B7Q6L2	Uncharacterized protein
	IscW_ISCW010339	B7Q9Q8	NADH-cytochrome b5 reductase
	IscW_ISCW021232	B7P5Y0	Seryl-tRNA synthetase, putative
mir1094a	IscW_ISCW000783	B7P3C8	Zinc finger protein, putative
	IscW_ISCW001050	B7PAW0	Zinc finger protein, putative
	IscW_ISCW001994	B7P7Q4	Oxysterol-binding protein
	IscW_ISCW002574	B7PPM4	Histone-lysine N-methyltransferase,...
	IscW_ISCW005550	B7PLS4	Uncharacterized protein
	IscW_ISCW006251	B7PL17	Uncharacterized protein
	IscW_ISCW006820	B7PWQ5	Uncharacterized protein
	IscW_ISCW007489	B7PVD8	Uncharacterized protein
	IscW_ISCW007890	B7PYB1	Uncharacterized protein
	IscW_ISCW009045	B7Q2R2	Flavin-containing monooxygenase
	IscW_ISCW009089	B7Q203	ATPase, putative
	IscW_ISCW009180	B7QD87	Transcriptional repressor CTCF, put...
	IscW_ISCW012049	B7QFI0	Uncharacterized protein (Fragment)
	IscW_ISCW012653	B7QBV2	Mitochondrial import inner membrane...
	IscW_ISCW012772	B7QGD5	Voltage-gated calcium channel, puta...
	IscW_ISCW013161	B7QFF3	Lipase, putative
	IscW_ISCW013343	B7QJF7	Uncharacterized protein (Fragment)
	IscW_ISCW014231	B7QJF7
	IscW_ISCW014341	B7QLW0	hypothetical protein(IscW_ISCW014341)
	IscW_ISCW015419	B7QN36	Secreted salivary gland peptide, putative
	IscW_ISCW015533	B7QNW2	Muscle myosin heavy chain, putative (EC 1.3.1.74)
	IscW_ISCW016136	B7P483	F14p3.9 protein (auxin transport protein) family protein
	IscW_ISCW016225	B7P0P1	DNA topoisomerase 2 (EC 5.99.1.3)
	IscW_ISCW016237	B7P0Q5	Hypothetical protein, conserved
	IscW_ISCW017001	B7PAD9	Uncharacterized protein
	IscW_ISCW017368	B7PD43	Oxidase/peroxidase, putative (EC 1.11.1.7) (Oxidase/peroxidase, putative (Fragment)) (Fragment)
	IscW_ISCW017644	B7PI72	Uncharacterized protein
	IscW_ISCW019022	B7PQL8	WD-repeat protein, putative (EC 2.7.11.7) (Fragment)
	IscW_ISCW020006	B7PZ91	Serine/threonine protein kinase, putative (EC 2.7.11.17) (EC 3.4.21.72)
	IscW_ISCW020384	B7PYK1	Trichohyalin, putative (EC 1.3.1.74)
	IscW_ISCW022090	B7QBD1	Thrombospondin type 1 domaincontaining protein (Fragment)
	IscW_ISCW022895	B7QD65	Mediator of rna polymerase ii transcription subunit 13, putative
	IscW_ISCW023645	B7QKG7	CXXC zinc finger domaincontaining protein
	IscW_ISCW023799	B7QHK1	Serine protease, putative (EC 3.4.21.4)
	IscW_ISCW024125	B7PCM9	Ixoderin precursor, putative (Ixoderin, putative) (Fragment)
	IscW_ISCW024170	B7PDS2	Mitochondrial import inner membrane translocase subunit Tim9, putative
	IscW_ISCW024256	B7PI74	Ixoderin, putative (Fragment)
	IscW_ISCW024445	B7PRG7	Ixoderin precursor, putative (Ixoderin, putative) (Fragment)
mir770	IscW_ISCW000229	B7P3K4	Copper type II, ascorbate-dependent monooxygenase, putative (EC 1.14.17.1)
	IscW_ISCW003286	B7PBJ9	Uncharacterized protein
	IscW_ISCW006875	B7PL39	Uncharacterized protein (Fragment) (Fragment)
	IscW_ISCW007457	B7PX09	Uncharacterized protein (Fragment) (Fragment)
	IscW_ISCW009970	B7Q0B6	Uncharacterized protein
	IscW_ISCW011313	B7Q6L6	Coiled-coil domain-containing protein, putative
	IscW_ISCW015277	B7QMP6	Uncharacterized protein
	IscW_ISCW017529	B7PB26	Breast cancer type 2 susceptibility protein brca2, putative
	IscW_ISCW017751	B7PGZ9	Zinc finger protein, putative
	IscW_ISCW021217	B7Q945	Uncharacterized protein
	IscW_ISCW021585	B7Q5G8	Spectrin beta chain
	IscW_ISCW022480	B7QCI0	Zinc finger, C2H2 type, putative (Zinc finger, C2H2 type, putative (Fragment)) (Fragment)
mir4578	IscW_ISCW002180	B7PCP2	AMP dependent CoA ligase, putative (EC 1.13.12.7)
	IscW_ISCW008558	B7Q057	HEAT repeat-containing protein
	IscW_ISCW009119	B7Q193	Uncharacterized protein (Fragment)
	IscW_ISCW011188	B7Q4N4	Transcription initiation factor TFII-D subunit 4B, putative
	IscW_ISCW013103	B7QBM5	Uncharacterized protein
	IscW_ISCW019339	B7PTL6	AKH/corazonin-related peptide (G protein-coupled receptor, putative) (EC 2.7.11.14)
	IscW_ISCW019573	B7PU00	DNA repair and recombination protein RAD54B, putative (EC 2.7.11.1) (DNA repair and recombination protein RAD54B, putative (Fragment)) (Fragment)
	IscW_ISCW023555	B7QHX6	Uncharacterized protein
mir240	IscW_ISCW003113	B7PBE2	Breast carcinoma AMPlified sequence, putative
	IscW_ISCW009370	B7PYF0	Uncharacterized protein
	IscW_ISCW009915	B7Q0G8	Elongation of very long chain fatty acids protein (EC 2.3.1.199) (Very-long-chain 3-oxoacyl-CoA synthase)
	IscW_ISCW010290	B7Q333	Uncharacterized protein
mir128	IscW_ISCW000803	B7P501	Zinc finger protein, putative
	IscW_ISCW019359	B7PTU0	Sorting nexin, putative (Sorting nexin, putative (Fragment)) (Fragment)
	IscW_ISCW022489	B7QB63	Uncharacterized protein
	IscW_ISCW024503	B7PUZ4	Potassium channel, putative (Similar to THAP domaincontaining protein 9, putative)
	IscW_ISCW024881	B7QJG7	Uncharacterized protein (Fragment) (Fragment)
mir9b	IscW_ISCW008900	B7PZZ2	Antigen 5/SCP domain-containing protein, putative (Antigen 5/SCP domain-containing protein, putative (Fragment)) (Fragment)
	IscW_ISCW013335	B7QFE6	Helicase, putative (Helicase, putative (Fragment)) (Fragment)
	IscW_ISCW017466	B7PA72	Heat domain-containing protein, putative (Heat domain-containing protein, putative (Fragment)) (Fragment)
mir482d	IscW_ISCW005791	B7PLG4	Serine/threonine-protein phosphatase (EC 3.1.3.16)
	IscW_ISCW006114	B7PQ53	Thyroid hormone receptor-associated protein, putative
	IscW_ISCW007722	B7PUU2	tRNA-dihydrouridine synthase, putative
	IscW_ISCW008360	B7PTK1	Multiple ankyrin repeats single kh domain protein, putative (EC 3.1.1.5) (Multiple ankyrin repeats single kh domain protein, putative (Fragment)) (Fragment)
	IscW_ISCW008526	B7Q0R4	Uncharacterized protein
	IscW_ISCW009622	B7Q3I7	Uncharacterized protein
	IscW_ISCW012512	B7QBC6	Uncharacterized protein (Fragment)
	IscW_ISCW013338	B7QFE8	Uncharacterized protein
	IscW_ISCW015329	B7QNZ9	Caspase, apoptotic cysteine protease, putative
	IscW_ISCW015636	B7P4G0	Hypothetical protein, conserved
	IscW_ISCW016474	B7P155	FYVE finger-containing phosphoinositide kinase, fyv1, putative (EC 2.7.1.150)
	IscW_ISCW017507	B7P9P7	Amino acid transporter (Fragment)
	IscW_ISCW018246	B7PHQ3	G-protein coupled receptor, putative
	IscW_ISCW019903	B7PRW6	Uncharacterized protein
	IscW_ISCW023444	B7QKT1	Transporter (Fragment)
	IscW_ISCW023928	B7QNJ6	Cell adhesion molecule, putative (Cell adhesion molecule, putative (Fragment)) (Fragment)
mir7641	IscW_ISCW000327	B7P1I8	Neutral sphingomyelinase (N-smase) activation associated factor FAN, putative (EC 2.7.11.7) (Neutral sphingomyelinase (N-smase) activation associated factor FAN, putative (Fragment)) (Fragment)
	IscW_ISCW000979	B7P2W2	60S ribosomal protein L14, putative
	IscW_ISCW001895	B7PCW9	Uncharacterized protein
	IscW_ISCW002449	B7PA38	Peptidyl-prolyl cis-trans isomerase E (PPIase E) (EC 5.2.1.8)
	IscW_ISCW002915	B7P9B2	Chloride ion current inducer protein, putative
	IscW_ISCW003015	B7P965	Aromatic amino acid decarboxylase, putative (EC 4.1.1.28) (Aromatic amino acid decarboxylase, putative (Fragment)) (Fragment)
	IscW_ISCW003608	B7PJF4	Discs large protein, putative (EC 3.1.3.48)
	IscW_ISCW003987	B7PJ65	Uncharacterized protein (Fragment) (Fragment)
	IscW_ISCW004170	B7PDY1	Zinc-binding dehydrogenase, putative (EC 1.3.1.38)
	IscW_ISCW004433	B7PHV0	GPN-loop GTPase, putative
	IscW_ISCW004949	B7PF63	Metalloprotease, putative (Fragment)
	IscW_ISCW005036	B7PHU7	Uncharacterized protein
	IscW_ISCW005141	B7PGI4	Peptidase M20 domain-containing protein 2 (Fragment)
	IscW_ISCW005718	B7PKU7	Chitinase, putative (EC 3.2.1.14)
	IscW_ISCW005760	B7PR02	Uncharacterized protein
	IscW_ISCW006158	B7PQB6	Uncharacterized protein
	IscW_ISCW006558	B7PLP1	Gamma-aminobutyric acid A recptor, subunit alpha, putative
	IscW_ISCW006844	B7PLC6	Uncharacterized protein
	IscW_ISCW007088	B7PWT0	Uncharacterized protein (Fragment) (Fragment)
	IscW_ISCW007114	B7PTR2	Uncharacterized protein
	IscW_ISCW007664	B7PRF2	Uncharacterized protein
	IscW_ISCW007857	B7PVI3	Uncharacterized protein
	IscW_ISCW008130	B7PUW4	Methylmalonyl-CoA mutase, putative
	IscW_ISCW008969	B7Q2B9	Metalloprotease, putative (Metalloprotease, putative (Fragment)) (Fragment)
	IscW_ISCW009053	B7PYN9	Fatty acid synthase, putative (EC 2.3.1.85)
	IscW_ISCW009213	B7PZD8	Uncharacterized protein
	IscW_ISCW009241	B7Q0V0	Myosin IA, putative (Myosin IA, putative (Fragment)) (Fragment)
	IscW_ISCW009377	B7PYF5	RAB-6-interacting protein 2/elks/erc/cast, putative
	IscW_ISCW009507	B7PYZ3	Uncharacterized protein
	IscW_ISCW009510	B7PYZ6	Eukaryotic translation initiation factor 3 subunit D (eIF3d) (Eukaryotic translation initiation factor 3 subunit 7)
	IscW_ISCW009890	B7Q3P9	Uncharacterized protein (Fragment)
	IscW_ISCW009944	B7Q1H7	Negative elongation factor E, putative (Negative elongation factor E, putative (Fragment)) (Fragment)
	IscW_ISCW010068	B7PZQ5	Uncharacterized protein
	IscW_ISCW010811	B7Q4X3	Uncharacterized protein
	IscW_ISCW011558	B7Q658	Uncharacterized protein (Fragment) (Fragment)
	IscW_ISCW011723	B7Q478	Uncharacterized protein
	IscW_ISCW012874	B7QF96	Uncharacterized protein
	IscW_ISCW012944	B7QDD8	Uncharacterized protein
	IscW_ISCW013080	B7QF11	Uncharacterized protein
	IscW_ISCW013405	B7QC46	Uncharacterized protein (Fragment) (Fragment)
	IscW_ISCW013430	B7QCZ2	Titin, putative (EC 3.2.1.108)
	IscW_ISCW014489	B7QHP6	Uncharacterized protein
	IscW_ISCW014883	B7QHI0	Zinc finger protein, putative (EC 2.7.1.150)
	IscW_ISCW015477	B7QNX8	Acetylcholinesterase, putative (EC 3.1.1.7) (Acetylcholinesterase, putative (Fragment)) (Fragment)
	IscW_ISCW015622	B7P588	Dehydrogenase, putative (EC 1.1.1.100) (Dehydrogenase, putative (Fragment)) (Fragment)
	IscW_ISCW015809	B7P4E5	Uncharacterized protein
	IscW_ISCW015960	B7P2I3	Rgs-gaip interacting protein gipc, putative (Fragment)
	IscW_ISCW016961	B7PBS5	Uncharacterized protein
	IscW_ISCW016978	B7P808	Esterase, putative (EC 3.1.1.1) (Esterase, putative (Fragment)) (Fragment)
	IscW_ISCW017338	B7P938	Diaphanous, putative
	IscW_ISCW017353	B7P953	Uncharacterized protein
	IscW_ISCW017546	B7P7I4	Uncharacterized protein
	IscW_ISCW017762	B7PGA4	Uncharacterized protein
	IscW_ISCW017818	B7PEU4	Calponin homology (CH) domain-containing, chdc/lrch (EC 3.1.3.16) (Calponin homology (CH) domain-containing, chdc/lrch (Fragment)) (Fragment)
	IscW_ISCW018100	B7PEH3	U3 small nucleolar ribonucleoprotein imp4, putative
	IscW_ISCW018308	B7PGT7	Glucose transport protein, putative (EC 1.3.1.74) (Glucose transport protein, putative (Fragment)) (Fragment)
	IscW_ISCW018446	B7PKI4	Uncharacterized protein (Fragment) (Fragment)
	IscW_ISCW019350	B7PU69	Uncharacterized protein
	IscW_ISCW019516	B7PSA0	Uncharacterized protein
	IscW_ISCW020055	B7Q1Z9	Uncharacterized protein
	IscW_ISCW020131	B7PX99	Anoctamin
	IscW_ISCW020541	B7Q145	Uncharacterized protein
	IscW_ISCW020809	B7PXK7	Alpha-macroglobulin, putative
	IscW_ISCW021698	B7Q3Z8	Salivary protein is3, putative
	IscW_ISCW022099	B7QG18	Endothelin converting enzyme, putative (EC 3.4.24.71)
	IscW_ISCW022440	B7QFK7	Homeobox protein NK-2, putative (EC 3.5.4.4)
	IscW_ISCW023212	B7QJ95	Uncharacterized protein
	IscW_ISCW023838	B7QNG1	Uncharacterized protein (Fragment)
	IscW_ISCW023951	B7QNT6	Uncharacterized protein
	IscW_ISCW023993	B7QMP3	Purine nucleoside phosphorylase, putative (EC 2.4.2.1)
mir5894a	IscW_ISCW000718	B7P1R0	Transcription initiation factor TFII-D subunit, putative
	IscW_ISCW026571
	IscW_ISCW026903
mirlet.7b	IscW_ISCW001334	B7P3B3	Allatostatin A (Allatostatin receptor, putative) (EC 2.7.11.14)
	IscW_ISCW002214	B7PB92	Lipase, putative (EC 3.1.1.3) (Lipase, putative (Fragment)) (Fragment)
	IscW_ISCW006036	B7PNS5	WD-repeat protein, putative (EC 2.7.11.7)
	IscW_ISCW007568	B7PWF7	Uncharacterized protein
	IscW_ISCW007952	B7PT69	Solute carrier, putative
	IscW_ISCW008206	B7PT49	Neural cell adhesion molecule, putative
	IscW_ISCW008897	B7PXB1	Sugar transporter, putative
	IscW_ISCW010135	B7Q239	Uncharacterized protein
	IscW_ISCW011441	B7Q9I0	XK-related protein
	IscW_ISCW012280	B7QCD9	Uncharacterized protein
	IscW_ISCW014028	B7QJB2	Uncharacterized protein
	IscW_ISCW014282	B7QKV1	ABC transporter, putative (EC 3.6.3.29) (ABC transporter, putative (Fragment)) (Fragment)
	IscW_ISCW014293	B7QIP8	Alpha/beta hydrolase domain-containing protein, putative (Alpha/beta hydrolase domain-containing protein, putative (Fragment)) (Fragment)
	IscW_ISCW015181	B7QNH8	DNA-directed RNA polymerase subunit beta (EC 2.7.7.6)
	IscW_ISCW016618	B7PD98	Uncharacterized protein
	IscW_ISCW017319	B7P9Y6	Protocadherin fat, putative (EC 1.1.1.1)
	IscW_ISCW017525	B7PB22	Calcium-dependent cysteine protease, putative (EC 3.4.22.52)
	IscW_ISCW017586	B7PFN1	Uncharacterized protein
	IscW_ISCW017810	B7PET6	Coiled-coil domain-containing protein, putative (Coiled-coil domain-containing protein, putative (Fragment)) (Fragment)
	IscW_ISCW018632	B7PLW9	Uncharacterized protein (Fragment) (Fragment)
	IscW_ISCW020710	B7PYN7	Sodium/hydrogen exchanger plant, putative (Sodium/hydrogen exchanger plant, putative (Fragment)) (Fragment)
	IscW_ISCW021837	B7Q5C4	Nice-3, putative
	IscW_ISCW022031	B7QFN8	Phosphatidate cytidylyltransferase (EC 2.7.7.41) (Fragment)
	IscW_ISCW022123	B7QDE8	Actin, putative
	IscW_ISCW022679	B7QE57	Synoviolin, putative
	IscW_ISCW023605	B7QII2	Heparan sulfate N-deacetylase/N-sulfotransferase, putative (EC 2.8.2.8) (Heparan sulfate N-deacetylase/N-sulfotransferase, putative (Fragment)) (Fragment)
mir4254	IscW_ISCW007559	B7PVU3	Uncharacterized protein
	IscW_ISCW013025	B7QCZ0	Uncharacterized protein
	IscW_ISCW013392	B7QEH6	Uncharacterized protein
	IscW_ISCW013765	B7QJG8	Jumonji/ARID domain-containing protein, putative
	IscW_ISCW016752	B7PA41	NUC194 domaincontaining protein
	IscW_ISCW017078	B7P7Y5	Contactin-5, putative (Fragment)
	IscW_ISCW017427	B7PC74	Mucin-1, putative (EC 3.6.1.15) (Mucin-1, putative (Fragment)) (Fragment)
	IscW_ISCW017761	B7PGA3	Exportin-7-A, putative (Exportin-7-A, putative (Fragment)) (Fragment)
	IscW_ISCW018420	B7PHW3	Rapamycin-insensitive companion of mTOR, putative (Rapamycin-insensitive companion of mTOR, putative (Fragment)) (Fragment)
	IscW_ISCW020912	B7Q7T1	Uncharacterized protein
	IscW_ISCW021970	B7QFX8	Uncharacterized protein
	IscW_ISCW023517	B7QJ78	Uncharacterized protein
	IscW_ISCW023820	B7QM94	Amino acid transporter, putative
mir7561	IscW_ISCW000533	B7P2Y3	Tetraspanin (Fragment)
	IscW_ISCW000662	B7P2B8	Uncharacterized protein
	IscW_ISCW000888	B7P5Y6	Glutathione reductase (EC 1.8.1.7) (Fragment)
	IscW_ISCW001552	B7P429	Uncharacterized protein
	IscW_ISCW001946	B7P7L0	Ethanolamine kinase, putative (EC 2.7.1.82)
	IscW_ISCW002188	B7PC33	Atrial natriuretic peptide clearance receptor, putative
	IscW_ISCW002512	B7P8P7	Uncharacterized protein
	IscW_ISCW002601	B7PAI3	Vacuolar protein-sorting protein, putative (Vacuolar protein-sorting protein, putative (Fragment)) (Fragment)
	IscW_ISCW004409	B7PJ71	Uncharacterized protein
	IscW_ISCW006611	B7PMD6	Uncharacterized protein
	IscW_ISCW006803	B7PM45	Uncharacterized protein (Fragment)
	IscW_ISCW007114	B7PTR2	Uncharacterized protein
	IscW_ISCW008217	B7PUC2	Gemin2, putative
	IscW_ISCW008836	B7PXF1	Uncharacterized protein
	IscW_ISCW008916	B7Q1L3	Uncharacterized protein
	IscW_ISCW010386	B7Q7D7	Ferric-chelate reductase, putative (Ferric-chelate reductase, putative (Fragment)) (Fragment)
	IscW_ISCW010738	B7Q5S7	Sidestep protein, putative
	IscW_ISCW011260	B7Q731	Malic enzyme (Fragment)
	IscW_ISCW011704	B7Q7S6	Uncharacterized protein
	IscW_ISCW011871	B7QCU0	Protein BCCIP homolog
	IscW_ISCW012465	B7QCV5	Cleavage/polyadenylation factor Ia subunit Clp1p, putative
	IscW_ISCW012633	B7QBD5	39S mitochondrial ribosomal protein L17 (Ribosomal protein L17, putative)
	IscW_ISCW012971	B7QBG7	Uncharacterized protein
	IscW_ISCW013158	B7QEH8	Cytochrome P450, putative (EC 1.14.14.1)
	IscW_ISCW013482	B7QG83	Uncharacterized protein
	IscW_ISCW013619	B7QHQ6	Gamma-glutamylcyclotransferase (EC 4.3.2.-)
	IscW_ISCW013725	B7QKZ9	Uncharacterized protein
	IscW_ISCW014466	B7QLL4	Uncharacterized protein (Fragment) (Fragment)
	IscW_ISCW016649	B7P8N7	Uncharacterized protein
	IscW_ISCW017215	B7P9Q2	Uncharacterized protein
	IscW_ISCW017710	B7PIN2	Uncharacterized protein
	IscW_ISCW018212	B7PFE7	Cement protein, putative (Cement protein, putative (Fragment)) (Fragment)
	IscW_ISCW018591	B7PM81	Uncharacterized protein (Fragment) (Fragment)
	IscW_ISCW018697	B7PNQ7	Uncharacterized protein
	IscW_ISCW019720	B7PU45	Uncharacterized protein
	IscW_ISCW020028	B7Q216	Tyrosine kinase, putative (EC 2.7.10.2) (Tyrosine kinase, putative (Fragment)) (Fragment)
	IscW_ISCW020035	B7Q223	Uncharacterized protein
	IscW_ISCW021092	B7Q6X6	Uncharacterized protein
	IscW_ISCW021294	B7Q999	Secreted protein, putative (EC 3.1.1.29)
	IscW_ISCW021365	B7Q880	Myosin-IX, putative (EC 2.7.11.13)
	IscW_ISCW021415	B7Q683	Serpin 2 precursor, putative (Serpin 2, putative) (EC 2.7.11.1) (Fragment)
	IscW_ISCW021416	B7Q684	Serpin 2, putative
	IscW_ISCW021490	B7Q4D4	High affinity choline transporter, putative (High affinity choline transporter, putative (Fragment)) (Fragment)
	IscW_ISCW021512	B7Q537	High-affinity choline transporter, putative
	IscW_ISCW021636	B7Q9A7	PDZ/DHR/GLGF domaincontaining protein (Fragment)
	IscW_ISCW021726	B7Q3Y1	RNA recognition motif protein, putative (EC 3.2.1.11) (EC 3.4.24.13)
	IscW_ISCW022141	B7QEN0	Roundabout family protein 2, putative
	IscW_ISCW022462	B7QAR5	Coenzyme q10 biosynthesis protein, putative
	IscW_ISCW022753	B7QG55	Uncharacterized protein
	IscW_ISCW023090	B7QM02	RAD50-interacting protein, putative
	IscW_ISCW023426	B7QJM1	Uncharacterized protein
	IscW_ISCW024637	B7Q7H4	Coenzyme q10 biosynthesis protein, putative (Methyltransferase domain containing protein) (Fragment)
mir7563c	IscW_ISCW001251	B7P431	Acyl-CoA synthetase, putative (EC 6.2.1.26)
	IscW_ISCW003435	B7PDB9	Uncharacterized protein
	IscW_ISCW004495	B7PED2	Toll, putative (EC 3.1.3.16)
	IscW_ISCW006009	B7PQZ9	Uncharacterized protein
	IscW_ISCW007431	B7PW15	Uncharacterized protein
	IscW_ISCW009141	B7PXZ3	Protein PTHB1, putative (Protein PTHB1, putative (Fragment)) (Fragment)
	IscW_ISCW010024	B7Q2S0	Fibronectin type III domaincontaining protein
	IscW_ISCW010756	B7Q8I6	Nucleolar protein 4, isoform 1 family protein
	IscW_ISCW012850	B7QAA7	Coatomer beta subunit, putative (Coatomer beta subunit, putative (Fragment)) (Fragment)
	IscW_ISCW012950	B7QE05	Rest corepressor (Corest) protein, putative
	IscW_ISCW013308	B7QA75	Acetyltransferase component of pyruvate dehydrogenase complex (EC 2.3.1.12) (Fragment)
	IscW_ISCW013403	B7QDK0	E1A-binding protein p400, putative (EC 2.7.11.1) (E1A-binding protein p400, putative (Fragment)) (Fragment)
	IscW_ISCW014151	B7QL74	Phosphatidylinositol glycan anchor biosynthesis class U protein, putative
	IscW_ISCW014552	B7QLR7	Acid methyltransferase, putative (Acid methyltransferase, putative (Fragment)) (Fragment)
	IscW_ISCW016058	B7P699	ATPase, putative (EC 3.6.4.3) (ATPase, putative (Fragment)) (Fragment)
	IscW_ISCW016149	B7P4T0	Uncharacterized protein
	IscW_ISCW016161	B7P4U1	Protein disulfide-isomerase (EC 5.3.4.1)
	IscW_ISCW016595	B7PCR2	S-adenosylhomocysteine hydrolase, putative (EC 3.3.1.1)
	IscW_ISCW018526	B7PN27	Neurobeachin, putative (EC 2.7.11.7) (Neurobeachin, putative (Fragment)) (Fragment)
	IscW_ISCW019965	B7PV17	Ubiquitin specific protease, putative (EC 3.1.2.15)
	IscW_ISCW020211	B7Q2G7	Arylsulfatase B precursor, putative (Arylsulfatase B, putative) (EC 3.1.6.12) (Fragment)
	IscW_ISCW020342	B7PY05	Uncharacterized protein
	IscW_ISCW020842	B7Q2A3	SMC protein, putative
	IscW_ISCW021585	B7Q5G8	Spectrin beta chain
	IscW_ISCW023598	B7QLS5	Numb-associated kinase, putative (EC 2.7.11.1)
	IscW_ISCW023837	B7QMK8	Acid methyltransferase, putative
mir2a	IscW_ISCW000141	B7P0V4	Cortactin, putative
	IscW_ISCW001441	B7P289	Prolyl 4-hydroxylase alpha subunit, putative (EC 1.14.11.2)
	IscW_ISCW002035	B7PAX8	Polycomb complex protein bmi-1, putative
	IscW_ISCW002387	B7PC32	Acid methyltransferase, putative
	IscW_ISCW002538	B7P9E4	Sodium/potassium-transporting ATPase subunit alpha (EC 3.6.3.-) (Fragment)
	IscW_ISCW002717	B7P8L1	Transcriptional repressor Yan, putative (Transcriptional repressor Yan, putative (Fragment)) (Fragment)
	IscW_ISCW002852	B7PAI9	Uncharacterized protein
	IscW_ISCW002969	B7P8F6	Uncharacterized protein
	IscW_ISCW003405	B7PCM1	Zfpl1, putative
	IscW_ISCW005314	B7PNR1	BAH domaincontaining protein
	IscW_ISCW006568	B7PPR9	Uncharacterized protein (Fragment) (Fragment)
	IscW_ISCW007136	B7PWV8	Uncharacterized protein
	IscW_ISCW007732	B7PW13	Acid methyltransferase, putative
	IscW_ISCW007973	B7PTG7	Uncharacterized protein
	IscW_ISCW008144	B7PSX0	Lon protease homolog (EC 3.4.21.-)
	IscW_ISCW008458	B7PVX2	Telomerase-binding protein EST1A, putative
	IscW_ISCW009438	B7Q261	Cyfip2 protein, putative
	IscW_ISCW011622	B7Q903	Pole hole family protein
	IscW_ISCW013383	B7QDQ2	GPR insulin like receptor 1
	IscW_ISCW015575	B7P1L9	Exportin, putative
	IscW_ISCW015651	B7P4H5	Protein kinase, putative (EC 2.7.11.13)
	IscW_ISCW015785	B7P5K9	Pdzk7, putative
	IscW_ISCW015900	B7P3I8	Semaphorin-5A, putative (EC 3.4.24.14) (EC 3.4.24.82) (Semaphorin-5A, putative (Fragment)) (Fragment)
	IscW_ISCW016171	B7P7A6	Zinc finger, c2h2 type domaincontaining protein
	IscW_ISCW016237	B7P0Q5	Hypothetical protein, conserved
	IscW_ISCW016646	B7P8N5	E3 ubiquitin protein ligase MARCH3, putative
	IscW_ISCW016765	B7P8W6	Protocadherin fat, putative (EC 1.1.1.1) (EC 2.7.10.1)
	IscW_ISCW017761	B7PGA3	Exportin-7-A, putative (Exportin-7-A, putative (Fragment)) (Fragment)
	IscW_ISCW018078	B7PEF4	ABC transporter, putative (EC 3.6.3.28) (ABC transporter, putative (Fragment)) (Fragment)
	IscW_ISCW018606	B7PKZ5	Uncharacterized protein
	IscW_ISCW018697	B7PNQ7	Uncharacterized protein
	IscW_ISCW018703	B7PKQ2	Vacuolar assembly/sorting protein VPS9, putative (Vacuolar assembly/sorting protein VPS9, putative (Fragment)) (Fragment)
	IscW_ISCW018752	B7PLB2	Uncharacterized protein
	IscW_ISCW020398	B7PY57	PHD finger protein, putative
	IscW_ISCW020653	B7Q2P6	Uncharacterized protein (Fragment) (Fragment)
	IscW_ISCW020835	B7PXA2	Carboxylic ester hydrolase (EC 3.1.1.-)
	IscW_ISCW021265	B7Q709	Oxidative stress-induced growth inhibitor, putative (Oxidative stress-induced growth inhibitor, putative (Fragment)) (Fragment)
	IscW_ISCW023069	B7QLY2	Leucyl-tRNA synthetase, putative (EC 6.1.1.4) (Leucyl-tRNA synthetase, putative (Fragment)) (Fragment)
	IscW_ISCW023203	B7QM37	Uncharacterized protein
	IscW_ISCW024252	B7PHE6	Acid methyltransferase, putative
mirrL1.26	IscW_ISCW000172	B7P3U4	Uncharacterized protein
	IscW_ISCW000209	B7P6T5	Medium-chain acyl-CoA dehydrogenase, putative (EC 1.3.99.10) (Medium-chain acyl-CoA dehydrogenase, putative (Fragment)) (Fragment)
	IscW_ISCW001196	B7P125	N-acetylgalactosamine-6-sulfatase, putative (EC 3.1.6.4)
	IscW_ISCW003454	B7PHM0	Cytochrome P450, putative (EC 1.14.14.1)
	IscW_ISCW003582	B7PJA1	Gamma glutamyl transpeptidase, putative (EC 2.3.2.2) (Gamma glutamyl transpeptidase, putative (Fragment)) (Fragment)
	IscW_ISCW003619	B7PDT9	Uncharacterized protein (Fragment) (Fragment)
	IscW_ISCW005472	B7PQE9	Secreted protein, putative (Secreted protein, putative (Fragment)) (Fragment)
	IscW_ISCW013735	B7QGV0	Monocarboxylate transporter, putative
	IscW_ISCW015061	B7QKB8	Phosphatidylinositol 4 kinase, putative (EC 2.7.1.67)
	IscW_ISCW019438	B7PTW7	Leucine rich repeats containing protein, putative
	IscW_ISCW020310	B7PXB8	Uncharacterized protein
	IscW_ISCW021421	B7Q622	Uncharacterized protein
	IscW_ISCW022394	B7QGI4	Gustatory receptor
	IscW_ISCW023045	B7QKR8	Chitin binding peritrophina domain-containing protein
	IscW_ISCW023123	B7QIK3	Tgf-beta resistance-associated protein trag, putative (Fragment)
	IscW_ISCW024638	B7Q545	Coenzyme q10 biosynthesis protein, putative (Secreted salivary gland peptide, putative) (Fragment)
mir5404	IscW_ISCW000054	B7P7C1	Zinc finger, C2H2 type, putative
	IscW_ISCW000130	B7P0U5	Guanine nucleotide bionding protein beta subunit, putative (EC 2.3.1.48) (Guanine nucleotide bionding protein beta subunit, putative (Fragment)) (Fragment)
	IscW_ISCW000155	B7P1A1	Secreted salivary gland peptide, putative (Secreted salivary gland peptide, putative (Fragment)) (Fragment)
	IscW_ISCW000244	B7P632	Uncharacterized protein
	IscW_ISCW000295	B7P6H2	Tyrosine-protein kinase (EC 2.7.10.2)
	IscW_ISCW000326	B7P1I7	Exostosin-2, putative (EC 2.4.1.224) (Exostosin-2, putative (Fragment)) (Fragment)
	IscW_ISCW000597	B7P3S4	Uncharacterized protein
	IscW_ISCW000598	B7P3S5	Organic anion transporter, putative
	IscW_ISCW000650	B7P3X6	Uncharacterized protein
	IscW_ISCW000684	B7P5U8	Ras GTPase-activating protein, putative
	IscW_ISCW000851	B7P2J1	Uncharacterized protein
	IscW_ISCW001034	B7P1B7	Variant sh3 domaincontaining protein
	IscW_ISCW001296	B7P5C7	Uncharacterized protein
	IscW_ISCW001324	B7P751	Uncharacterized protein
	IscW_ISCW001330	B7P756	Mannosyltransferase (EC 2.4.1.-)
	IscW_ISCW001498	B7P6V8	Phosphoinositol 3-phosphate-binding protein, putative
	IscW_ISCW001881	B7P9I2	BTB/POZ domaincontaining protein (Fragment)
	IscW_ISCW002189	B7P8T9	Cytochrome C oxidase assembly protein, putative (EC 3.4.21.43)
	IscW_ISCW002266	B7P9F8	Uncharacterized protein (Fragment) (Fragment)
	IscW_ISCW002370	B7PB89	RAS-related protein, putative (EC 3.1.4.12)
	IscW_ISCW002631	B7PDQ3	ABC transporter, putative (EC 3.6.3.31) (EC 3.6.3.40) (ABC transporter, putative (Fragment)) (Fragment)
	IscW_ISCW003004	B7P9U3	Transmembrane protein cmp44E, putative (Transmembrane protein cmp44E, putative (Fragment)) (Fragment)
	IscW_ISCW003299	B7PBH7	NADH-ubiquinone reductase, putative (EC 1.6.5.3)
	IscW_ISCW003309	B7PBI6	Metastasis-associated protein, putative (Metastasis-associated protein, putative (Fragment)) (Fragment)
	IscW_ISCW003446	B7PE70	Uncharacterized protein
	IscW_ISCW003473	B7PIW5	Uncharacterized protein
	IscW_ISCW003495	B7PEB5	Zinc finger protein, putative
	IscW_ISCW003526	B7PH42	Glucose inhibited division protein, putative (Glucose inhibited division protein, putative (Fragment)) (Fragment)
	IscW_ISCW003792	B7PK52	Kuzbanian, putative (EC 3.4.24.81) (EC 3.4.24.86) (Kuzbanian, putative (Fragment)) (Fragment)
	IscW_ISCW003838	B7PJX9	Uncharacterized protein
	IscW_ISCW003905	B7PGX9	Uncharacterized protein
	IscW_ISCW003928	B7PI23	FERM domain-containing protein, putative
	IscW_ISCW003982	B7PFJ9	Uncharacterized protein
	IscW_ISCW004070	B7PJY3	Uncharacterized protein (Fragment) (Fragment)
	IscW_ISCW004130	B7PDT5	OTU domain-containing protein, putative
	IscW_ISCW004233	B7PI84	Uncharacterized protein
	IscW_ISCW004388	B7PJ13	Pkd1l2, putative (Fragment)
	IscW_ISCW004419	B7PGW2	Uncharacterized protein
	IscW_ISCW004607	B7PJA3	DNA-directed RNA polymerase subunit (EC 2.7.7.6) (Fragment)
	IscW_ISCW004609	B7PJA5	Zinc finger protein, putative (Zinc finger protein, putative (Fragment)) (Fragment)
	IscW_ISCW004615	B7PJB1	Voltage-gated ion channel, putative (Voltage-gated ion channel, putative (Fragment)) (Fragment)
	IscW_ISCW004627	B7PI37	Secreted salivary gland peptide, putative (Secreted salivary gland peptide, putative (Fragment)) (Fragment)
	IscW_ISCW004765	B7PIT7	Lipase containing protein, putative (Fragment)
	IscW_ISCW004810	B7PEQ1	Group II PLP decarboxylase, putative (EC 4.1.1.25)
	IscW_ISCW005108	B7PG31	Myosin heavy chain, putative (EC 3.1.3.48)
	IscW_ISCW005125	B7PFM4	FLYWCH zinc finger domaincontaining protein
	IscW_ISCW005293	B7PLL5	Polybromo-1, putative (EC 1.3.1.74) (EC 2.7.11.1)
	IscW_ISCW005314	B7PNR1	BAH domaincontaining protein
	IscW_ISCW005323	B7PKL9	Uncharacterized protein
	IscW_ISCW005337	B7PMR9	Ubiquitinyl hydrolase 1 (EC 3.4.19.12)
	IscW_ISCW005338	B7PMS0	CUB domaincontaining protein
	IscW_ISCW005349	B7PMQ7	Uncharacterized protein
	IscW_ISCW005475	B7PLE6	Bridging integrator, putative
	IscW_ISCW005629	B7PMX4	AP-3 complex subunit beta
	IscW_ISCW005695	B7PKX0	Secreted protein, putative
	IscW_ISCW005786	B7PLE1	ABC transporter, putative (EC 3.6.3.41)
	IscW_ISCW005823	B7PPY5	Nucleoprotein, putative (Fragment)
	IscW_ISCW005933	B7PLQ0	Chromodomain helicase DNA binding protein, putative (EC 2.7.11.1)
	IscW_ISCW006033	B7PR45	Glycine cleavage system P protein (EC 1.4.4.2) (Fragment)
	IscW_ISCW006049	B7PPF7	Meteorin family protein
	IscW_ISCW006205	B7PR60	Carboxylic ester hydrolase (EC 3.1.1.-) (Fragment)
	IscW_ISCW006266	B7PKF5	Uncharacterized protein
	IscW_ISCW006272	B7PQC9	Zinc finger protein, putative (EC 2.7.7.7)
	IscW_ISCW006307	B7PLU6	Uncharacterized protein
	IscW_ISCW006333	B7PNJ8	Low-density lipoprotein receptor, putative (EC 3.4.21.45) (EC 3.4.21.9)
	IscW_ISCW006340	B7PPA0	Ankyrin repeat containing protein
	IscW_ISCW006712	B7PNB0	TNF-alpha induced protein B12, putative (EC 3.1.4.17)
	IscW_ISCW007076	B7PSM9	Uncharacterized protein
	IscW_ISCW007111	B7PWW8	Uncharacterized protein
	IscW_ISCW007123	B7PUT0	Monocarboxylate transporter, putative
	IscW_ISCW007545	B7PRY8	Uncharacterized protein
	IscW_ISCW007716	B7PUR5	Ubiquitin specific proteinase, putative (EC 3.1.2.15) (Ubiquitin specific proteinase, putative (Fragment)) (Fragment)
	IscW_ISCW008144	B7PSX0	Lon protease homolog (EC 3.4.21.-)
	IscW_ISCW008217	B7PUC2	Gemin2, putative
	IscW_ISCW008232	B7PS21	Reverse transcriptase, putative (EC 2.7.7.49)
	IscW_ISCW008245	B7PSW8	Three prime repair exonuclease, putative (EC 3.1.11.2) (Three prime repair exonuclease, putative (Fragment)) (Fragment)
	IscW_ISCW008285	B7PUP8	Uncharacterized protein
	IscW_ISCW008298	B7PSY4	Uncharacterized protein
	IscW_ISCW008360	B7PTK1	Multiple ankyrin repeats single kh domain protein, putative (EC 3.1.1.5) (Multiple ankyrin repeats single kh domain protein, putative (Fragment)) (Fragment)
	IscW_ISCW008408	B7PWH5	Uncharacterized protein
	IscW_ISCW008438	B7PU92	Cytochrome C oxidase assembly protein cox15, putative
	IscW_ISCW008443	B7PSV2	Uncharacterized protein
	IscW_ISCW008945	B7PZP6	Crystal protein, putative
	IscW_ISCW009123	B7Q2L2	Uncharacterized protein (Fragment) (Fragment)
	IscW_ISCW009285	B7Q104	Zinc finger protein, putative
	IscW_ISCW009295	B7Q095	RAD51C protein, putative
	IscW_ISCW009378	B7PYF6	Uncharacterized protein
	IscW_ISCW009446	B7PZ59	Nuclear pore complex protein Nup205, putative
	IscW_ISCW009481	B7Q1A5	Uncharacterized protein
	IscW_ISCW009734	B7Q3R4	Metal cation transporter, ZIP family protein
	IscW_ISCW009887	B7PY84	GPI inositol-deacylase (EC 3.1.-.-)
	IscW_ISCW010153	B7Q0L4	Uncharacterized protein
	IscW_ISCW010157	B7Q0L8	Receptor expression-enhancing protein
	IscW_ISCW010251	B7Q3G6	RCC1 and BTB domain-containing protein, putative (RCC1 and BTB domain-containing protein, putative (Fragment)) (Fragment)
	IscW_ISCW010255	B7Q3G9	Uncharacterized protein
	IscW_ISCW010441	B7Q9R7	Uncharacterized protein
	IscW_ISCW010493	B7Q819	Uncharacterized protein
	IscW_ISCW010722	B7Q4L7	ABC transporter, putative (EC 1.3.1.74) (ABC transporter, putative (Fragment)) (Fragment)
	IscW_ISCW010764	B7Q503	Mediator of RNA polymerase II transcription subunit 15 (Mediator complex subunit 15) (Fragment)
	IscW_ISCW010766	B7Q505	Elongation factor Tu
	IscW_ISCW010834	B7Q8E3	Uncharacterized protein (Fragment) (Fragment)
	IscW_ISCW011063	B7Q8M0	DNA replication licensing factor, putative (DNA replication licensing factor, putative (Fragment)) (Fragment)
	IscW_ISCW011096	B7Q435	Adenylate and guanylate cyclase, putative (EC 4.6.1.2)
	IscW_ISCW011243	B7Q4E5	Uncharacterized protein
	IscW_ISCW011328	B7Q4P6	Disrupter of silencing SAS10, putative
	IscW_ISCW011604	B7Q9S8	Uncharacterized protein
	IscW_ISCW011695	B7Q859	Cell adhesion molecule, putative (Cell adhesion molecule, putative (Fragment)) (Fragment)
	IscW_ISCW011872	B7QCU1	Exostosin-3, putative (EC 2.4.1.224)
	IscW_ISCW011874	B7QCU3	Abhydrolase domain-containing protein 14B, putative (Abhydrolase domain-containing protein 14B, putative (Fragment)) (Fragment)
	IscW_ISCW011980	B7QDR3	Carbonic anhydrase, putative (EC 4.2.1.1) (Carbonic anhydrase, putative (Fragment)) (Fragment)
	IscW_ISCW012216	B7QFH6	Uncharacterized protein
	IscW_ISCW012408	B7QEM1	Cniwi protein, putative
	IscW_ISCW012423	B7QGE2	Hemelipoglyco-carrier protein (Hemelipoglycoprotein, putative)
	IscW_ISCW012563	B7QBX1	Uncharacterized protein
	IscW_ISCW012658	B7QE74	Transposase, putative
	IscW_ISCW013307	B7QA74	High mobility group protein, putative (High mobility group protein, putative (Fragment)) (Fragment)
	IscW_ISCW013321	B7QDL0	Isoleucyl-tRNA synthetase, putative (EC 6.1.1.5) (Isoleucyl-tRNA synthetase, putative (Fragment)) (Fragment)
	IscW_ISCW013369	B7QF94	Uncharacterized protein
	IscW_ISCW013376	B7QCC3	Abhydrolase domain-containing protein, putative (EC 3.4.11.5)
	IscW_ISCW013385	B7QDQ4	Ip63 protein, putative
	IscW_ISCW013407	B7QC47	Adipophilin/perilipin, putative
	IscW_ISCW013536	B7QL67	Ribosome biogenesis protein, putative
	IscW_ISCW013566	B7QJH6	Alpha-actinin, putative (EC 1.3.1.74) (EC 3.1.3.48)
	IscW_ISCW013570	B7QJI0	Upstream transcription factor 2/L-myc-2 protein, putative
	IscW_ISCW013849	B7QH24	Ubiquitin protein ligase, putative (EC 6.3.2.19)
	IscW_ISCW013949	B7QGP8	Zinc finger protein, putative
	IscW_ISCW013983	B7QLV6	Uncharacterized protein
	IscW_ISCW013985	B7QKX8	Nuclear pore complex protein nup98, putative
	IscW_ISCW014017	B7QHG0	Uncharacterized protein
	IscW_ISCW014033	B7QLD7	MethylCpG binding domain-containing protein
	IscW_ISCW014042	B7QMJ3	Uncharacterized protein
	IscW_ISCW014043	B7QMJ4	Rho GTPase guanine nucleotide exchange factor GEF64C, putative
	IscW_ISCW014189	B7QHW3	Brahma/SWI2-related protein BRG-1
	IscW_ISCW014272	B7QI08	NADH-ubiquinone dehydrogenase, putative (EC 1.6.5.3)
	IscW_ISCW014455	B7QKM9	5-HT4 receptor, putative (EC 2.7.10.2)
	IscW_ISCW014675	B7QIL0	Hemelipoglyco-carrier protein (Hemelipoglycoprotein, putative) (Fragment)
	IscW_ISCW014790	B7QLU1	O-linked N-acetylglucosamine transferase, OGT, putative
	IscW_ISCW015241	B7QMT7	Uncharacterized protein
	IscW_ISCW015271	B7QNP2	Armadillo repeat protein, putative
	IscW_ISCW015386	B7QMS7	Hydroxymethylglutaryl-CoA lyase, putative (EC 4.1.3.4) (Hydroxymethylglutaryl-CoA lyase, putative (Fragment)) (Fragment)
	IscW_ISCW015455	B7QMQ3	Cement protein, putative
	IscW_ISCW015529	B7QNV8	Uncharacterized protein
	IscW_ISCW015566	B7P1L0	Ubiquitin protein ligase edd, putative (Ubiquitin protein ligase edd, putative (Fragment)) (Fragment)
	IscW_ISCW015590	B7P421	Heparan-sulfate 6-O-sulfotransferase (EC 2.8.2.-)
	IscW_ISCW015669	B7P6L0	GTP-binding protein mmr1, putative
	IscW_ISCW015763	B7P3G5	Hexosyltransferase (EC 2.4.1.-)
	IscW_ISCW015975	B7P3N5	Ran-binding protein (RanBP), putative
	IscW_ISCW016090	B7P1Z8	Heat shock protein, putative (EC 1.3.1.74)
	IscW_ISCW016158	B7P4T8	Tyrosine protein kinase, putative (EC 2.7.10.2)
	IscW_ISCW016166	B7P4U6	Uncharacterized protein (Fragment) (Fragment)
	IscW_ISCW016184	B7P368	Uncharacterized protein
	IscW_ISCW016268	B7P109	Forkhead domain-containing protein, putative (Forkhead domain-containing protein, putative (Fragment)) (Fragment)
	IscW_ISCW016477	B7P3I7	Chitinase, putative (EC 3.2.1.14)
	IscW_ISCW016478	B7P3D1	Tpr and ank domain-containing protein, putative (EC 1.3.1.74)
	IscW_ISCW016506	B7P6C6	Inositol polyphosphate-1-phosphatase, putative (EC 3.1.3.57)
	IscW_ISCW016508	B7P6C8	Collagen, putative (Fragment)
	IscW_ISCW016558	B7P734	Uncharacterized protein
	IscW_ISCW016578	B7P1A4	Uncharacterized protein
	IscW_ISCW016804	B7PBB5	Intermediate peptidase, putative (EC 3.4.24.59)
	IscW_ISCW016861	B7PAB6	Nerve growth factor receptor TRKA, putative (EC 2.7.10.2)
	IscW_ISCW016869	B7P9W2	Uncharacterized protein
	IscW_ISCW017029	B7PCF7	Chordin, putative
	IscW_ISCW017064	B7P7X5	Uncharacterized protein
	IscW_ISCW017074	B7P7Y2	WWE domaincontaining protein
	IscW_ISCW017327	B7P9Z3	Phosphoribosylformylglycinamidine synthase, putative (EC 6.3.5.3)
	IscW_ISCW017387	B7P9S3	Ubiquitin-transferase, putative
	IscW_ISCW017442	B7P9M2	Kinase suppressor of Ras (KSR), putative (EC 2.7.10.2) (Kinase suppressor of Ras (KSR), putative (Fragment)) (Fragment)
	IscW_ISCW017466	B7PA72	Heat domain-containing protein, putative (Heat domain-containing protein, putative (Fragment)) (Fragment)
	IscW_ISCW017661	B7PJP7	Phosphoinositide 3-kinase regulatory subunit, putative (EC 2.7.11.1)
	IscW_ISCW017815	B7PEU1	Uncharacterized protein (Fragment) (Fragment)
	IscW_ISCW017872	B7PH94	Nuclear receptor coactivator, putative (EC 6.4.1.2)
	IscW_ISCW017925	B7PI00	Uncharacterized protein
	IscW_ISCW018167	B7PJL5	Uncharacterized protein
	IscW_ISCW018459	B7PMP6	AP-3 complex subunit delta-1, putative (AP-3 complex subunit delta-1, putative (Fragment)) (Fragment)
	IscW_ISCW018677	B7PLI0	Tub family protein
	IscW_ISCW018702	B7PKQ1	Uncharacterized protein
	IscW_ISCW018857	B7PR14	Patched domain-containing protein (Ptchd), putative (Patched domain-containing protein (Ptchd), putative (Fragment)) (Fragment)
	IscW_ISCW018863	B7PMP4	Furin2, putative (EC 3.4.21.75)
	IscW_ISCW018880	B7PP01	Polycomb protein SCMH1, putative (Polycomb protein SCMH1, putative (Fragment)) (Fragment)
	IscW_ISCW019206	B7PMT1	BZIP protein, putative
	IscW_ISCW019245	B7PW19	Brain protein, putative
	IscW_ISCW019488	B7PSH8	Vacuolar protein-sorting protein, putative
	IscW_ISCW019585	B7PV76	CHL1 protein, putative
	IscW_ISCW020004	B7PZ89	Protein VPRBP, putative
	IscW_ISCW020012	B7PZ95	DNA primase large subunit (EC 2.7.7.-)
	IscW_ISCW020046	B7Q1Z1	Ca2+-dependent activator protein for secretion 2 isoform A, putative
	IscW_ISCW020115	B7PZJ6	cAMP-specific phosphodiesterase, putative
	IscW_ISCW020136	B7PZY4	Uncharacterized protein
	IscW_ISCW020151	B7Q167	Enhancer of zeste, ezh, putative (EC 2.1.1.43) (Enhancer of zeste, ezh, putative (Fragment)) (Fragment)
	IscW_ISCW020204	B7Q0E2	Cyclic-AMP-dependent transcription factor atf2, putative
	IscW_ISCW020228	B7Q1M2	Uncharacterized protein
	IscW_ISCW020237	B7Q1M9	Uncharacterized protein
	IscW_ISCW020299	B7Q349	Elongation factor 1-alpha
	IscW_ISCW020473	B7Q2E7	Gamma-tubulin complex component
	IscW_ISCW020695	B7PXW0	Turtle protein, isoform, putative (Turtle protein, isoform, putative (Fragment)) (Fragment)
	IscW_ISCW020821	B7Q1V0	Carboxylic ester hydrolase (EC 3.1.1.-)
	IscW_ISCW020823	B7Q1E3	Ornithine aminotransferase, putative (EC 2.6.1.44)
	IscW_ISCW020865	B7Q276	Gaba-B receptor, putative (Gaba-B receptor, putative (Fragment)) (Fragment)
	IscW_ISCW021095	B7Q6X9	Polyglutamylase, putative (EC 6.3.2.25)
	IscW_ISCW021118	B7Q981	RPEL repeatcontaining protein
	IscW_ISCW021140	B7Q8T8	Uncharacterized protein
	IscW_ISCW021315	B7Q7P3	Zinc finger, C2H2 type, putative
	IscW_ISCW021351	B7Q574	Uncharacterized protein
	IscW_ISCW021407	B7Q676	2-oxoglutarate dehydrogenase, putative (EC 1.2.4.2) (2-oxoglutarate dehydrogenase, putative (Fragment)) (Fragment)
	IscW_ISCW021409	B7Q677	Girdin, putative (EC 1.3.1.74)
	IscW_ISCW021426	B7Q626	RhoGEF domaincontaining protein
	IscW_ISCW021453	B7Q5X8	Zinc finger protein, putative
	IscW_ISCW021476	B7Q714	Cleavage and polyadenylation specificity factor, putative
	IscW_ISCW021587	B7Q8N7	Zinc/iron transporter, putative
	IscW_ISCW021690	B7Q3Z1	Uncharacterized protein
	IscW_ISCW021921	B7QAB2	Secreted protein, putative
	IscW_ISCW021970	B7QFX8	Uncharacterized protein
	IscW_ISCW021991	B7QFZ7	Thrombospondin-like protein, putative (EC 3.4.24.82)
	IscW_ISCW022144	B7QDW4	N-CAM Ig domain-containing protein, putative (EC 3.1.3.16)
	IscW_ISCW022329	B7QE92	Steroidogenic acute regulatory protein, putative
	IscW_ISCW022623	B7QAT8	Glycolate oxidase, putative (EC 1.1.3.15)
	IscW_ISCW022665	B7QF83	Phosphatidylinositol3,4-bisphosphate 4-phosphatase
	IscW_ISCW022769	B7QC88	XK-related protein
	IscW_ISCW022882	B7QD55	Uncharacterized protein
	IscW_ISCW022914	B7QBR5	GCM motif protein
	IscW_ISCW023022	B7QIZ5	Uncharacterized protein
	IscW_ISCW023100	B7QMJ8	Uncharacterized protein
	IscW_ISCW023104	B7QLP2	Uncharacterized protein
	IscW_ISCW023197	B7QMI1	Mannosyltransferase 1, putative (EC 2.4.1.109) (Mannosyltransferase 1, putative (Fragment)) (Fragment)
	IscW_ISCW023221	B7QJA4	Uncharacterized protein
	IscW_ISCW023259	B7QK41	DNA polymerase lambda, putative (EC 2.7.7.31)
	IscW_ISCW023626	B7QIL2	Dreadlocks/dock, putative (Dreadlocks/dock, putative (Fragment)) (Fragment)
	IscW_ISCW023645	B7QKG7	CXXC zinc finger domaincontaining protein
	IscW_ISCW023657	B7QI82	Hypoxia-inducible factor 1 alpha, putative (EC 6.4.1.2) (Hypoxia-inducible factor 1 alpha, putative (Fragment)) (Fragment)
	IscW_ISCW023686	B7QIE0	Uncharacterized protein
	IscW_ISCW023697	B7QLF3	Uncharacterized protein
	IscW_ISCW024092	B7P1Z5	Transpanin, putative (Transpanin, putative (Fragment)) (Fragment)
	IscW_ISCW024360	B7PNR6	Multidrug resistance associated protein, putative (Multidrug resistance associated protein, putative (Fragment)) (Fragment)
	IscW_ISCW024584	B7Q1B5	Cytochrome P450, putative (Fragment)
	IscW_ISCW024593	B7Q040	Uncharacterized protein (Fragment) (Fragment)
	IscW_ISCW024610	B7Q0I6	5'-nucleotidase domain-containing protein, putative (Homeobox protein H40, putative) (Fragment)
mir7641	IscW_ISCW001761	B7P7F6	Stac, putative
	IscW_ISCW004115	B7PHM8	Ribosomal protein L24, putative
	IscW_ISCW004497	B7PED3	Uncharacterized protein
	IscW_ISCW005901	B7PQV1	Uncharacterized protein (Fragment) (Fragment)
	IscW_ISCW007783	B7PV68	Aminoimidazole-4-carboxamide ribonucleotidetransformylase/IMP cyclohydrolase, putative (EC 2.1.2.3) (Aminoimidazole-4-carboxamide ribonucleotidetransformylase/IMP cyclohydrolase, putative (Fragment)) (Fragment)
	IscW_ISCW008047	B7PTY4	LMBR1 domain-containing protein 2-B, putative (LMBR1 domain-containing protein 2-B, putative (Fragment)) (Fragment)
	IscW_ISCW010891	B7Q6Q3	Zinc finger, C4 type, putative
	IscW_ISCW012891	B7QF53	Uncharacterized protein
	IscW_ISCW014557	B7QIE6	Secreted protein, putative
	IscW_ISCW020188	B7PZG7	Gustatory receptor (Kinesin, putative) (Fragment)
	IscW_ISCW023305	B7QKD2	Endothelin-converting enzyme, putative (EC 3.4.24.71)
mir398	IscW_ISCW001638	B7P0L7	Sox8, putative
	IscW_ISCW001700	B7P3M0	CRAL/TRIO domaincontaining protein
	IscW_ISCW002679	B7PAX2	Cathepsin B endopeptidase, putative (EC 3.4.22.1)
	IscW_ISCW003265	B7PAP9	Uncharacterized protein
	IscW_ISCW003904	B7PGX8	Uncharacterized protein
	IscW_ISCW006031	B7PKR8	Uncharacterized protein (Fragment) (Fragment)
	IscW_ISCW008060	B7PSP7	Soluble guanylyl cyclase beta subunit, putative (EC 4.6.1.2) (Soluble guanylyl cyclase beta subunit, putative (Fragment)) (Fragment)
	IscW_ISCW008746	B7Q2Z9	Endothelin-converting enzyme, putative (EC 3.4.24.71)
	IscW_ISCW010641	B7Q6X0	ABC transporter, putative (EC 3.6.3.30)
	IscW_ISCW013045	B7QER1	Cytochrome P450, putative (EC 1.14.14.1) (Cytochrome P450, putative (Fragment)) (Fragment)
	IscW_ISCW013817	B7QIU5	S-adenosylmethionine synthase (EC 2.5.1.6)
	IscW_ISCW014718	B7QLB0	Aspartate aminotransferase, putative (EC 2.6.1.1)
	IscW_ISCW015129	B7QMK5	Uncharacterized protein (Fragment) (Fragment)
	IscW_ISCW015180	B7QNH7	Coiled-coil domain-containing protein 85C, putative
	IscW_ISCW015559	B7P1K3	SMC protein, putative (EC 1.3.1.74) (SMC protein, putative (Fragment)) (Fragment)
	IscW_ISCW016772	B7P8X1	Coronin
	IscW_ISCW016847	B7PAM8	Cell adhesion molecule, putative (Cell adhesion molecule, putative (Fragment)) (Fragment)
	IscW_ISCW017763	B7PGA5	Titin, putative (EC 3.1.3.48)
	IscW_ISCW018178	B7PEX4	Uncharacterized protein
	IscW_ISCW018601	B7PKZ0	Cystatin
	IscW_ISCW020128	B7PZP3	Mediator of RNA polymerase II transcription subunit, putative
	IscW_ISCW020666	B7Q2Q7	Receptor tyrosine phosphatase type r2a, putative (EC 2.7.11.14) (EC 3.2.1.91)
	IscW_ISCW022660	B7QF44	Uncharacterized protein (Fragment) (Fragment)
	IscW_ISCW023728	B7QHC8	Nuclear factor of activated T-cells, putative
	IscW_ISCW027301
	IscW_ISCW027526
	IscW_ISCW027689
	IscW_ISCW027720
	IscW_ISCW027790
	IscW_ISCW027791
	IscW_ISCW028004
	IscW_ISCW028005
	IscW_ISCW028347
	IscW_ISCW028486
mir124d	IscW_ISCW004226	B7PIP8	Uncharacterized protein
	IscW_ISCW004409	B7PJ71	Uncharacterized protein
	IscW_ISCW014276	B7QLV9	Solute carrier, putative (Solute carrier, putative (Fragment)) (Fragment)
	IscW_ISCW023965	B7QNM8	CD151 antigen, putative
	IscW_ISCW024759	B7QGF9	Fucosyltransferase, putative
mir3615	IscW_ISCW000110	B7P7F0	F-box/leucine rich repeat protein, putative
	IscW_ISCW000180	B7P3V2	Serine/threonine specific phosphatase, putative
	IscW_ISCW000695	B7P392	Uncharacterized protein
	IscW_ISCW000719	B7P1R1	Rab3 GTPaseactivating protein, non-catalytic subunit family protein
	IscW_ISCW000867	B7P2K6	MethylCpG binding domain-containing protein
	IscW_ISCW001013	B7P1Q8	Uncharacterized protein
	IscW_ISCW001033	B7P5G8	Regulator of sex-limitation, putative
	IscW_ISCW001048	B7P5G2	Uncharacterized protein
	IscW_ISCW001554	B7P1Z1	Nicotinamide N-methyltransferase, putative (EC 2.1.1.49) (Nicotinamide N-methyltransferase, putative (Fragment)) (Fragment)
	IscW_ISCW001592	B7P573	Processing peptidase beta subunit, putative (EC 3.4.24.64)
	IscW_ISCW001757	B7P4V1	Uncharacterized protein
	IscW_ISCW001952	B7P7L6	Oxysterol-binding protein
	IscW_ISCW002017	B7P9D0	Tyrosine kinase, putative (EC 2.7.11.25) (Tyrosine kinase, putative (Fragment)) (Fragment)
	IscW_ISCW002262	B7PBW5	GPI mannosyltransferase 2 (EC 2.4.1.-)
	IscW_ISCW002487	B7PCA8	Secreted protein, putative (EC 2.8.2.17)
	IscW_ISCW002532	B7PBN5	Uncharacterized protein
	IscW_ISCW002621	B7PDP4	Uncharacterized protein
	IscW_ISCW002860	B7P7N9	Uncharacterized protein
	IscW_ISCW003235	B7PBM4	Uncharacterized protein
	IscW_ISCW004285	B7PF50	Uncharacterized protein
	IscW_ISCW004483	B7PG64	Uncharacterized protein
	IscW_ISCW004495	B7PED2	Toll, putative (EC 3.1.3.16)
	IscW_ISCW004881	B7PJ29	Cyclic-nucleotide-gated cation channel, putative
	IscW_ISCW005068	B7PI31	Organic anion transporter, putative (EC 1.3.1.74)
	IscW_ISCW005075	B7PIK1	SCA7, zincbinding domain containing protein
	IscW_ISCW005176	B7PJI7	Uncharacterized protein
	IscW_ISCW005273	B7PM11	F-box/leucine rich repeat protein, putative
	IscW_ISCW005399	B7PNA3	Acid methyltransferase, putative
	IscW_ISCW005713	B7PQK3	Williams-beuren syndrome critical region protein, putative (Williams-beuren syndrome critical region protein, putative (Fragment)) (Fragment)
	IscW_ISCW005798	B7PNM8	Zinc metalloprotease, putative (EC 3.4.24.71)
	IscW_ISCW005859	B7PR69	Neprilysin, putative (EC 3.4.24.71) (Neprilysin, putative (Fragment)) (Fragment)
	IscW_ISCW005884	B7PKB0	Zinc finger protein, putative
	IscW_ISCW005895	B7PP84	Uncharacterized protein
	IscW_ISCW006041	B7PNS8	Uncharacterized protein
	IscW_ISCW006696	B7PPK7	Endothelin-converting enzyme, putative (EC 3.4.24.71) (Endothelin-converting enzyme, putative (Fragment)) (Fragment)
	IscW_ISCW006737	B7PKK2	Transporter, putative
	IscW_ISCW007141	B7PSJ4	Alpha2-macroglobulin family N-terminal region domain-containing protein
	IscW_ISCW007220	B7PVV1	Cell adhesion molecule, putative (Cell adhesion molecule, putative (Fragment)) (Fragment)
	IscW_ISCW007458	B7PSZ3	Uncharacterized protein
	IscW_ISCW007462	B7PSC9	Chitin binding peritrophina domain-containing protein
	IscW_ISCW007806	B7PW52	NIK- and IKBKB-binding protein, putative (NIK-and IKBKB-binding protein, putative)
	IscW_ISCW008186	B7PS95	Peroxisomal membrane protein, putative
	IscW_ISCW008357	B7PRJ7	Splicing factor SC35, putative (Splicing factor SC35, putative (Fragment)) (Fragment)
	IscW_ISCW008987	B7Q3G0	Uncharacterized protein
	IscW_ISCW009053	B7PYN9	Fatty acid synthase, putative (EC 2.3.1.85)
	IscW_ISCW009206	B7Q1B3	40S ribosomal protein S2, putative
	IscW_ISCW009418	B7PZB8	Uncharacterized protein
	IscW_ISCW009940	B7Q3B7	Uncharacterized protein
	IscW_ISCW010293	B7Q051	Uncharacterized protein
	IscW_ISCW010398	B7Q725	Fatty acid synthase, putative (EC 2.3.1.111) (EC 2.3.1.85)
	IscW_ISCW010459	B7Q5S1	Piezo-type mechanosensitive ion channel component (Fragment)
	IscW_ISCW010712	B7Q9B2	RBB1NT (NUC162) domaincontaining protein
	IscW_ISCW011238	B7Q7C5	Uncharacterized protein
	IscW_ISCW011309	B7Q6F3	Fatty acid synthase, putative (EC 2.3.1.85)
	IscW_ISCW011394	B7Q558	Transient receptor potential channel 4, putative (Transient receptor potential channel 4, putative (Fragment)) (Fragment)
	IscW_ISCW011397	B7Q561	Esterase, putative
	IscW_ISCW012251	B7QAZ6	Uncharacterized protein
	IscW_ISCW012267	B7QFR6	Uncharacterized protein
	IscW_ISCW012281	B7QCE0	Uncharacterized protein
	IscW_ISCW012648	B7QEE2	Ammonium transporter, putative (Ammonium transporter, putative (Fragment)) (Fragment)
	IscW_ISCW012708	B7QF03	Uncharacterized protein
	IscW_ISCW012745	B7QEZ1	Uncharacterized protein
	IscW_ISCW013307	B7QA74	High mobility group protein, putative (High mobility group protein, putative (Fragment)) (Fragment)
	IscW_ISCW013334	B7QFE5	Uncharacterized protein
	IscW_ISCW013335	B7QFE6	Helicase, putative (Helicase, putative (Fragment)) (Fragment)
	IscW_ISCW013343	B7QFF3	Lipase, putative (EC 3.1.1.3) (Lipase, putative (Fragment)) (Fragment)
	IscW_ISCW013392	B7QEH6	Uncharacterized protein
	IscW_ISCW013592	B7QM49	Uncharacterized protein
	IscW_ISCW013887	B7QM76	Uncharacterized protein
	IscW_ISCW014202	B7QI44	Ubiquitin-fold modifier-1 (Ufm1) specific protease (UfSP)
	IscW_ISCW014337	B7QJX2	Uncharacterized protein
	IscW_ISCW014534	B7QGS7	Fatty acid synthase, putative (EC 2.3.1.85)
	IscW_ISCW014751	B7QKA4	Endothelin-converting enzyme, putative
	IscW_ISCW014927	B7QHG5	Spingomyelin synthetase, putative
	IscW_ISCW015208	B7QNZ0	Salivary sulfotransferase, putative (EC 2.8.2.2)
	IscW_ISCW015265	B7QNV3	Uncharacterized protein
	IscW_ISCW015531	B7QNW0	Protein required for fusion of vesicles in vesicular transport, alpha-SNAP, putative
	IscW_ISCW015558	B7P1K2	Ribosomal biogenesis protein, putative (Ribosomal biogenesis protein, putative (Fragment)) (Fragment)
	IscW_ISCW015575	B7P1L9	Exportin, putative
	IscW_ISCW015661	B7P4I4	Uncharacterized protein
	IscW_ISCW015746	B7P180	Uncharacterized protein (Fragment) (Fragment)
	IscW_ISCW016006	B7P655	Abhydrolase domain-containing protein 10, putative (EC 3.1.1.1)
	IscW_ISCW016153	B7P4T4	Solute carrier, putative
	IscW_ISCW016414	B7P338	Ribosomal protein L4, putative (Ribosomal protein L4, putative (Fragment)) (Fragment)
	IscW_ISCW016558	B7P734	Uncharacterized protein
	IscW_ISCW016966	B7PAH4	CDC42 binding protein kinase alpha, putative (EC 2.7.11.1) (EC 2.7.11.13) (CDC42 binding protein kinase alpha, putative (Fragment)) (Fragment)
	IscW_ISCW017314	B7P9Y1	Calcitonin receptor, putative
	IscW_ISCW017333	B7P933	Uncharacterized protein
	IscW_ISCW017368	B7PD43	Oxidase/peroxidase, putative (EC 1.11.1.7) (Oxidase/peroxidase, putative (Fragment)) (Fragment)
	IscW_ISCW017420	B7PCC8	Neural cell adhesion molecule L1, putative
	IscW_ISCW017609	B7PFS7	Uncharacterized protein
	IscW_ISCW018168	B7PJL6	Sterol regulatory element-binding protein, putative
	IscW_ISCW018176	B7PEX2	Fatty acid synthase, putative (EC 2.3.1.85) (Fatty acid synthase, putative (Fragment)) (Fragment)
	IscW_ISCW018346	B7PFI9	V-type proton ATPase proteolipid subunit
	IscW_ISCW018360	B7PGJ8	Adenosine A3 receptor, putative (GPR insulin like receptor 2)
	IscW_ISCW018406	B7PIP9	Ankyrin 2,3/unc44, putative (EC 3.1.1.4)
	IscW_ISCW018470	B7PL25	Double-stranded RNA-specific editase B2, putative
	IscW_ISCW018952	B7PNV9	Hps5 protein, putative
	IscW_ISCW018990	B7PKJ3	G-protein coupled receptor, putative (EC 2.7.10.2) (GPR adrenergic receptor 1)
	IscW_ISCW019021	B7PQL7	Pentatricopeptide repeat-containing protein, putative (Pentatricopeptide repeat-containing protein, putative (Fragment)) (Fragment)
	IscW_ISCW019069	B7PPK4	ABC transporter, putative (EC 1.3.1.74) (ABC transporter, putative (Fragment)) (Fragment)
	IscW_ISCW019282	B7PT65	T-box transcription factor tbx2, putative
	IscW_ISCW019594	B7PV85	Papillomavirus regulatory factor prf1, putative
	IscW_ISCW019901	B7PRW4	Uncharacterized protein
	IscW_ISCW020101	B7PZI4	Smarca4, putative (Smarca4, putative (Fragment)) (Fragment)
	IscW_ISCW020164	B7PZV6	WD domain, Gbeta repeat-containing protein
	IscW_ISCW020281	B7Q2U4	Uncharacterized protein
	IscW_ISCW020302	B7Q351	Pyrroline-5-carboxylate reductase (EC 1.5.1.2) (Fragment)
	IscW_ISCW020342	B7PY05	Uncharacterized protein
	IscW_ISCW020389	B7PYK4	F-box/LRR-repeat protein, putative
	IscW_ISCW020487	B7PXE6	Phosphatidylinositol 4 kinase, putative (EC 2.7.1.67) (Phosphatidylinositol 4 kinase, putative (Fragment)) (Fragment)
	IscW_ISCW020667	B7Q2Q8	Uncharacterized protein
	IscW_ISCW020711	B7PYN8	Uncharacterized protein
	IscW_ISCW020822	B7Q1E2	Thioester-containing protein, putative
	IscW_ISCW020941	B7Q5M7	Cuticle protein, putative
	IscW_ISCW021414	B7Q682	Uncharacterized protein (Fragment) (Fragment)
	IscW_ISCW021519	B7Q730	Cuticular protein, putative
	IscW_ISCW021696	B7Q3Z6	U1 small nuclear ribonucleoprotein, putative
	IscW_ISCW021726	B7Q3Y1	RNA recognition motif protein, putative (EC 3.2.1.11) (EC 3.4.24.13)
	IscW_ISCW021833	B7Q5C0	Uncharacterized protein
	IscW_ISCW021974	B7QFY1	Uncharacterized protein (Fragment) (Fragment)
	IscW_ISCW022030	B7QFN7	Uncharacterized protein
	IscW_ISCW022562	B7QG26	Uncharacterized protein
	IscW_ISCW022726	B7QDY7	Mrg-binding protein, putative
	IscW_ISCW023140	B7QGX5	Uncharacterized protein (Fragment) (Fragment)
	IscW_ISCW023246	B7QIV1	Uncharacterized protein
	IscW_ISCW023432	B7QJM5	General transcription factor 3C polypeptide, putative (General transcription factor 3C polypeptide, putative (Fragment)) (Fragment)
	IscW_ISCW023518	B7QGR7	Huntingtons disease protein huntingtin, putative (Huntingtons disease protein huntingtin, putative (Fragment)) (Fragment)
	IscW_ISCW023539	B7QLN1	Fidipidine, putative (Fidipidine, putative (Fragment)) (Fragment)
	IscW_ISCW023706	B7QKE3	Lipophorin receptor, putative (EC 3.4.21.45) (EC 3.4.21.6)
	IscW_ISCW023723	B7QI71	Uncharacterized protein (Fragment) (Fragment)
	IscW_ISCW024703	B7Q462	Uncharacterized protein (Fragment) (Fragment)
	IscW_ISCW024709	B7Q868	Multidrug resistance protein, putative
	IscW_ISCW024712	B7Q7Q9	Boophilin, putative (Serine carboxypeptidase, putative) (Fragment)
mir1415	IscW_ISCW000551	B7P617	Transcription factor sii (tfiis), central domain-containing protein
	IscW_ISCW003892	B7PE26	Uncharacterized protein (Fragment)
	IscW_ISCW006191	B7PKF9	Uncharacterized protein
	IscW_ISCW006314	B7PMC9	Uncharacterized protein
	IscW_ISCW015956	B7P2H9	Serine/threonine protein kinase, putative (EC 2.7.11.25)
	IscW_ISCW017213	B7P9Q1	Farnesyltransferase alpha subunit, putative (EC 2.5.1.58)
	IscW_ISCW017619	B7PFT6	Transmembrane protein, putative
	IscW_ISCW018880	B7PP01	Polycomb protein SCMH1, putative (Polycomb protein SCMH1, putative (Fragment)) (Fragment)
	IscW_ISCW020734	B7Q2S6	DEP domain containing protein (DEP domain containing protein (Fragment)) (Fragment)
	IscW_ISCW021838	B7Q5C5	Dual oxidase maturation factor, putative
	IscW_ISCW022606	B7QDA7	80 kD MCM3-associated protein, putative
	IscW_ISCW023651	B7QIB3	Ribosomal protein S6 kinase, putative (EC 2.7.11.13)
mir6642	IscW_ISCW008278	B7PS51	Uncharacterized protein
	IscW_ISCW016578	B7P1A4	Uncharacterized protein
	IscW_ISCW018461	B7PMP8	Mimitin, putative
	IscW_ISCW018580	B7PKM8	Uncharacterized protein
mir7885	IscW_ISCW000703	B7P304	Uncharacterized protein
	IscW_ISCW004856	B7PGM5	N6-adenosine-methyltransferase 70 kDa subunit, putative (EC 2.1.1.62)
	IscW_ISCW006922	B7PW36	Transcription factor, putative
	IscW_ISCW009590	B7Q3I5	Uncharacterized protein (Fragment) (Fragment)
	IscW_ISCW021134	B7Q993	Mediator complex subunit 9 isoform C family protein
	IscW_ISCW021836	B7Q5C3	Phosphatase/kinase domain-containing protein, putative (EC 2.3.1.48) (EC 2.7.1.154)
mir6968	IscW_ISCW000831	B7P3J2	Leukocyte tyrosine kinase receptor, putative (EC 2.7.10.1)
	IscW_ISCW000950	B7P1B0	Uncharacterized protein
	IscW_ISCW001085	B7P6X0	Uncharacterized protein
	IscW_ISCW001320	B7P538	Uncharacterized protein (Fragment) (Fragment)
	IscW_ISCW001971	B7P9K6	Polypeptide N-acetylgalactosaminyltransferase (EC 2.4.1.-) (Protein-UDP acetylgalactosaminyltransferase) (Fragment)
	IscW_ISCW002484	B7P8J7	Transcription factor, putative (Transcription factor, putative (Fragment)) (Fragment)
	IscW_ISCW002717	B7P8L1	Transcriptional repressor Yan, putative (Transcriptional repressor Yan, putative (Fragment)) (Fragment)
	IscW_ISCW003337	B7P9Q8	NIPSNAP1 protein, putative
	IscW_ISCW003490	B7PEB0	Uncharacterized protein
	IscW_ISCW003606	B7PJZ9	Dynein light chain
	IscW_ISCW003639	B7PEA7	Uncharacterized protein
	IscW_ISCW004051	B7PFD0	Staufen, putative (EC 3.1.26.3) (Staufen, putative (Fragment)) (Fragment)
	IscW_ISCW004997	B7PFX0	Uncharacterized protein (Fragment)
	IscW_ISCW005497	B7PPG5	Uncharacterized protein
	IscW_ISCW005681	B7PPB1	Uncharacterized protein
	IscW_ISCW006402	B7PNK5	SMC proteins Flexible Hinge Domaincontaining protein (Fragment)
	IscW_ISCW006754	B7PN39	Splicing factor, arginine/serine-rich, putative (Splicing factor, arginine/serine-rich, putative (Fragment)) (Fragment)
	IscW_ISCW006788	B7PP44	Polypeptide N-acetylgalactosaminyltransferase (EC 2.4.1.-) (Protein-UDP acetylgalactosaminyltransferase)
	IscW_ISCW007635	B7PSR9	Uncharacterized protein
	IscW_ISCW008071	B7PSQ8	A kinase anchor protein, putative
	IscW_ISCW008364	B7PTK4	Uncharacterized protein
	IscW_ISCW008807	B7Q207	Kinesin-like protein
	IscW_ISCW009099	B7PYH3	Variant sh3 domaincontaining protein
	IscW_ISCW009405	B7PXT6	Serine carboxypeptidase, putative (EC 3.4.16.5)
	IscW_ISCW009593	B7Q188	Collagen alpha chain, type IV, putative (EC 3.4.21.68) (Collagen alpha chain, type IV, putative (Fragment)) (Fragment)
	IscW_ISCW010061	B7Q1R9	SOX transcription factor, putative
	IscW_ISCW010088	B7Q2U6	Nicotinamide N-methyltransferase, putative (EC 2.1.1.49)
	IscW_ISCW010573	B7Q442	SMC protein, putative
	IscW_ISCW011069	B7Q411	Uncharacterized protein
	IscW_ISCW011448	B7Q9I6	Mixed lineage kinase 4alpha, putative (EC 2.7.11.25) (Mixed lineage kinase 4alpha, putative (Fragment)) (Fragment)
	IscW_ISCW011609	B7Q4E7	Uncharacterized protein (Fragment) (Fragment)
	IscW_ISCW012049	B7QD87	Transcriptional repressor CTCF, putative (Transcriptional repressor CTCF, putative (Fragment)) (Fragment)
	IscW_ISCW012086	B7QBS2	Uncharacterized protein (Fragment)
	IscW_ISCW012165	B7QEJ7	Uncharacterized protein
	IscW_ISCW012262	B7QEE5	Guanylate cyclase C, putative (EC 2.7.10.1) (EC 4.6.1.2) (Guanylate cyclase C, putative (Fragment)) (Fragment)
	IscW_ISCW012824	B7QEI3	Uncharacterized protein (Fragment) (Fragment)
	IscW_ISCW012894	B7QF55	Protein tyrosine phosphatase, putative (EC 2.7.11.14) (Protein tyrosine phosphatase, putative (Fragment)) (Fragment)
	IscW_ISCW012957	B7QFQ3	Cholinephosphate cytidylyltransferase, putative (EC 2.7.7.15)
	IscW_ISCW013622	B7QHQ8	Delta-like protein
	IscW_ISCW014020	B7QIM1	Uncharacterized protein
	IscW_ISCW014136	B7QHE9	Protein phosphatase, putative (EC 3.1.3.16)
	IscW_ISCW014189	B7QHW3	Brahma/SWI2-related protein BRG-1
	IscW_ISCW014371	B7QL50	Uncharacterized protein
	IscW_ISCW014500	B7QHU6	Uncharacterized protein
	IscW_ISCW015196	B7QNX9	Serine/threonine protein kinase ripk4, putative
	IscW_ISCW015786	B7P5L0	Zinc finger protein, putative
	IscW_ISCW016114	B7P171	ATP-dependent DNA helicase (EC 3.6.4.12)
	IscW_ISCW016231	B7P0P7	RING1B protein, putative
	IscW_ISCW016553	B7P730	Uncharacterized protein
	IscW_ISCW016768	B7P8W7	Copper-transporting ATPase 1, putative (EC 3.6.3.4)
	IscW_ISCW016812	B7PBX3	Transient receptor potential channel 4, putative (EC 2.7.11.1)
	IscW_ISCW017042	B7PDM9	Uncharacterized protein
	IscW_ISCW017304	B7PAU6	Uncharacterized protein
	IscW_ISCW017536	B7PB31	Lipoxygenase, putative (EC 1.13.11.33)
	IscW_ISCW017946	B7PK90	Uncharacterized protein
	IscW_ISCW018516	B7PN18	ABC transporter, putative (EC 3.6.3.44)
	IscW_ISCW019803	B7PTE2	Uncharacterized protein
	IscW_ISCW020344	B7PY07	Uncharacterized protein
	IscW_ISCW020450	B7Q136	Transcription factor sp3, putative
	IscW_ISCW020473	B7Q2E7	Gamma-tubulin complex component
	IscW_ISCW020541	B7Q145	Uncharacterized protein
	IscW_ISCW020822	B7Q1E2	Thioester-containing protein, putative
	IscW_ISCW020985	B7Q595	Mixed-lineage leukemia protein, mll, putative (EC 2.1.1.43)
	IscW_ISCW021119	B7Q982	Uncharacterized protein (Fragment) (Fragment)
	IscW_ISCW021163	B7Q7W6	Ubiquitin ligase E3 alpha, putative
	IscW_ISCW021204	B7Q5L4	Uncharacterized protein
	IscW_ISCW021862	B7Q6N1	Uncharacterized protein
	IscW_ISCW022276	B7QEF7	Gb2-cadherin, putative (EC 1.1.1.1) (EC 3.1.3.48) (EC 3.4.21.21)
	IscW_ISCW022913	B7QBR4	Phosphodiesterase (EC 3.1.4.-)
	IscW_ISCW023619	B7QL32	Secreted salivary gland peptide, putative (EC 2.7.11.1)
	IscW_ISCW023620	B7QL34	Secreted salivary gland peptide, putative (EC 2.7.11.1)
	IscW_ISCW023621	B7QL35	Secreted salivary gland peptide, putative
mir5493	IscW_ISCW002141	B7PAB0	Secreted salivary gland peptide, putative
	IscW_ISCW002671	B7PB44	DNA2/nam7 helicase, putative
	IscW_ISCW003947	B7PDX0	COMM domain-containing protein, putative
	IscW_ISCW004041	B7PJG1	Exportin, putative
	IscW_ISCW004429	B7PHE3	Uncharacterized protein
	IscW_ISCW005035	B7PHU6	Dishevelled protein, putative (Dishevelled protein, putative (Fragment)) (Fragment)
	IscW_ISCW006578	B7PPS9	Cleavage and polyadenylation specificity factor, putative
	IscW_ISCW006947	B7PW77	Mitochondrial import inner membrane translocase subunit TIM50, putative (EC 3.1.3.16)
	IscW_ISCW006948	B7PUQ8	20S proteasome, regulatory subunit beta, putative (EC 3.4.25.1)
	IscW_ISCW007006	B7PT24	Uncharacterized protein
	IscW_ISCW007219	B7PUP6	Uncharacterized protein
	IscW_ISCW008066	B7PSQ3	Uncharacterized protein
	IscW_ISCW008084	B7PU57	Uncharacterized protein
	IscW_ISCW008183	B7PS92	Uncharacterized protein
	IscW_ISCW008310	B7PWH0	Metalloendopeptidase (EC 3.4.24.-)
	IscW_ISCW008875	B7Q3L1	Rho guanine exchange factor, putative
	IscW_ISCW009446	B7PZ59	Nuclear pore complex protein Nup205, putative
	IscW_ISCW009522	B7Q0H7	Uncharacterized protein
	IscW_ISCW009691	B7Q0N7	Uncharacterized protein
	IscW_ISCW010132	B7Q2I1	Acyl-CoA synthetase, putative (EC 1.13.12.7)
	IscW_ISCW010726	B7Q5E8	Secreted protein, putative
	IscW_ISCW011184	B7Q5U6	Uncharacterized protein
	IscW_ISCW012424	B7QGE3	Hemelipoglyco-carrier protein (Hemelipoglycoprotein, putative) (Fragment)
	IscW_ISCW013441	B7QAQ2	Uncharacterized protein (Fragment) (Fragment)
	IscW_ISCW015295	B7QMM1	Glycine C-acetyltransferase/2-amino-3-ketobutyrate-CoA ligase, putative (EC 2.3.1.29) (Glycine C-acetyltransferase/2-amino-3-ketobutyrate-CoA ligase, putative (Fragment)) (Fragment)
	IscW_ISCW015731	B7P444	40S ribosomal protein S7
	IscW_ISCW016390	B7P5J2	Cytochrome P450, putative (EC 1.14.13.94)
	IscW_ISCW016748	B7PA39	mDNApk3', putative (EC 2.7.11.1)
	IscW_ISCW016982	B7PC28	ABC transporter, putative (EC 3.6.3.30) (EC 3.6.3.40)
	IscW_ISCW017166	B7PCV9	Lysosomal acid phosphatase, putative (EC 3.1.3.2)
	IscW_ISCW017322	B7P9Y8	Protocadherin-16, putative (EC 1.1.1.1) (EC 2.7.10.1) (EC 2.7.11.23)
	IscW_ISCW017715	B7PI13	Uncharacterized protein
	IscW_ISCW018377	B7PK48	Uncharacterized protein
	IscW_ISCW018379	B7PGZ2	Gastric mucin, putative (Gastric mucin, putative (Fragment)) (Fragment)
	IscW_ISCW018512	B7PN14	Ankyrin repeat containing protein (EC 1.3.1.74) (Ankyrin repeat containing protein (Fragment)) (Fragment)
	IscW_ISCW018955	B7PNW1	Hermansky-Pudlak syndrome 5 protein (Protein pink) (Fragment)
	IscW_ISCW019111	B7PR72	Splicing factor, arginine/serine-rich, putative (Splicing factor, arginine/serine-rich, putative (Fragment)) (Fragment)
	IscW_ISCW019451	B7PRT7	Uncharacterized protein
	IscW_ISCW019750	B7PU85	Uncharacterized protein
	IscW_ISCW020043	B7Q1Y8	Uncharacterized protein
	IscW_ISCW020264	B7PYL4	Helicase, putative (Helicase, putative (Fragment)) (Fragment)
	IscW_ISCW020443	B7Q0R0	Phosphoglycerate mutase, putative (EC 5.4.2.1)
	IscW_ISCW021146	B7Q8U4	Ski interacting protein, putative
	IscW_ISCW021663	B7Q443	Uncharacterized protein
	IscW_ISCW021682	B7Q6Z7	Lipid exporter ABCA1, putative (EC 3.6.3.30)
	IscW_ISCW021953	B7QAS6	Malate dehydrogenase, putative (EC 1.1.1.37)
	IscW_ISCW022811	B7QET6	Phosphatidylinositol 3-kinase class, putative (EC 2.7.1.154)
	IscW_ISCW023599	B7QLS6	Uncharacterized protein
mir171h	IscW_ISCW000010	B7P1Y7	Transcription factor S-II, putative
	IscW_ISCW000332	B7P1J3	WD-repeat protein, putative
	IscW_ISCW000352	B7P5H0	Uncharacterized protein
	IscW_ISCW000580	B7P3L5	Uncharacterized protein
	IscW_ISCW000621	B7P1C8	Protein hu-li tai shao, putative (EC 4.1.2.17)
	IscW_ISCW000704	B7P305	Non-specific serine/threonine protein kinase (EC 2.7.11.1)
	IscW_ISCW000747	B7P101	Membrane glycoprotein LIG-1, putative (EC 3.1.3.16)
	IscW_ISCW000870	B7P2K9	Uncharacterized protein
	IscW_ISCW000952	B7P1B2	Uncharacterized protein
	IscW_ISCW001191	B7P4W0	Phosphate transporter
	IscW_ISCW001209	B7P3N6	Transformation upregulated nuclear protein, putative
	IscW_ISCW001299	B7P5D0	Xenotropic and polytropic murine leukemia virus receptor xpr1, putative (Fragment)
	IscW_ISCW001376	B7P5I5	Sugar transporter, putative (EC 1.3.1.74)
	IscW_ISCW001642	B7P0L8	Uncharacterized protein
	IscW_ISCW001881	B7P9I2	BTB/POZ domaincontaining protein (Fragment)
	IscW_ISCW001939	B7P7K5	Uncharacterized protein (Fragment) (Fragment)
	IscW_ISCW002009	B7PAT4	Rho, putative
	IscW_ISCW002348	B7P7M6	Uncharacterized protein
	IscW_ISCW002351	B7PBC1	Helicase, putative (EC 2.7.11.1)
	IscW_ISCW002631	B7PDQ3	ABC transporter, putative (EC 3.6.3.31) (EC 3.6.3.40) (ABC transporter, putative (Fragment)) (Fragment)
	IscW_ISCW003301	B7PBH9	Serine/threonine protein phosphatase 2A regulatory subunit
	IscW_ISCW003581	B7PJY6	Flavonol reductase/cinnamoyl-CoA reductase, putative (EC 1.5.1.30)
	IscW_ISCW003593	B7PGQ7	Thump domain-containing protein, putative (Thump domain-containing protein, putative (Fragment)) (Fragment)
	IscW_ISCW003640	B7PEA8	Dystrobrevin, putative
	IscW_ISCW003700	B7PES3	Vesicle coat complex AP-3, delta subunit, putative
	IscW_ISCW003915	B7PJS2	Suppressin, putative
	IscW_ISCW004039	B7PJF9	Menin, putative
	IscW_ISCW004600	B7PIA5	ABC transporter, putative (EC 3.6.3.28)
	IscW_ISCW005195	B7PJW3	G-protein coupled receptor, putative (EC 2.7.10.2) (GPR tyramine receptor 2)
	IscW_ISCW005220	B7PE51	Complement c3f, putative
	IscW_ISCW005362	B7PKS3	Transmembrane protein 184C, putative (Fragment)
	IscW_ISCW006291	B7PQN7	Protein Peter pan, putative
	IscW_ISCW006296	B7PQP2	Thioredoxin domain-containing protein, putative
	IscW_ISCW006603	B7PKY7	ABC transporter, putative (EC 3.6.3.30) (Fragment)
	IscW_ISCW006843	B7PLC5	Uncharacterized protein
	IscW_ISCW007249	B7PVG3	Protein phosphatase 2A regulatory subunit A, putative (Protein phosphatase 2A regulatory subunit A, putative (Fragment)) (Fragment)
	IscW_ISCW007313	B7PSG9	DNA-directed RNA polymerase (EC 2.7.7.6)
	IscW_ISCW007451	B7PX03	Uncharacterized protein (Fragment) (Fragment)
	IscW_ISCW008047	B7PTY4	LMBR1 domain-containing protein 2-B, putative (LMBR1 domain-containing protein 2-B, putative (Fragment)) (Fragment)
	IscW_ISCW008184	Q68HD1	Calreticulin (Calreticulin, putative)
	IscW_ISCW008595	B7Q362	Eukaryotic translation initiation factor 4 gamma, putative (Eukaryotic translation initiation factor 4 gamma, putative (Fragment)) (Fragment)
	IscW_ISCW008775	B7PX95	G-protein coupled receptor, putative (EC 2.7.10.2) (GPCR dopamine receptor)
	IscW_ISCW008867	B7Q3P5	Uncharacterized protein
	IscW_ISCW008894	B7Q0B5	Ubiquitin specific protease, putative (EC 3.1.2.15)
	IscW_ISCW008913	B7Q1L2	Alginate regulatory protein AlgR3, putative
	IscW_ISCW009263	B7Q0Y0	Lipase, putative (EC 3.1.1.3)
	IscW_ISCW009282	B7Q0Z8	Glutamate [NMDA] receptor subunit 3A, putative
	IscW_ISCW009465	B7Q3N1	Short-chain dehydrogenase, putative (EC 1.1.1.102)
	IscW_ISCW009730	B7PYR0	Uncharacterized protein
	IscW_ISCW009774	B7PZG1	Uncharacterized protein
	IscW_ISCW009780	B7PYT3	Restin family 2like, putative
	IscW_ISCW009979	B7Q0U7	Ubiquitin protein ligase, putative (EC 6.3.2.19)
	IscW_ISCW010123	B7PXK3	At-rich interactive domain-containing protein 5B, putative
	IscW_ISCW010781	B7Q7B5	Zinc finger, c2h2 type domaincontaining protein
	IscW_ISCW010881	B7Q4B0	Uncharacterized protein (Fragment) (Fragment)
	IscW_ISCW011067	B7Q439	HYR domaincontaining protein (Fragment)
	IscW_ISCW011369	B7Q5H7	ATP-dependent RNA helicase, putative (EC 3.6.1.15) (ATP-dependent RNA helicase, putative (Fragment)) (Fragment)
	IscW_ISCW012465	B7QCV5	Cleavage/polyadenylation factor Ia subunit Clp1p, putative
	IscW_ISCW012919	B7QCA6	Translin associated factor X, putative
	IscW_ISCW013229	B7QAD7	Uncharacterized protein
	IscW_ISCW013391	B7QDR0	Uncharacterized protein
	IscW_ISCW013403	B7QDK0	E1A-binding protein p400, putative (EC 2.7.11.1) (E1A-binding protein p400, putative (Fragment)) (Fragment)
	IscW_ISCW013459	B7QCA3	Aminopeptidase (EC 3.4.11.-) (Fragment)
	IscW_ISCW013617	B7QHQ4	Gamma-tubulin complex component (Fragment)
	IscW_ISCW013676	B7QLK6	Uncharacterized protein
	IscW_ISCW014183	B7QHV9	Ser/thr protein kinase-lyk4, putative (EC 2.7.11.17)
	IscW_ISCW014335	B7QIX9	Uncharacterized protein
	IscW_ISCW014339	B7QJX4	Uncharacterized protein
	IscW_ISCW014364	B7QL44	Armadillo repeat-containing protein, putative
	IscW_ISCW014368	B7QL47	Suppressor of actin, putative
	IscW_ISCW014500	B7QHU6	Uncharacterized protein
	IscW_ISCW014772	B7QJB9	Uncharacterized protein
	IscW_ISCW014877	B7QGR1	Paramyosin, putative
	IscW_ISCW015084	B7QKJ6	Uncharacterized protein (Fragment) (Fragment)
	IscW_ISCW015384	B7QMS5	Adenylate cyclase, putative (EC 4.6.1.1)
	IscW_ISCW015438	B7QNZ2	52 kD repressor of inhibitor of protein kinase, putative (Fragment)
	IscW_ISCW015800	B7P1P8	Acetylcholinesterase 2 precursor, putative (Acetylcholinesterase 2, putative) (EC 3.1.1.1)
	IscW_ISCW016055	B7P696	Sensory transduction histidine kinase, putative (Sensory transduction histidine kinase, putative (Fragment)) (Fragment)
	IscW_ISCW016094	B7P202	Uncharacterized protein
	IscW_ISCW016114	B7P171	ATP-dependent DNA helicase (EC 3.6.4.12)
	IscW_ISCW016136	B7P483	F14p3.9 protein (auxin transport protein) family protein
	IscW_ISCW016210	B7P0T5	Uncharacterized protein
	IscW_ISCW017542	B7P7I0	Uncharacterized protein
	IscW_ISCW017552	B7P7I9	Zinc finger protein, putative
	IscW_ISCW017616	B7PFT3	Ankyrin repeat containing protein (Ankyrin repeat containing protein (Fragment)) (Fragment)
	IscW_ISCW017792	B7PJ49	Low density lipid receptor-related protein, putative (EC 2.7.10.1) (EC 3.4.21.45) (EC 3.4.24.19) (Low density lipid receptor-related protein, putative (Fragment)) (Fragment)
	IscW_ISCW017943	B7PFU9	Nhl repeat-containing protein, putative (Nhl repeat-containing protein, putative (Fragment)) (Fragment)
	IscW_ISCW018206	B7PFE4	FHA domaincontaining protein
	IscW_ISCW018243	B7PHQ1	Forkhead domain-containing protein, putative
	IscW_ISCW018425	B7PPI3	Secreted protein, putative (EC 5.3.4.1)
	IscW_ISCW018522	B7PN23	Neurobeachin, putative (EC 3.4.24.13)
	IscW_ISCW018863	B7PMP4	Furin2, putative (EC 3.4.21.75)
	IscW_ISCW018963	B7PKY0	Uncharacterized protein
	IscW_ISCW019313	B7PUM4	ABC transporter, putative (EC 3.6.3.28)
	IscW_ISCW019325	B7PTB4	Uncharacterized protein
	IscW_ISCW019557	B7PRC2	Inhibitor of growth protein
	IscW_ISCW019893	B7PRV8	Uncharacterized protein
	IscW_ISCW020410	B7PZ77	Uncharacterized protein
	IscW_ISCW020506	B7Q1E7	60S ribosomal protein L24, putative
	IscW_ISCW020641	B7Q2N5	Poly [ADP-ribose] polymerase (PARP) (EC 2.4.2.30)
	IscW_ISCW020732	B7Q2S4	THAP domaincontaining protein
	IscW_ISCW020841	B7Q2A2	Zinc finger protein, putative
	IscW_ISCW020910	B7Q7T0	Uncharacterized protein
	IscW_ISCW021015	B7Q4A6	Immunoglobulin iset domain-containing protein
	IscW_ISCW021372	B7Q886	Zinc finger domaincontaining protein
	IscW_ISCW021726	B7Q3Y1	RNA recognition motif protein, putative (EC 3.2.1.11) (EC 3.4.24.13)
	IscW_ISCW022308	B7QA29	Uncharacterized protein
	IscW_ISCW022360	B7QF79	Serine carboxypeptidase, putative (EC 3.4.16.5)
	IscW_ISCW022728	B7QDN5	Lymnokinin receptor, putative (EC 2.7.10.2)
	IscW_ISCW022893	B7QD64	Mediator of RNA polymerase II transcription subunit 13 (Fragment)
	IscW_ISCW023352	B7QL54	tRNA-splicing endonuclease subunit Sen34, putative (EC 3.1.27.9)
	IscW_ISCW023543	B7QIV8	Uncharacterized protein
	IscW_ISCW023627	B7QIL3	Uncharacterized protein
	IscW_ISCW023645	B7QKG7	CXXC zinc finger domaincontaining protein
	IscW_ISCW023951	B7QNT6	Uncharacterized protein
	IscW_ISCW024085	B7P2N6	Arylsulfatase B, putative (Arylsulfatase B, putative (Fragment)) (Fragment)
	IscW_ISCW024355	B7PLS1	Alpha(1,6)-fucosyltransferase family protein (Fragment)
	IscW_ISCW028317
mir431	IscW_ISCW002728	B7P909	Firefly luciferase, putative
	IscW_ISCW004164	B7PGG1	Transposase, putative (Transposase, putative (Fragment)) (Fragment)
	IscW_ISCW005170	B7PEL6	Uncharacterized protein
	IscW_ISCW011306	B7Q7U9	WD repeat domain 45 family protein
	IscW_ISCW012749	B7QEZ5	Uncharacterized protein
	IscW_ISCW016740	B7P8C1	Single-stranded DNA specific exonuclease RecJ, putative (Single-stranded DNA specific exonuclease RecJ, putative (Fragment)) (Fragment)
	IscW_ISCW023865	B7QN06	Cullin, putative (Cullin, putative (Fragment)) (Fragment)
mir2629g	IscW_ISCW000348	B7P4B9	Secreted mucin MUC17, putative (EC 3.4.21.72)
	IscW_ISCW000484	B7P6Z6	Uncharacterized protein
	IscW_ISCW001316	B7P3H7	SNAP-25 (Synaptosome-associated protein) component of SNARE complex, putative
	IscW_ISCW001441	B7P289	Prolyl 4-hydroxylase alpha subunit, putative (EC 1.14.11.2)
	IscW_ISCW001632	B7P636	Zinc finger protein, putative
	IscW_ISCW001788	B7P625	Prohibitin, putative
	IscW_ISCW001922	B7PAV1	26S proteasome regulatory complex, ATPase RPT1, putative (EC 3.6.4.3)
	IscW_ISCW002000	B7PAW6	Uncharacterized protein
	IscW_ISCW003817	B7PIG8	RING finger protein, putative
	IscW_ISCW004454	B7PHF3	Uncharacterized protein
	IscW_ISCW004511	B7PES8	Secreted mucin MUC17, putative (EC 3.4.21.72) (Secreted mucin MUC17, putative (Fragment)) (Fragment)
	IscW_ISCW005047	B7PFL5	Urease, putative (EC 3.5.1.5) (Urease, putative (Fragment)) (Fragment)
	IscW_ISCW006573	B7PPS4	HSP70 binding protein, putative (HSP70 binding protein, putative (Fragment)) (Fragment)
	IscW_ISCW008529	B7Q1K9	Beta-ketoacyl-ACP reductase, putative (EC 1.1.1.62)
	IscW_ISCW009109	B7PZF4	Uncharacterized protein
	IscW_ISCW009131	B7Q150	Molecular chaperone, putative
	IscW_ISCW009428	B7PZC8	Uncharacterized protein (Fragment) (Fragment)
	IscW_ISCW011583	B7Q6F1	Semaphorin-1A, putative (Semaphorin-1A, putative (Fragment)) (Fragment)
	IscW_ISCW013705	B7QJ43	Dehydrogenase, putative (EC 1.3.1.33) (Dehydrogenase, putative (Fragment)) (Fragment)
	IscW_ISCW014782	B7QLU8	Cytochrome P450, putative (EC 1.14.14.1)
	IscW_ISCW016147	B7P4S8	Fatty acid coenzyme A ligase, putative (EC 6.2.1.3)
	IscW_ISCW016618	B7PD98	Uncharacterized protein
	IscW_ISCW017206	B7P9R8	Oligopeptidase, putative (EC 3.4.24.70) (Oligopeptidase, putative (Fragment)) (Fragment)
	IscW_ISCW017327	B7P9Z3	Phosphoribosylformylglycinamidine synthase, putative (EC 6.3.5.3)
	IscW_ISCW017790	B7PII2	Uncharacterized protein (Fragment)
	IscW_ISCW018087	B7PEG2	Peptidase family m13 protein
	IscW_ISCW018596	B7PM86	Uncharacterized protein (Fragment)
	IscW_ISCW019205	B7PMT0	Methionine aminopeptidase, putative (EC 3.4.11.18) (Methionine aminopeptidase, putative (Fragment)) (Fragment)
	IscW_ISCW019622	B7PW97	Uncharacterized protein
	IscW_ISCW020000	B7PWS6	Protein kinase C (EC 2.7.11.13)
	IscW_ISCW020169	B7PZW0	Secreted ectonucleotide pyrophosphatase/phosphodiesterase, putative (EC 3.1.4.1)
	IscW_ISCW020598	B7Q2W4	RAS-related protein, putative (EC 3.1.4.12) (RAS-related protein, putative (Fragment)) (Fragment)
	IscW_ISCW020742	B7Q0V2	39S mitochondrial ribosomal protein L37 (Ribosomal protein L37, putative)
	IscW_ISCW021833	B7Q5C0	Uncharacterized protein
	IscW_ISCW022358	B7QF77	Calcium-binding protein, putative
	IscW_ISCW022359	B7QF78	Senescence marker protein-30, putative
	IscW_ISCW022763	B7QC82	Bromodomain and PHD finger-containing protein 1, brpf1, putative (EC 2.1.1.43) (EC 2.3.1.48)
	IscW_ISCW023728	B7QHC8	Nuclear factor of activated T-cells, putative
mir101b	IscW_ISCW015413	B7QNA8	Leucine rich repeatcontaining protein
mir9000	IscW_ISCW001988	B7PD15	ABC transporter, putative
	IscW_ISCW010371	B7Q6C0	Carboxypeptidase (EC 3.4.16.-) (Fragment)
	IscW_ISCW020563	B7Q2H5	Uncharacterized protein
	IscW_ISCW023644	B7QKG6	Uncharacterized protein
mir4672	IscW_ISCW004855	B7PGM4	Uncharacterized protein
	IscW_ISCW009001	B7PY75	Uncharacterized protein (Fragment) (Fragment)
	IscW_ISCW009784	B7PZR8	Uncharacterized protein
	IscW_ISCW013894	B7QM62	Sugar transporter, putative (EC 1.3.1.74) (Sugar transporter, putative (Fragment)) (Fragment)
	IscW_ISCW017904	B7PJ01	Centromere protein B, putative
	IscW_ISCW023063	B7QLX6	Uncharacterized protein
mir1246	IscW_ISCW001972	B7P9K7	Uncharacterized protein
mir106b	IscW_ISCW000330	B7P1J1	Uncharacterized protein
	IscW_ISCW001767	B7P5M7	Transformation/transcription domain-associated protein, putative (EC 2.7.11.1) (Transformation/transcription domain-associated protein, putative (Fragment)) (Fragment)
	IscW_ISCW002283	B7P8F1	PHDfinger domain-containing protein
	IscW_ISCW002849	B7PDQ6	D-amino acid oxidase, putative (EC 1.4.3.1)
	IscW_ISCW002983	B7PBT8	Highwire, putative
	IscW_ISCW003004	B7P9U3	Transmembrane protein cmp44E, putative (Transmembrane protein cmp44E, putative (Fragment)) (Fragment)
	IscW_ISCW003374	B7PCY4	Uncharacterized protein
	IscW_ISCW003960	B7PF75	Dipeptidyl-peptidase, putative (EC 3.4.14.5) (Dipeptidyl-peptidase, putative (Fragment)) (Fragment)
	IscW_ISCW004416	B7PJ76	Uncharacterized protein (Fragment) (Fragment)
	IscW_ISCW004435	B7PHV2	Uncharacterized protein (Fragment) (Fragment)
	IscW_ISCW004800	B7PED9	Uncharacterized protein
	IscW_ISCW005788	B7PLG1	Uncharacterized protein (Fragment) (Fragment)
	IscW_ISCW005876	B7PQB8	Oxysterol-binding protein, putative
	IscW_ISCW005981	B7PNX1	Cathepsin B endopeptidase, putative (EC 3.4.22.1) (Cathepsin B endopeptidase, putative (Fragment)) (Fragment)
	IscW_ISCW006141	B7PMU3	DNA-repair protein xp-G, putative (DNA-repair protein xp-G, putative (Fragment)) (Fragment)
	IscW_ISCW006428	B7PLT8	Uncharacterized protein
	IscW_ISCW007151	B7PTP7	Plexin A, putative
	IscW_ISCW007940	B7PRM5	DEAD-box protein, putative
	IscW_ISCW008296	B7PUS4	Ubiquinone biosynthesis protein COQ4 homolog, mitochondrial (Coenzyme Q biosynthesis protein 4 homolog)
	IscW_ISCW008919	B7Q310	Uncharacterized protein
	IscW_ISCW009053	B7PYN9	Fatty acid synthase, putative (EC 2.3.1.85)
	IscW_ISCW009076	B7Q1H4	Uncharacterized protein
	IscW_ISCW009475	B7PYD4	Signal recognition particle 68 kDa protein, putative
	IscW_ISCW009919	B7Q3D3	ATP-citrate synthase, putative (EC 2.3.3.8)
	IscW_ISCW010146	B7Q0K7	Gon4-like family protein
	IscW_ISCW010408	B7Q5Q8	Xpacxe2 protein, putative (Xpacxe2 protein, putative (Fragment)) (Fragment)
	IscW_ISCW012008	B7QFV0	Uncharacterized protein
	IscW_ISCW012050	B7QD88	Bromodomain-containing protein, putative (EC 2.3.1.48) (Bromodomain-containing protein, putative (Fragment)) (Fragment)
	IscW_ISCW013359	B7QGB5	Adamts-7, putative (EC 3.4.24.82)
	IscW_ISCW014481	B7QJ45	Histone deacetylase 4, 5, putative (Histone deacetylase 4, 5, putative (Fragment)) (Fragment)
	IscW_ISCW015482	B7QP19	Protein tweety homolog
	IscW_ISCW015900	B7P3I8	Semaphorin-5A, putative (EC 3.4.24.14) (EC 3.4.24.82) (Semaphorin-5A, putative (Fragment)) (Fragment)
	IscW_ISCW015975	B7P3N5	Ran-binding protein (RanBP), putative
	IscW_ISCW016017	B7P665	Leucyl-tRNA synthetase, putative (EC 6.1.1.4) (Leucyl-tRNA synthetase, putative (Fragment)) (Fragment)
	IscW_ISCW016238	B7P0Q6	Uncharacterized protein
	IscW_ISCW016277	B7P216	Gamma-tubulin complex component
	IscW_ISCW016446	B7P5D8	Paramyosin, putative (EC 1.3.1.74)
	IscW_ISCW016480	B7P403	Type II transmembrane protein, putative (EC 2.7.10.1)
	IscW_ISCW016765	B7P8W6	Protocadherin fat, putative (EC 1.1.1.1) (EC 2.7.10.1)
	IscW_ISCW017338	B7P938	Diaphanous, putative
	IscW_ISCW017663	B7PJP8	Centaurin beta, putative (EC 2.4.1.173)
	IscW_ISCW018181	B7PG18	Uncharacterized protein
	IscW_ISCW018243	B7PHQ1	Forkhead domain-containing protein, putative
	IscW_ISCW018374	B7PK46	Uncharacterized protein
	IscW_ISCW018517	B7PN19	Uncharacterized protein
	IscW_ISCW018522	B7PN23	Neurobeachin, putative (EC 3.4.24.13)
	IscW_ISCW018531	B7PQ03	Uncharacterized protein
	IscW_ISCW018735	B7PP57	Membrane protein, putative
	IscW_ISCW018835	B7PLK7	RAS-related protein, putative
	IscW_ISCW018871	B7PNZ2	Uncharacterized protein
	IscW_ISCW019298	B7PWR4	Leucine-rich transmembrane protein, putative (EC 3.1.3.16)
	IscW_ISCW019488	B7PSH8	Vacuolar protein-sorting protein, putative
	IscW_ISCW019571	B7PTZ8	Topbp1, putative (Topbp1, putative (Fragment)) (Fragment)
	IscW_ISCW019640	B7PUE9	Transmembrane protein, putative (Transmembrane protein, putative (Fragment)) (Fragment)
	IscW_ISCW020046	B7Q1Z1	Ca2+-dependent activator protein for secretion 2 isoform A, putative
	IscW_ISCW020368	B7Q1T2	Uncharacterized protein
	IscW_ISCW020450	B7Q136	Transcription factor sp3, putative
	IscW_ISCW021121	B7Q984	Cmp-N-acetylneuraminic acid synthase, putative (EC 2.7.7.43) (Cmp-N-acetylneuraminic acid synthase, putative (Fragment)) (Fragment)
	IscW_ISCW021257	B7Q9Y3	ABC transporter, putative (EC 3.6.3.44)
	IscW_ISCW021619	B7Q7Y2	Uncharacterized protein
	IscW_ISCW021659	B7Q608	Cytoplasmic dynein heavy chain, putative (Cytoplasmic dynein heavy chain, putative (Fragment)) (Fragment)
	IscW_ISCW021677	B7Q456	Urocanate hydratase, putative
	IscW_ISCW021774	B7Q4S2	Uncharacterized protein
	IscW_ISCW022405	B7QGJ2	Uncharacterized protein
	IscW_ISCW022759	B7QG59	G-protein receptor, putative (EC 2.7.11.14) (G-protein receptor, putative (Fragment)) (Fragment)
	IscW_ISCW022904	B7QD72	Matrix metalloproteinase, putative (EC 3.4.24.7) (Matrix metalloproteinase, putative (Fragment)) (Fragment)
	IscW_ISCW022981	B7QKY6	Uncharacterized protein (Fragment) (Fragment)
	IscW_ISCW023285	B7QH38	Myb transforming protein, putative
	IscW_ISCW023627	B7QIL3	Uncharacterized protein
	IscW_ISCW024304	B7PHK7	Uncharacterized protein (Fragment) (Fragment)
mir292b	IscW_ISCW000054	B7P7C1	Zinc finger, C2H2 type, putative
	IscW_ISCW000295	B7P6H2	Tyrosine-protein kinase (EC 2.7.10.2)
	IscW_ISCW000492	B7P704	Uncharacterized protein (Fragment) (Fragment)
	IscW_ISCW000644	B7P1P1	Uncharacterized protein (Fragment) (Fragment)
	IscW_ISCW000707	B7P308	Uncharacterized protein (Fragment) (Fragment)
	IscW_ISCW000718	B7P1R0	Transcription initiation factor TFII-D subunit, putative
	IscW_ISCW000831	B7P3J2	Leukocyte tyrosine kinase receptor, putative (EC 2.7.10.1)
	IscW_ISCW000957	B7P647	Uncharacterized protein
	IscW_ISCW001256	B7P4D1	Uncharacterized protein
	IscW_ISCW001451	B7P6M4	Uncharacterized protein
	IscW_ISCW001732	B7P4A1	Cell adhesion molecule, putative
	IscW_ISCW001751	B7P469	Uncharacterized protein
	IscW_ISCW001797	B7P144	Tankyrase, putative (EC 1.3.1.74) (EC 2.4.2.30)
	IscW_ISCW001994	B7PAW0	Zinc finger protein, putative (EC 2.7.1.150)
	IscW_ISCW002258	B7PCX2	Uncharacterized protein
	IscW_ISCW002313	B7PAD2	Serine/threonine protein kinase, putative (EC 2.7.11.1)
	IscW_ISCW002423	B7PB48	Glycerate kinase, putative (EC 1.1.1.81) (Glycerate kinase, putative (Fragment)) (Fragment)
	IscW_ISCW002538	B7P9E4	Sodium/potassium-transporting ATPase subunit alpha (EC 3.6.3.-) (Fragment)
	IscW_ISCW002657	B7PAJ6	Uncharacterized protein
	IscW_ISCW002669	B7PDR8	Uncharacterized protein
	IscW_ISCW002944	B7PCK2	Chloride channel protein 1,2, putative
	IscW_ISCW003004	B7P9U3	Transmembrane protein cmp44E, putative (Transmembrane protein cmp44E, putative (Fragment)) (Fragment)
	IscW_ISCW003329	B7PCV1	Uncharacterized protein
	IscW_ISCW003719	B7PI75	Uncharacterized protein
	IscW_ISCW003817	B7PIG8	RING finger protein, putative
	IscW_ISCW004039	B7PJF9	Menin, putative
	IscW_ISCW004058	Q4PMC4	Ribosomal protein L12 (Ribosomal protein L12, putative)
	IscW_ISCW004068	B7PJY1	Uncharacterized protein
	IscW_ISCW004422	B7PGW5	Neurofilament-H, putative
	IscW_ISCW004440	B7PGC5	Nuclear factor I, putative
	IscW_ISCW004560	B7PHD5	Uncharacterized protein
	IscW_ISCW004615	B7PJB1	Voltage-gated ion channel, putative (Voltage-gated ion channel, putative (Fragment)) (Fragment)
	IscW_ISCW004673	B7PI57	Uncharacterized protein
	IscW_ISCW004750	B7PHA2	Uncharacterized protein
	IscW_ISCW004818	B7PIR1	Uncharacterized protein
	IscW_ISCW004870	B7PJV8	Uncharacterized protein (Fragment)
	IscW_ISCW004896	B7PED4	U2associated protein SR140, putative (Fragment)
	IscW_ISCW004957	B7PJ91	Junctophilin-2, putative
	IscW_ISCW005186	B7PJJ7	Nipped-B protein
	IscW_ISCW005314	B7PNR1	BAH domaincontaining protein
	IscW_ISCW005475	B7PLE6	Bridging integrator, putative
	IscW_ISCW005481	B7PM65	Uncharacterized protein
	IscW_ISCW005631	B7PMX6	Transcription factor E2F3, putative
	IscW_ISCW005909	B7PPA4	GATA zinc finger domaincontaining protein
	IscW_ISCW005933	B7PLQ0	Chromodomain helicase DNA binding protein, putative (EC 2.7.11.1)
	IscW_ISCW005951	B7PMH8	Uncharacterized protein
	IscW_ISCW005967	B7PMI6	Uncharacterized protein
	IscW_ISCW006064	B7PKT4	Uncharacterized protein
	IscW_ISCW006122	B7PP31	Uncharacterized protein (Fragment) (Fragment)
	IscW_ISCW006246	B7PPN6	Uncharacterized protein
	IscW_ISCW006374	B7PLN5	Uncharacterized protein (Fragment)
	IscW_ISCW006402	B7PNK5	SMC proteins Flexible Hinge Domaincontaining protein (Fragment)
	IscW_ISCW006447	B7PMN9	Topoisomerase TOP1-interacting protein BTBD1, putative
	IscW_ISCW006472	B7PPW3	Sugar transporter, putative (EC 1.3.1.74) (Sugar transporter, putative (Fragment)) (Fragment)
	IscW_ISCW006526	B7PNT5	Monocarboxylate transporter, putative (Monocarboxylate transporter, putative (Fragment)) (Fragment)
	IscW_ISCW006605	B7PN83	Uncharacterized protein
	IscW_ISCW006817	B7PMY1	Uncharacterized protein
	IscW_ISCW006831	B7PKV8	RNA-binding protein, putative
	IscW_ISCW007056	B7PTI3	CUB domaincontaining protein (Fragment)
	IscW_ISCW007121	B7PVU2	p116 Rho-interacting protein, putative
	IscW_ISCW007151	B7PTP7	Plexin A, putative
	IscW_ISCW007371	B7PTM6	Uncharacterized protein
	IscW_ISCW007439	B7PWZ2	Uncharacterized protein
	IscW_ISCW007462	B7PSC9	Chitin binding peritrophina domain-containing protein
	IscW_ISCW007470	B7PRL3	ATP-dependent Clp-type protease, putative
	IscW_ISCW007504	B7PRE8	TATA element modulatory factor, putative
	IscW_ISCW007532	B7PT28	Uncharacterized protein
	IscW_ISCW007711	B7PVK5	Neprilysin, putative (EC 3.4.24.71)
	IscW_ISCW007777	B7PV64	RNA polymerase-associated protein LEO1, putative
	IscW_ISCW007910	B7PSR6	Transmembrane protein C18orf30, putative (Transmembrane protein C18orf30, putative (Fragment)) (Fragment)
	IscW_ISCW007940	B7PRM5	DEAD-box protein, putative
	IscW_ISCW008117	B7PTA1	Uncharacterized protein (Fragment) (Fragment)
	IscW_ISCW008166	B7PS77	RhoGAP protein, putative
	IscW_ISCW008341	B7PV57	Fucose-1-phosphate guanyltransferase, putative (EC 2.7.7.30)
	IscW_ISCW008408	B7PWH5	Uncharacterized protein
	IscW_ISCW008711	B7PZ26	Myb family DNAbinding domain-containing protein (Fragment)
	IscW_ISCW008726	B7Q1W7	SAM domain (Sterile alpha motif) domaincontaining protein
	IscW_ISCW009053	B7PYN9	Fatty acid synthase, putative (EC 2.3.1.85)
	IscW_ISCW009108	B7PZF3	Cell division control protein, putative (EC 2.7.11.22) (EC 2.7.11.24)
	IscW_ISCW009325	B7Q3L9	Uncharacterized protein
	IscW_ISCW009593	B7Q188	Collagen alpha chain, type IV, putative (EC 3.4.21.68) (Collagen alpha chain, type IV, putative (Fragment)) (Fragment)
	IscW_ISCW009691	B7Q0N7	Uncharacterized protein
	IscW_ISCW009805	B7Q0G1	Uncharacterized protein
	IscW_ISCW009847	B7Q064	Uncharacterized protein
	IscW_ISCW009967	B7Q244	Uncharacterized protein
	IscW_ISCW010070	B7PZQ6	Innexin
	IscW_ISCW010179	B7PYV6	G-protein coupled receptor, putative
	IscW_ISCW010324	B7Q1X8	Helix-loop-helix protein hen, putative
	IscW_ISCW010605	B7Q9B3	Uncharacterized protein
	IscW_ISCW010649	B7Q892	Salivary gland-associated protein 64P, putative
	IscW_ISCW010698	B7Q4E1	Sodium/chloride dependent transporter, putative
	IscW_ISCW010857	B7Q6W8	Tudor domaincontaining protein
	IscW_ISCW011181	B7Q5U3	SGT1 protein, putative
	IscW_ISCW011353	B7Q4V3	Cation chloride cotransporter, putative (Cation chloride cotransporter, putative (Fragment)) (Fragment)
	IscW_ISCW011499	B7Q7X2	Uncharacterized protein
	IscW_ISCW011585	B7Q4C5	Uncharacterized protein
	IscW_ISCW011873	B7QCU2	Small GTPase involved in nuclear protein import, putative
	IscW_ISCW011944	B7QF19	Fkbp-rapamycin associated protein, putative (EC 2.7.11.1)
	IscW_ISCW012059	B7QAW8	Zinc finger protein, putative
	IscW_ISCW012082	B7QAL5	Aldehyde dehydrogenase, putative (EC 1.2.1.36) (Aldehyde dehydrogenase, putative (Fragment)) (Fragment)
	IscW_ISCW012344	B7QCS8	Uncharacterized protein
	IscW_ISCW012373	B7QDZ6	Uncharacterized protein (Fragment)
	IscW_ISCW012490	B7QA13	Uncharacterized protein
	IscW_ISCW012646	B7QEE0	Hypoxia up-regulated protein, putative (EC 1.3.1.74)
	IscW_ISCW012649	B7QEE3	Aromatic amino acid decarboxylase, putative (EC 4.1.1.28) (Aromatic amino acid decarboxylase, putative (Fragment)) (Fragment)
	IscW_ISCW012675	B7QCI6	F-spondin, putative (EC 3.1.1.2)
	IscW_ISCW012785	B7QD80	Cytochrome P450, putative (EC 1.14.14.1)
	IscW_ISCW012828	B7QEI7	Uncharacterized protein
	IscW_ISCW012914	B7QBL4	Calcium-activated potassium channel alpha subunit, putative
	IscW_ISCW013083	B7QF14	GTP-binding protein DRG2, putative
	IscW_ISCW013099	B7QBM2	Dipeptidyl peptidase III, putative (EC 3.4.14.4) (Dipeptidyl peptidase III, putative (Fragment)) (Fragment)
	IscW_ISCW013137	B7QFQ9	Serine threonine protein kinase, putative (EC 2.7.11.1) (Serine threonine protein kinase, putative (Fragment)) (Fragment)
	IscW_ISCW013403	B7QDK0	E1A-binding protein p400, putative (EC 2.7.11.1) (E1A-binding protein p400, putative (Fragment)) (Fragment)
	IscW_ISCW013914	B7QM78	Uncharacterized protein
	IscW_ISCW014033	B7QLD7	MethylCpG binding domain-containing protein
	IscW_ISCW014120	B7QHD5	N-acetyllactosamine synthase, putative
	IscW_ISCW014125	B7QHE0	Laminin beta 1 chain, putative (EC 2.7.10.1) (EC 3.1.4.45) (EC 3.4.21.6) (EC 3.6.3.14)
	IscW_ISCW014268	B7QI04	Inositol-tetrakisphosphate 1-kinase, putative (EC 2.7.1.134) (Inositol-tetrakisphosphate 1-kinase, putative (Fragment)) (Fragment)
	IscW_ISCW014401	B7QKG1	Phosphoglycerate mutase, putative (EC 5.4.2.1) (Phosphoglycerate mutase, putative (Fragment)) (Fragment)
	IscW_ISCW014500	B7QHU6	Uncharacterized protein
	IscW_ISCW014703	B7QLK9	Uncharacterized protein
	IscW_ISCW014728	B7QIC1	Uncharacterized protein
	IscW_ISCW014753	B7QJ90	Salivary gland 16 kD protein, putative
	IscW_ISCW014759	B7QM99	Uncharacterized protein
	IscW_ISCW014766	B7QMA5	Uncharacterized protein
	IscW_ISCW014810	B7QLG8	Uncharacterized protein
	IscW_ISCW014883	B7QHI0	Zinc finger protein, putative (EC 2.7.1.150)
	IscW_ISCW015140	B7QNQ2	Tuberin, putative (Tuberin, putative (Fragment)) (Fragment)
	IscW_ISCW015302	B7QMM8	Raver1, putative
	IscW_ISCW015368	B7QN43	Ceramidase, putative (Ceramidase, putative (Fragment)) (Fragment)
	IscW_ISCW015432	B7QMW6	Uncharacterized protein
	IscW_ISCW015566	B7P1L0	Ubiquitin protein ligase edd, putative (Ubiquitin protein ligase edd, putative (Fragment)) (Fragment)
	IscW_ISCW015609	B7P589	Uncharacterized protein
	IscW_ISCW015911	B7P1D3	Sumo ligase, putative
	IscW_ISCW015975	B7P3N5	Ran-binding protein (RanBP), putative
	IscW_ISCW015983	B7P2C6	Legumain, putative (EC 3.4.22.34)
	IscW_ISCW016111	B7P168	Mediator of RNA polymerase II transcription subunit 19 (Mediator complex subunit 19)
	IscW_ISCW016119	B7P2S6	Partner of ralbp-1, putative
	IscW_ISCW016192	B7P374	Bromodomain-containing protein, putative (EC 2.3.1.48)
	IscW_ISCW016193	B7P375	Zinc finger protein, putative
	IscW_ISCW016238	B7P0Q6	Uncharacterized protein
	IscW_ISCW016287	B7P4K3	Uncharacterized protein
	IscW_ISCW016465	B7P3F3	Secreted protein, putative
	IscW_ISCW016558	B7P734	Uncharacterized protein
	IscW_ISCW016560	B7P736	Uncharacterized protein
	IscW_ISCW016670	B7PBK2	Uncharacterized protein
	IscW_ISCW016677	B7PBK1	Uncharacterized protein
	IscW_ISCW016765	B7P8W6	Protocadherin fat, putative (EC 1.1.1.1) (EC 2.7.10.1)
	IscW_ISCW016788	B7P8Y6	CCR4-associated factor, putative (EC 3.1.13.4) (CCR4-associated factor, putative (Fragment)) (Fragment)
	IscW_ISCW016792	B7P8Z0	Undecaprenyl pyrophosphate synthetase, putative (EC 2.5.1.31) (EC 3.1.1.1)
	IscW_ISCW016922	B7PDF8	Uncharacterized protein
	IscW_ISCW017007	B7P977	Zinc finger protein, putative
	IscW_ISCW017083	B7PAT7	Protein transport protein Sec31A, putative (EC 2.3.1.48) (Protein transport protein Sec31A, putative (Fragment)) (Fragment)
	IscW_ISCW017124	B7P819	Catalase, putative (EC 1.11.1.6)
	IscW_ISCW017188	B7P7Z7	Stromal antigen, putative
	IscW_ISCW017277	B7P8T7	Suppressor of potassium transport defect, putative (EC 3.1.1.5)
	IscW_ISCW017325	B7P9Z1	F-box and WD domain protein, putative (EC 2.7.11.7) (F-box and WD domain protein, putative (Fragment)) (Fragment)
	IscW_ISCW017352	B7P952	Splicing factor 3A subunit, putative
	IscW_ISCW017386	B7P9S2	RNA binding motif protein, putative
	IscW_ISCW017589	B7PFN4	Translation initiation inhibitor UK114/IBM1, putative (Translation initiation inhibitor UK114/IBM1, putative (Fragment)) (Fragment)
	IscW_ISCW017597	B7PFS0	Cell adhesion molecule, putative (Cell adhesion molecule, putative (Fragment)) (Fragment)
	IscW_ISCW017601	B7PFS2	Uncharacterized protein (Fragment) (Fragment)
	IscW_ISCW017676	B7PJR4	Protein tyrosine phosphatase 69D, drome, putative (EC 2.7.11.14)
	IscW_ISCW017688	B7PG63	Transcription factor MafG, putative
	IscW_ISCW017751	B7PGZ9	Zinc finger protein, putative
	IscW_ISCW017898	B7PIZ7	Glucose dehydrogenase, putative (EC 1.1.3.13) (EC 1.1.99.10)
	IscW_ISCW017929	B7PHS1	PDZ/DHR/GLGF domaincontaining protein
	IscW_ISCW018115	B7PEI7	Uncharacterized protein
	IscW_ISCW018139	B7PE56	Uncharacterized protein
	IscW_ISCW018293	B7PHG8	Glutamate carrier protein, putative
	IscW_ISCW018406	B7PIP9	Ankyrin 2,3/unc44, putative (EC 3.1.1.4)
	IscW_ISCW018535	B7PQ06	Spryd3 protein, putative
	IscW_ISCW018757	B7PLB7	Phosphoinositol 4-phosphate adaptor protein, putative (EC 2.7.11.9)
	IscW_ISCW018763	B7PQT3	Uncharacterized protein
	IscW_ISCW018783	B7PKB7	Uncharacterized protein (Fragment)
	IscW_ISCW018867	B7PMF4	High mobility group protein, putative (EC 1.3.1.74)
	IscW_ISCW018880	B7PP01	Polycomb protein SCMH1, putative (Polycomb protein SCMH1, putative (Fragment)) (Fragment)
	IscW_ISCW019026	B7PQM2	Neurofilament-H, putative
	IscW_ISCW019098	B7PQ19	Protein phosphatase PP2A, putative
	IscW_ISCW019221	B7PPV8	tRNA-dihydrouridine synthase, putative (EC 5.1.3.9)
	IscW_ISCW019324	B7PTB3	GTP-binding protein, putative (GTP-binding protein, putative (Fragment)) (Fragment)
	IscW_ISCW019409	B7PUY5	Uncharacterized protein
	IscW_ISCW019488	B7PSH8	Vacuolar protein-sorting protein, putative
	IscW_ISCW019795	B7PTD4	Protein-L-isoaspartate(D-aspartate) O-methyltransferase, putative (EC 2.1.1.77)
	IscW_ISCW019802	B7PTE1	Afadin, putative
	IscW_ISCW019915	B7PV91	Uncharacterized protein
	IscW_ISCW019922	B7PV93	Uncharacterized protein
	IscW_ISCW019936	B7PRR4	Protein shisa-5, putative
	IscW_ISCW020006	B7PZ91	Serine/threonine protein kinase, putative (EC 2.7.11.17) (EC 3.4.21.72)
	IscW_ISCW020014	B7Q231	Hydrolase/acyltransferase, putative
	IscW_ISCW020048	B7Q1Z2	Mixed-lineage leukemia 5, mll5, putative (EC 2.1.1.43)
	IscW_ISCW020203	B7Q0E1	Mutated in colorectal cancers, putative (Fragment)
	IscW_ISCW020396	B7PYP0	Polyhomeotic, putative
	IscW_ISCW020407	B7PZA3	Down syndrome cell adhesion molecule, putative (Down syndrome cell adhesion molecule, putative (Fragment)) (Fragment)
	IscW_ISCW020504	B7Q270	Homeobox protein distal-less DLX, putative (Fragment)
	IscW_ISCW020577	B7Q122	Mitogen-activated protein kinase (EC 2.7.11.24)
	IscW_ISCW020640	B7Q2N4	PAN domaincontaining protein
	IscW_ISCW020935	B7Q3X8	Cell adhesion molecule, putative
	IscW_ISCW020960	B7Q8Y4	Uncharacterized protein
	IscW_ISCW020982	B7Q4L5	Retinoid X receptor, putative (Retinoid X receptor, putative (Fragment)) (Fragment)
	IscW_ISCW021150	B7Q8U7	Histone acetyltransferase (EC 2.3.1.48)
	IscW_ISCW021204	B7Q5L4	Uncharacterized protein
	IscW_ISCW021269	B7Q665	U4/u6 small nuclear ribonucleoprotein, putative
	IscW_ISCW021354	B7Q577	Uncharacterized protein
	IscW_ISCW021423	B7Q624	Uncharacterized protein
	IscW_ISCW021726	B7Q3Y1	RNA recognition motif protein, putative (EC 3.2.1.11) (EC 3.4.24.13)
	IscW_ISCW021833	B7Q5C0	Uncharacterized protein
	IscW_ISCW021964	B7QFX2	Uncharacterized protein
	IscW_ISCW021978	B7QFY5	Uncharacterized protein
	IscW_ISCW022267	B7QEH4	Uncharacterized protein
	IscW_ISCW022405	B7QGJ2	Uncharacterized protein
	IscW_ISCW022439	B7QFK6	Uncharacterized protein
	IscW_ISCW022546	B7QAN8	Nucleolar protein 6
	IscW_ISCW022724	B7QDY5	Protease, putative (EC 3.3.2.6)
	IscW_ISCW023060	B7QLX5	Fetal alzheimer antigen, putative (EC 2.3.1.48)
	IscW_ISCW023066	B7QLX9	Polycomb protein suz12, putative (Polycomb protein suz12, putative (Fragment)) (Fragment)
	IscW_ISCW023113	B7QIJ7	Katanin P80 subunit, putative
	IscW_ISCW023132	B7QKH5	Uncharacterized protein
	IscW_ISCW023168	B7QH81	Polyprotein of retroviral origin, putative (EC 3.1.26.4)
	IscW_ISCW023206	B7QM40	Uncharacterized protein
	IscW_ISCW023208	B7QJ91	Pre-B-cell leukemia transcription factor 1, 2, 3, putative (EC 2.2.1.2)
	IscW_ISCW023284	B7QH37	Activating signal cointegrator 1 complex subunit 3, helc1, putative (Activating signal cointegrator 1 complex subunit 3, helc1, putative (Fragment)) (Fragment)
	IscW_ISCW023285	B7QH38	Myb transforming protein, putative
	IscW_ISCW023311	B7QKD7	Pheromone and odorant receptor, putative (Pheromone and odorant receptor, putative (Fragment)) (Fragment)
	IscW_ISCW023315	B7QK57	Uncharacterized protein
	IscW_ISCW023520	B7QGR8	Uncharacterized protein
	IscW_ISCW023555	B7QHX6	Uncharacterized protein
	IscW_ISCW023580	B7QH70	Triadin, putative (Triadin, putative (Fragment)) (Fragment)
	IscW_ISCW023607	B7QL22	Gaba-B receptor, putative
	IscW_ISCW023664	B7QM17	Uncharacterized protein
	IscW_ISCW023880	B7QNL3	Aspartic protease, putative (EC 3.4.23.5)
	IscW_ISCW023915	B7QNJ1	RuvB-like helicase (EC 3.6.4.12)
	IscW_ISCW024137	B7P9I1	Uncharacterized protein (Fragment) (Fragment)
	IscW_ISCW024405	B7PR28	Protein phosphatase 2B, putative (Protein phosphatase 2B, putative (Fragment)) (Fragment)
	IscW_ISCW024707	B7Q9M1	Replication factor C, subunit RFC2, putative (Fragment)
	IscW_ISCW025009
	IscW_ISCW028450
mir9666a	IscW_ISCW000916	B7P794	Microtubule-associated protein CP224, putative (Microtubule-associated protein CP224, putative (Fragment)) (Fragment)
	IscW_ISCW005108	B7PG31	Myosin heavy chain, putative (EC 3.1.3.48)
	IscW_ISCW005314	B7PNR1	BAH domaincontaining protein
	IscW_ISCW006929	B7PTN2	Uncharacterized protein
	IscW_ISCW008726	B7Q1W7	SAM domain (Sterile alpha motif) domaincontaining protein
	IscW_ISCW008808	B7Q1C1	Equilibrative nucleoside transporter, putative
	IscW_ISCW009216	B7PZE0	Exosome component, putative
	IscW_ISCW010286	B7PZ75	Uncharacterized protein
	IscW_ISCW012173	B7QB57	Uncharacterized protein (Fragment)
	IscW_ISCW017260	B7PBH2	Uncharacterized protein
	IscW_ISCW017438	B7PC83	Anoctamin (Fragment)
	IscW_ISCW018120	B7PEJ2	Longevity assurance factor, putative
	IscW_ISCW018162	B7PJL2	Regulator of g protein signaling, putative
	IscW_ISCW020189	B7PZG8	Aldehyde dehydrogenase, putative (EC 1.2.1.3)
	IscW_ISCW021453	B7Q5X8	Zinc finger protein, putative
	IscW_ISCW021587	B7Q8N7	Zinc/iron transporter, putative
	IscW_ISCW022216	B7QCG0	Elongation of very long chain fatty acids protein (EC 2.3.1.199) (Very-long-chain 3-oxoacyl-CoA synthase)
mir7405	IscW_ISCW000009	B7P3Z6	T-complex protein 1 subunit gamma
	IscW_ISCW000238	B7P6R9	Zinc finger protein, putative
	IscW_ISCW000773	B7P5X1	Fanconi anemia group D2 protein, putative (Fanconi anemia group D2 protein, putative (Fragment)) (Fragment)
	IscW_ISCW000820	B7P0M9	Uncharacterized protein (Fragment) (Fragment)
	IscW_ISCW000900	B7P5Z5	Actin, putative (Fragment)
	IscW_ISCW000916	B7P794	Microtubule-associated protein CP224, putative (Microtubule-associated protein CP224, putative (Fragment)) (Fragment)
	IscW_ISCW000924	B7P6M3	Neuropeptide f receptor 76f, putative (EC 2.7.11.14)
	IscW_ISCW001034	B7P1B7	Variant sh3 domaincontaining protein
	IscW_ISCW001115	B7P347	Uncharacterized protein
	IscW_ISCW001170	B7P2D2	Cleavage and polyadenylation specificity factor, putative (EC 3.1.26.11)
	IscW_ISCW001819	B7P2U1	Uncharacterized protein
	IscW_ISCW003958	B7PF74	Uncharacterized protein
	IscW_ISCW004142	B7PGK9	Uncharacterized protein
	IscW_ISCW004169	B7PDY0	Uncharacterized protein (Fragment) (Fragment)
	IscW_ISCW004690	B7PF70	DDE superfamily endonuclease
	IscW_ISCW006816	B7PMY0	Uncharacterized protein
	IscW_ISCW007292	B7PT09	Polyprotein of retroviral origin, putative (Polyprotein of retroviral origin, putative (Fragment)) (Fragment)
	IscW_ISCW007806	B7PW52	NIK- and IKBKB-binding protein, putative (NIK-and IKBKB-binding protein, putative)
	IscW_ISCW008462	B7PVX6	Uncharacterized protein (Fragment) (Fragment)
	IscW_ISCW009590	B7Q3I5	Uncharacterized protein (Fragment) (Fragment)
	IscW_ISCW010021	B7Q2R7	Uncharacterized protein
	IscW_ISCW010030	B7Q134	Cell adhesion molecule, putative (EC 2.7.11.14)
	IscW_ISCW010145	B7Q0K6	Endothelin converting enzyme, putative (EC 3.4.24.71)
	IscW_ISCW010251	B7Q3G6	RCC1 and BTB domain-containing protein, putative (RCC1 and BTB domain-containing protein, putative (Fragment)) (Fragment)
	IscW_ISCW010364	B7Q976	Uncharacterized protein
	IscW_ISCW011879	B7QAG5	Conserved oligomeric golgi complex subunit, putative
	IscW_ISCW012014	B7QAW7	Ubiquitination factor E4a, putative
	IscW_ISCW012474	B7QCC7	2-hydroxyphytanoyl-CoA lyase, putative (EC 4.1.1.8) (2-hydroxyphytanoyl-CoA lyase, putative (Fragment)) (Fragment)
	IscW_ISCW012944	B7QDD8	Uncharacterized protein
	IscW_ISCW014225	B7QGX3	Sumiko, putative
	IscW_ISCW014267	B7QI03	Uncharacterized protein
	IscW_ISCW014285	B7QIP0	Uncharacterized protein
	IscW_ISCW014481	B7QJ45	Histone deacetylase 4, 5, putative (Histone deacetylase 4, 5, putative (Fragment)) (Fragment)
	IscW_ISCW014831	B7QKJ4	Uncharacterized protein
	IscW_ISCW015677	B7P6L7	26S proteasome regulatory complex, subunit PSMD5, putative
	IscW_ISCW016156	B7P4T6	Potassium-dependent sodium-calcium exchanger, putative (Potassium-dependent sodium-calcium exchanger, putative (Fragment)) (Fragment)
	IscW_ISCW016171	B7P7A6	Zinc finger, c2h2 type domaincontaining protein
	IscW_ISCW016515	B7P6D5	Ecto-NOX disulfide-thiol exchanger, putative (Ecto-NOX disulfide-thiol exchanger, putative (Fragment)) (Fragment)
	IscW_ISCW017064	B7P7X5	Uncharacterized protein
	IscW_ISCW017278	B7P8T8	tRNA selenocysteine associated protein, putative
	IscW_ISCW017525	B7PB22	Calcium-dependent cysteine protease, putative (EC 3.4.22.52)
	IscW_ISCW017602	B7PFS3	Uncharacterized protein (Fragment) (Fragment)
	IscW_ISCW017799	B7PHN8	Histone transcription regulator, putative (EC 2.3.1.48)
	IscW_ISCW017961	B7PIG4	Uncharacterized protein
	IscW_ISCW018064	B7PHX7	Adenylate kinase (EC 2.7.4.3) (ATP-AMP transphosphorylase) (ATP:AMP phosphotransferase) (Adenylate kinase cytosolic and mitochondrial) (Adenylate monophosphate kinase)
	IscW_ISCW018250	B7PHQ7	Organic cation/carnitine transporter, putative (EC 1.3.1.74)
	IscW_ISCW018470	B7PL25	Double-stranded RNA-specific editase B2, putative
	IscW_ISCW018571	B7PQR9	Retinal degeneration B protein, putative (Retinal degeneration B protein, putative (Fragment)) (Fragment)
	IscW_ISCW019438	B7PTW7	Leucine rich repeats containing protein, putative
	IscW_ISCW019571	B7PTZ8	Topbp1, putative (Topbp1, putative (Fragment)) (Fragment)
	IscW_ISCW019702	B7PVN6	Neurotransmitter gated ion channel, putative
	IscW_ISCW019797	B7PTD6	Sn-1,2-diacylglycerol ethanolamine- and cholinephosphotranferase, putative (sn-1,2-diacylglycerol ethanolamine-and cholinephosphotranferase, putative) (EC 2.7.8.2)
	IscW_ISCW020079	B7PYR8	RuvB-like helicase (EC 3.6.4.12)
	IscW_ISCW020194	B7PZH3	Uncharacterized protein
	IscW_ISCW020286	B7Q340	Uncharacterized protein
	IscW_ISCW020517	B7Q1F7	Uncharacterized protein
	IscW_ISCW021240	B7Q9R3	Transporter, major facilitator family protein
	IscW_ISCW021384	B7Q4J3	ABC transporter, putative (EC 1.3.1.74) (ABC transporter, putative (Fragment)) (Fragment)
	IscW_ISCW021434	B7Q569	Uncharacterized protein
	IscW_ISCW021490	B7Q4D4	High affinity choline transporter, putative (High affinity choline transporter, putative (Fragment)) (Fragment)
	IscW_ISCW021767	B7Q4R5	Uncharacterized protein
	IscW_ISCW021794	B7Q5P8	Uncharacterized protein (Fragment) (Fragment)
	IscW_ISCW021852	B7Q5J9	Structural maintenance of chromosomes protein
	IscW_ISCW021910	B7QFJ6	Cationic amino acid transporter, putative
	IscW_ISCW022276	B7QEF7	Gb2-cadherin, putative (EC 1.1.1.1) (EC 3.1.3.48) (EC 3.4.21.21)
	IscW_ISCW022985	B7QKL8	Zinc finger protein, putative (EC 2.7.11.7) (Zinc finger protein, putative (Fragment)) (Fragment)
	IscW_ISCW023211	B7QJ94	Uncharacterized protein
mir2014	IscW_ISCW000041	B7P528	Uncharacterized protein (Fragment) (Fragment)
	IscW_ISCW000089	B7P0N1	Uncharacterized protein
	IscW_ISCW000145	B7P2U5	Acid methyltransferase, putative
	IscW_ISCW000157	B7P605	Uncharacterized protein
	IscW_ISCW000204	B7P6T1	Nuclear pore complex protein nup214, putative
	IscW_ISCW000284	B7P5V1	Hexosyltransferase (EC 2.4.1.-)
	IscW_ISCW000348	B7P4B9	Secreted mucin MUC17, putative (EC 3.4.21.72)
	IscW_ISCW000354	B7P5H2	Pre-mRNA 3'-end-processing factor FIP1, putative
	IscW_ISCW000355	B7P5H3	Chromosome 6 open reading frame 106, isoform A, putative
	IscW_ISCW000855	B7P2J4	Uncharacterized protein
	IscW_ISCW000900	B7P5Z5	Actin, putative (Fragment)
	IscW_ISCW000916	B7P794	Microtubule-associated protein CP224, putative (Microtubule-associated protein CP224, putative (Fragment)) (Fragment)
	IscW_ISCW000960	B7P7E2	Dihydrofolate reductase-thymidylate synthase, putative (EC 2.1.1.45) (Dihydrofolate reductase-thymidylate synthase, putative (Fragment)) (Fragment)
	IscW_ISCW000980	B7P2W3	Selenoprotein K, putative
	IscW_ISCW001085	B7P6X0	Uncharacterized protein
	IscW_ISCW001129	B7P563	Rfx5, putative
	IscW_ISCW001364	B7P458	Glutamate carboxypeptidase, putative (EC 3.4.17.21)
	IscW_ISCW001374	B7P6I3	Uncharacterized protein (Fragment)
	IscW_ISCW001446	B7P293	Acyl-CoA synthetase, putative (EC 6.2.1.26)
	IscW_ISCW001625	B7P132	Uncharacterized protein
	IscW_ISCW001721	B7P5K0	Homer, putative
	IscW_ISCW001798	B7P145	Exocyst componenet sec8, putative (Exocyst componenet sec8, putative (Fragment)) (Fragment)
	IscW_ISCW001909	B7PAV5	Acetylcholine receptor subunit alpha, putative
	IscW_ISCW001928	B7P7S5	Asparaginase, putative (EC 3.5.1.1) (Asparaginase, putative (Fragment)) (Fragment)
	IscW_ISCW002131	B7PCN4	Uncharacterized protein (Fragment) (Fragment)
	IscW_ISCW002359	B7PBC9	Uncharacterized protein
	IscW_ISCW002379	B7PCZ0	Glutamate receptor, metabotropic, putative
	IscW_ISCW002528	B7PBN2	Oxidase/peroxidase, putative (EC 1.11.1.7)
	IscW_ISCW002703	B7PA03	ATP-dependent helicase (DEAD box), putative
	IscW_ISCW002749	B7PB82	Cdk activating kinase, putative
	IscW_ISCW002790	B7PCS0	Alpha-1,3-mannosyl-glycoprotein beta-1, 2-N-acetylglucosaminyltransferase, putative (EC 2.4.1.101) (Alpha-1,3-mannosyl-glycoprotein beta-1, 2-N-acetylglucosaminyltransferase, putative (Fragment)) (Fragment)
	IscW_ISCW002841	B7P848	POGO family transposase, putative
	IscW_ISCW002905	B7PAZ7	Uncharacterized protein
	IscW_ISCW002935	B7PB34	Acid methyltransferase, putative (EC 2.1.1.144)
	IscW_ISCW003012	B7P962	Sentrin/sumo-specific protease, putative (EC 3.6.1.5)
	IscW_ISCW003232	B7PBM1	Uncharacterized protein
	IscW_ISCW003259	B7PAP3	Uncharacterized protein
	IscW_ISCW003311	B7PCN8	Pappalysin, putative (EC 3.4.24.79) (Pappalysin, putative (Fragment)) (Fragment)
	IscW_ISCW003619	B7PDT9	Uncharacterized protein (Fragment) (Fragment)
	IscW_ISCW003708	B7PGQ1	DNA polymerase theta, putative (DNA polymerase theta, putative (Fragment)) (Fragment)
	IscW_ISCW003838	B7PJX9	Uncharacterized protein
	IscW_ISCW003845	B7PGE8	Uncharacterized protein
	IscW_ISCW003953	B7PDX5	Tpr repeat nuclear phosphoprotein, putative
	IscW_ISCW004050	B7PJX5	Uncharacterized protein
	IscW_ISCW004512	B7PJE3	Uncharacterized protein (Fragment) (Fragment)
	IscW_ISCW004849	B7PGL9	Uncharacterized protein (Fragment) (Fragment)
	IscW_ISCW004925	B7PDY8	Fatty acid transporter, putative (EC 6.2.1.7)
	IscW_ISCW004996	B7PFW9	Uncharacterized protein
	IscW_ISCW005035	B7PHU6	Dishevelled protein, putative (Dishevelled protein, putative (Fragment)) (Fragment)
	IscW_ISCW005105	B7PHX0	Dopamine receptor, putative (EC 2.7.10.2) (GPR dopamine receptor 3)
	IscW_ISCW005185	B7PJJ6	Uncharacterized protein
	IscW_ISCW005302	B7PMQ5	Acid methyltransferase, putative
	IscW_ISCW005504	B7PL52	Uncharacterized protein
	IscW_ISCW005596	B7PPK2	Munc13-4, putative
	IscW_ISCW005657	B7PPF9	ABC transporter, putative (EC 3.6.3.30)
	IscW_ISCW005731	B7PNP0	Zinc finger, c2h2 type domaincontaining protein
	IscW_ISCW005760	B7PR02	Uncharacterized protein
	IscW_ISCW005873	B7PNR9	Ferredoxin-glutamate synthase, putative (EC 1.3.1.2) (EC 1.4.1.14)
	IscW_ISCW005966	B7PNI1	Brain-specific homeobox protein, putative
	IscW_ISCW006011	B7PQ59	Ras GTP exchange factor, son of sevenless, putative (Ras GTP exchange factor, son of sevenless, putative (Fragment)) (Fragment)
	IscW_ISCW006026	B7PPM5	Uncharacterized protein
	IscW_ISCW006114	B7PQ53	Thyroid hormone receptor-associated protein, putative
	IscW_ISCW006457	B7PMB5	Phosphatidylinositol-binding clathrin assembly protein, putative (EC 1.3.1.74)
	IscW_ISCW006457	B7PMB5	Phosphatidylinositol-binding clathrin assembly protein, putative (EC 1.3.1.74)
	IscW_ISCW006702	B7PPL3	Microtubule-binding protein, putative
	IscW_ISCW006831	B7PKV8	RNA-binding protein, putative
	IscW_ISCW006853	B7PMG7	Uncharacterized protein
	IscW_ISCW006898	B7PSS9	Leucine-rich transmembrane protein, putative (EC 3.1.3.16)
	IscW_ISCW006921	B7PV04	Arylsulfatase B, putative (EC 3.1.6.12)
	IscW_ISCW006929	B7PTN2	Uncharacterized protein
	IscW_ISCW006968	B7PWB9	Small nuclear ribonucleoprotein Sm D1, putative
	IscW_ISCW006983	B7PWM5	Alternative splicing factor SRp20/9G8, putative
	IscW_ISCW007069	B7PRN8	Brain acid soluble protein, putative
	IscW_ISCW007182	B7PS14	Uncharacterized protein (Fragment) (Fragment)
	IscW_ISCW007197	B7PRD5	Uncharacterized protein
	IscW_ISCW007213	B7PT11	LIN-12 protein, putative (EC 3.1.1.4) (EC 3.4.21.21) (EC 3.4.21.22) (EC 3.4.21.6) (EC 3.4.21.69)
	IscW_ISCW007351	B7PRQ2	Uncharacterized protein
	IscW_ISCW007763	B7PU52	Uncharacterized protein
	IscW_ISCW007866	B7PVC1	Uncharacterized protein (Fragment) (Fragment)
	IscW_ISCW007922	B7PUV9	Uncharacterized protein
	IscW_ISCW007925	B7PU99	Uncharacterized protein
	IscW_ISCW007957	B7PSD5	Glutamate receptor, putative (Fragment)
	IscW_ISCW008021	B7PWD2	Ubiquitin family protein
	IscW_ISCW008121	B7PUZ7	Cell adhesion molecule, putative (EC 3.2.1.91) (Cell adhesion molecule, putative (Fragment)) (Fragment)
	IscW_ISCW008217	B7PUC2	Gemin2, putative
	IscW_ISCW008254	B7PWJ7	Voltage-activated ion channel, putative (EC 2.7.11.12)
	IscW_ISCW008344	B7PV60	Polypeptide N-acetylgalactosaminyltransferase (EC 2.4.1.-) (Protein-UDP acetylgalactosaminyltransferase) (Fragment)
	IscW_ISCW008458	B7PVX2	Telomerase-binding protein EST1A, putative
	IscW_ISCW008476	B7PVV6	DNA-directed RNA polymerase subunit (EC 2.7.7.6)
	IscW_ISCW008509	B7PY48	Apical endosomal glycoprotein precursor, putative (Apical endosomal glycoprotein, putative) (EC 3.4.21.9) (EC 3.4.24.18) (Fragment)
	IscW_ISCW008626	B7PZN2	Deoxynucleotidyltransferase terminal-interacting protein, putative (Fragment)
	IscW_ISCW008719	B7Q1W0	Uncharacterized protein
	IscW_ISCW008836	B7PXF1	Uncharacterized protein
	IscW_ISCW008894	B7Q0B5	Ubiquitin specific protease, putative (EC 3.1.2.15)
	IscW_ISCW009053	B7PYN9	Fatty acid synthase, putative (EC 2.3.1.85)
	IscW_ISCW009053	B7PYN9	Fatty acid synthase, putative (EC 2.3.1.85)
	IscW_ISCW009524	B7Q2Z3	Uncharacterized protein (Fragment) (Fragment)
	IscW_ISCW009735	B7Q3R5	Uncharacterized protein
	IscW_ISCW009747	B7Q280	Uncharacterized protein
	IscW_ISCW009783	B7PZR7	Zinc finger protein, putative
	IscW_ISCW009785	B7PZR9	G protein-coupled receptor kinase (EC 2.7.11.-) (Fragment)
	IscW_ISCW009805	B7Q0G1	Uncharacterized protein
	IscW_ISCW009844	B7Q3T1	Fatty acid synthase, putative (EC 2.3.1.85)
	IscW_ISCW009889	B7PYA2	Uncharacterized protein
	IscW_ISCW009918	B7Q3D2	Small ubiquitin-related modifier (SUMO)
	IscW_ISCW010116	B7PXJ6	Glyoxylate/hydroxypyruvate reductase, putative (EC 1.1.1.95) (Glyoxylate/hydroxypyruvate reductase, putative (Fragment)) (Fragment)
	IscW_ISCW010117	B7PXJ7	E3 ubiquitin ligase, putative
	IscW_ISCW010120	B7PXK0	Adenosine diphosphatase, putative (EC 3.6.1.5)
	IscW_ISCW010183	B7Q388	Uncharacterized protein (Fragment) (Fragment)
	IscW_ISCW010508	B7Q7R8	Cuticle collagen, putative (Cuticle collagen, putative (Fragment)) (Fragment)
	IscW_ISCW010550	B7Q5Y8	Uncharacterized protein
	IscW_ISCW010656	B7Q528	Uncharacterized protein (Fragment) (Fragment)
	IscW_ISCW010901	B7Q7L6	Uncharacterized protein
	IscW_ISCW011035	B7Q4X9	Uncharacterized protein
	IscW_ISCW011079	B7Q420	Ribonucleoside-diphosphate reductase (EC 1.17.4.1) (Fragment)
	IscW_ISCW011101	B7Q5Z9	Uncharacterized protein
	IscW_ISCW011184	B7Q5U6	Uncharacterized protein
	IscW_ISCW011190	B7Q4N5	Uncharacterized protein
	IscW_ISCW011197	B7Q529	YL1 nuclear protein Cterminal domain-containing protein
	IscW_ISCW011237	B7Q7C4	Uncharacterized protein
	IscW_ISCW011257	B7Q849	Fbox domain-containing protein
	IscW_ISCW011427	B7Q538	Uncharacterized protein
	IscW_ISCW011431	B7Q6Y2	Chaperonin subunit, putative
	IscW_ISCW011461	B7Q789	Arrowhead, putative
	IscW_ISCW011491	B7Q796	Uncharacterized protein
	IscW_ISCW011548	B7Q760	Nucleotide excision repair factor NEF2, RAD23 component, putative
	IscW_ISCW011555	B7Q619	Muscle myosin heavy chain, putative (EC 3.4.21.72)
	IscW_ISCW011575	B7Q7N5	Insect cuticle domaincontaining protein
	IscW_ISCW011682	B7Q4S9	Rho-associated kinase, putative (EC 1.3.1.74) (EC 2.7.11.13) (Rho-associated kinase, putative (Fragment)) (Fragment)
	IscW_ISCW011989	B7QCK3	Translation elongation factor EF-1 alpha/Tu, putative (EC 2.7.7.4)
	IscW_ISCW012103	B7QEA8	Monocarboxylate transporter, putative
	IscW_ISCW012106	B7QEB1	Uncharacterized protein
	IscW_ISCW012280	B7QCD9	Uncharacterized protein
	IscW_ISCW012296	B7QB92	60 kD ribonucleoprotein ssa/ro, putative (60 kD ribonucleoprotein ssa/ro, putative (Fragment)) (Fragment)
	IscW_ISCW012576	B7QBY2	Uncharacterized protein (Fragment) (Fragment)
	IscW_ISCW012760	B7QB54	Uncharacterized protein
	IscW_ISCW012864	B7QCT5	Adaptin ear-binding coat-associated protein, putative
	IscW_ISCW012882	B7QFA2	Flightless-I, putative (EC 3.1.3.16) (Flightless-I, putative (Fragment)) (Fragment)
	IscW_ISCW012915	B7QGG1	Reverse transcriptase, putative
	IscW_ISCW013018	B7QBZ6	DNA binding protein Mcm
	IscW_ISCW013029	B7QE81	Peritrophin A, putative
	IscW_ISCW013050	B7QBC5	tRNA uracil-5-methyltransferase, putative (EC 2.1.1.35)
	IscW_ISCW013085	B7QAH0	Carnitine O-palmitoyltransferase, putative (EC 2.3.1.7) (Carnitine O-palmitoyltransferase, putative (Fragment)) (Fragment)
	IscW_ISCW013236	B7QAE3	Sodium/calcium exchanger, putative
	IscW_ISCW013289	B7QA59	Alternative splicing factor SRp20/9G8, putative
	IscW_ISCW013566	B7QJH6	Alpha-actinin, putative (EC 1.3.1.74) (EC 3.1.3.48)
	IscW_ISCW013931	B7QKB2	Arylsulfatase B, putative (EC 3.1.6.12) (Arylsulfatase B, putative (Fragment)) (Fragment)
	IscW_ISCW013938	B7QKZ0	Uncharacterized protein
	IscW_ISCW014189	B7QHW3	Brahma/SWI2-related protein BRG-1
	IscW_ISCW014209	B7QI51	Serine palmitoyltransferase, putative (EC 2.3.1.50)
	IscW_ISCW014579	B7QKV7	Non-specific serine/threonine protein kinase (EC 2.7.11.1)
	IscW_ISCW014691	B7QJM0	Uncharacterized protein (Fragment) (Fragment)
	IscW_ISCW015175	B7QNH3	Protein kinase, putative (EC 2.7.11.18)
	IscW_ISCW015222	B7QN14	Blo T chitinase allergen, putative
	IscW_ISCW015395	B7QMT6	Amine oxidase, putative (EC 1.5.3.11) (Amine oxidase, putative (Fragment)) (Fragment)
	IscW_ISCW015483	B7QP20	Xylosyltransferase I, putative (EC 2.4.2.26) (Xylosyltransferase I, putative (Fragment)) (Fragment)
	IscW_ISCW015707	B7P5L4	Uncharacterized protein
	IscW_ISCW015911	B7P1D3	Sumo ligase, putative
	IscW_ISCW015924	B7P3R8	Ubiquitin carboxyl-terminal hydrolase, putative (EC 3.1.2.15)
	IscW_ISCW015961	B7P2I4	Zinc finger cx8-c-x5-c-x3-h type (and similar) domain-containing protein
	IscW_ISCW015975	B7P3N5	Ran-binding protein (RanBP), putative
	IscW_ISCW016090	B7P1Z8	Heat shock protein, putative (EC 1.3.1.74)
	IscW_ISCW016193	B7P375	Zinc finger protein, putative
	IscW_ISCW016461	B7P332	Dehydrogenase, putative
	IscW_ISCW016480	B7P403	Type II transmembrane protein, putative (EC 2.7.10.1)
	IscW_ISCW016499	B7P761	Low-density lipoprotein receptor, putative (EC 3.4.21.45) (EC 3.4.21.9) (Low-density lipoprotein receptor, putative (Fragment)) (Fragment)
	IscW_ISCW016558	B7P734	Uncharacterized protein
	IscW_ISCW016588	B7P330	Ataxia telangiectasia mutated, putative (EC 2.7.11.1) (Ataxia telangiectasia mutated, putative (Fragment)) (Fragment)
	IscW_ISCW016607	B7PD89	Mediator of RNA polymerase II transcription subunit 1 (Mediator complex subunit 1)
	IscW_ISCW016695	B7PAS0	Glutamate receptor interacting protein, putative (EC 3.4.21.102) (Fragment)
	IscW_ISCW016786	B7P8Y4	Arginyl-tRNA synthetase, putative (EC 6.1.1.19)
	IscW_ISCW016944	B7PDH7	Uncharacterized protein
	IscW_ISCW016993	B7PDI9	Zinc finger protein, putative (Zinc finger protein, putative (Fragment)) (Fragment)
	IscW_ISCW016998	B7PAD7	Uncharacterized protein
	IscW_ISCW017072	B7P7Y0	E3 ubiquitin protein ligase (URE-B1), putative (E3 ubiquitin protein ligase (URE-B1), putative (Fragment)) (Fragment)
	IscW_ISCW017074	B7P7Y2	WWE domaincontaining protein
	IscW_ISCW017198	B7P8R0	Uncharacterized protein
	IscW_ISCW017436	B7PC81	Uncharacterized protein
	IscW_ISCW017489	B7P8I9	Rfx4, putative (Rfx4, putative (Fragment)) (Fragment)
	IscW_ISCW017656	B7PJP2	Uncharacterized protein
	IscW_ISCW017703	B7PIM5	CNDP dipeptidase, putative (EC 3.5.1.18) (CNDP dipeptidase, putative (Fragment)) (Fragment)
	IscW_ISCW017824	B7PEV0	Chaperonin subunit, putative
	IscW_ISCW017872	B7PH94	Nuclear receptor coactivator, putative (EC 6.4.1.2)
	IscW_ISCW017961	B7PIG4	Uncharacterized protein
	IscW_ISCW018126	B7PEJ7	WD-repeat protein, putative (EC 2.3.1.48)
	IscW_ISCW018168	B7PJL6	Sterol regulatory element-binding protein, putative
	IscW_ISCW018235	B7PHP3	Ankyrin repeat-containing protein
	IscW_ISCW018239	B7PHP7	Uncharacterized protein
	IscW_ISCW018391	B7PF23	Uncharacterized protein
	IscW_ISCW018522	B7PN23	Neurobeachin, putative (EC 3.4.24.13)
	IscW_ISCW018614	B7PL03	2-oxoisovalerate dehydrogenase subunit alpha (EC 1.2.4.4) (Branched-chain alpha-keto acid dehydrogenase E1 component alpha chain)
	IscW_ISCW018693	B7PNQ3	Uncharacterized protein
	IscW_ISCW018694	B7PNQ4	Uncharacterized protein
	IscW_ISCW018743	B7PLA4	ABC transporter, putative (EC 1.3.1.74)
	IscW_ISCW018793	B7PN51	Endothelin-converting enzyme, putative (EC 3.4.24.71)
	IscW_ISCW018821	B7PQ34	Peroxinectin, putative (EC 1.11.1.7)
	IscW_ISCW018948	B7PNV7	Protein kinase C and casein kinase substrate in neurons protein, putative
	IscW_ISCW019002	B7PND3	Mitogen activated protein kinase kinase kinase 3, MAPKKK3, MEKK3, putative (EC 1.3.1.74) (EC 3.1.1.4)
	IscW_ISCW019114	B7PR75	Uncharacterized protein (Fragment) (Fragment)
	IscW_ISCW019199	B7PMS5	Uncharacterized protein
	IscW_ISCW019262	B7PRK5	Uncharacterized protein
	IscW_ISCW019432	B7PTW1	Ccaat/enhancer binding protein gamma, putative (Ccaat/enhancer binding protein gamma, putative (Fragment)) (Fragment)
	IscW_ISCW019504	B7PT76	Midasin, putative (EC 3.4.21.53) (EC 6.6.1.2)
	IscW_ISCW019512	B7PT81	Ubiquitin protein ligase (EC 6.3.2.19)
	IscW_ISCW019520	B7PWC5	NF-kappaB inhibitor IkappaB, putative (EC 3.1.1.4)
	IscW_ISCW019630	B7PUD9	Proline-serine-threonine phosphatase interacting protein, putative
	IscW_ISCW019646	B7PUF4	PDZ/DHR/GLGF domaincontaining protein
	IscW_ISCW019649	B7PUF7	Uncharacterized protein
	IscW_ISCW019799	B7PTD8	Nuclear pore complex protein nup153, putative
	IscW_ISCW019802	B7PTE1	Afadin, putative
	IscW_ISCW019839	B7PWL1	Uncharacterized protein
	IscW_ISCW019877	B7PSU8	Uncharacterized protein (Fragment) (Fragment)
	IscW_ISCW020011	B7PZ94	Threonine dehydrogenase, putative (EC 5.1.3.2)
	IscW_ISCW020054	B7Q1Z8	Neuronal cell adhesion molecule, putative (EC 2.7.11.14)
	IscW_ISCW020099	B7PZI3	Smarca4, putative (EC 2.7.11.1)
	IscW_ISCW020333	B7PZZ5	Uncharacterized protein (Fragment)
	IscW_ISCW020373	Q4PM51	Eukaryotic translation initiation factor 5A (eIF-5A) (Fragment)
	IscW_ISCW020438	B7PZX9	Uncharacterized protein
	IscW_ISCW020460	B7Q2D8	Diphosphoinositol polyphosphate phosphohydrolase, putative (EC 3.6.1.52)
	IscW_ISCW020577	B7Q122	Mitogen-activated protein kinase (EC 2.7.11.24)
	IscW_ISCW020640	B7Q2N4	PAN domaincontaining protein
	IscW_ISCW020986	B7Q596	Mll protein, putative
	IscW_ISCW021021	B7Q520	Protein 4.1G, putative
	IscW_ISCW021126	B7Q988	DNA polymerase theta, putative (DNA polymerase theta, putative (Fragment)) (Fragment)
	IscW_ISCW021163	B7Q7W6	Ubiquitin ligase E3 alpha, putative
	IscW_ISCW021215	B7Q943	Uncharacterized protein
	IscW_ISCW021218	B7Q946	Uncharacterized protein
	IscW_ISCW021249	B7Q6H2	Uncharacterized protein
	IscW_ISCW021271	B7Q666	Uncharacterized protein
	IscW_ISCW021294	B7Q999	Secreted protein, putative (EC 3.1.1.29)
	IscW_ISCW021344	B7Q5X0	Uncharacterized protein
	IscW_ISCW021373	B7Q887	Uncharacterized protein
	IscW_ISCW021597	B7Q8P5	Uncharacterized protein
	IscW_ISCW021633	B7Q9A5	Uncharacterized protein
	IscW_ISCW021726	B7Q3Y1	RNA recognition motif protein, putative (EC 3.2.1.11) (EC 3.4.24.13)
	IscW_ISCW021760	B7Q4R0	Uncharacterized protein
	IscW_ISCW021889	B7QCM3	Uncharacterized protein
	IscW_ISCW022148	B7QDW8	Cytochrome P450, putative (EC 1.14.14.1)
	IscW_ISCW022151	B7QGG7	Uncharacterized protein
	IscW_ISCW022158	B7QBQ5	Bitesize isoform, putative (EC 2.7.1.154)
	IscW_ISCW022275	B7QEF6	Zinc finger protein, putative
	IscW_ISCW022298	B7QC18	Fatty-acid amide hydrolase 2-A, putative (EC 3.5.1.4)
	IscW_ISCW022379	B7QFG4	Lipid exporter ABCA1, putative (EC 3.6.3.30)
	IscW_ISCW022383	B7QGC3	Uncharacterized protein
	IscW_ISCW022387	B7QGH9	Uncharacterized protein
	IscW_ISCW022399	B7QGI8	Piccolo, putative (EC 2.7.1.154)
	IscW_ISCW022401	B7QGJ0	tRNA pseudouridine synthase D, putative
	IscW_ISCW022548	B7QAP0	D-alanyl-D-alanine carboxypeptidase, putative
	IscW_ISCW022554	B7QAP5	UDP-glucose 4-epimerase, putative (EC 5.1.3.2)
	IscW_ISCW022590	B7QAX3	Tyrosine-protein kinase receptor (EC 2.7.10.1)
	IscW_ISCW022593	B7QA33	Located at OATL1, putative (Located at OATL1, putative (Fragment)) (Fragment)
	IscW_ISCW022639	B7QDT2	Uncharacterized protein
	IscW_ISCW022763	B7QC82	Bromodomain and PHD finger-containing protein 1, brpf1, putative (EC 2.1.1.43) (EC 2.3.1.48)
	IscW_ISCW022809	B7QET4	Uncharacterized protein
	IscW_ISCW023023	B7QIZ6	Rab proteins geranylgeranyltransferase component A, putative
	IscW_ISCW023080	B7QLZ2	Purple acid phosphatase, putative
	IscW_ISCW023090	B7QM02	RAD50-interacting protein, putative
	IscW_ISCW023123	B7QIK3	Tgf-beta resistance-associated protein trag, putative (Fragment)
	IscW_ISCW023205	B7QM39	Uncharacterized protein
	IscW_ISCW023210	B7QJ93	Uncharacterized protein
	IscW_ISCW023315	B7QK57	Uncharacterized protein
	IscW_ISCW023352	B7QL54	tRNA-splicing endonuclease subunit Sen34, putative (EC 3.1.27.9)
	IscW_ISCW023521	B7QGR9	Huntingtons disease protein huntingtin, putative
	IscW_ISCW023598	B7QLS5	Numb-associated kinase, putative (EC 2.7.11.1)
	IscW_ISCW023685	B7QGZ3	Zinc finger protein, putative
	IscW_ISCW023823	B7QHM4	Zinc finger protein, putative
	IscW_ISCW023908	B7QMR2	Protein serine/threonine phosphatase 2C, putative (EC 3.1.3.16)
	IscW_ISCW024244	B7PI53	Reverse transcriptase, putative (Fragment)
	IscW_ISCW024829	B7QJX6	Secreted protein, putative (Secreted protein, putative (Fragment)) (Fragment)
	IscW_ISCW025542
mir6686	IscW_ISCW004146	B7PGL3	26S protease regulatory subunit 6A, putative (EC 3.6.4.3)
	IscW_ISCW005373	B7PQI4	Uncharacterized protein
	IscW_ISCW006593	B7PLS8	AMP dependent CoA ligase, putative (EC 6.2.1.26)
	IscW_ISCW008232	B7PS21	Reverse transcriptase, putative (EC 2.7.7.49)
	IscW_ISCW015911	B7P1D3	Sumo ligase, putative
	IscW_ISCW018366	B7PGK3	Endothelin-converting enzyme, putative (EC 3.4.24.71) (Endothelin-converting enzyme, putative (Fragment)) (Fragment)
mir7815	IscW_ISCW013181	B7Q9Z9	Zinc finger, c2h2 type domaincontaining protein
mir2987	IscW_ISCW000698	B7P394	NACHT domaincontaining protein
	IscW_ISCW001645	B7P0W4	Lysozyme (EC 3.2.1.17)
	IscW_ISCW002776	B7P8L3	Uncharacterized protein
	IscW_ISCW004405	B7PE76	Multiplexin transcript 1, putative (Fragment)
	IscW_ISCW004525	B7PH01	Ankyrin repeat containing protein
	IscW_ISCW004579	B7PJ46	Uncharacterized protein (Fragment) (Fragment)
	IscW_ISCW005156	B7PGH6	GGY protein, putative
	IscW_ISCW006290	B7PQN6	Uncharacterized protein
	IscW_ISCW006333	B7PNJ8	Low-density lipoprotein receptor, putative (EC 3.4.21.45) (EC 3.4.21.9)
	IscW_ISCW007636	B7PSL8	Uncharacterized protein
	IscW_ISCW007766	B7PWK4	Uncharacterized protein
	IscW_ISCW008558	B7Q057	HEAT repeat-containing protein
	IscW_ISCW008952	B7Q3J0	Sbno1 protein, putative
	IscW_ISCW010955	B7Q7K9	Peroxiredoxin (PRX), putative (EC 1.11.1.15)
	IscW_ISCW011456	B7Q9R5	Tetratricopeptide repeat protein, tpr, putative (Tetratricopeptide repeat protein, tpr, putative (Fragment)) (Fragment)
	IscW_ISCW011620	B7Q498	Uncharacterized protein (Fragment)
	IscW_ISCW012383	B7QEW9	Secreted protein, putative
	IscW_ISCW014702	B7QLL0	60S ribosomal export protein NMD3
	IscW_ISCW015016	B7QHV1	Uncharacterized protein (Fragment) (Fragment)
	IscW_ISCW015586	B7P1M9	Ubiquitinyl hydrolase 1 (EC 3.4.19.12)
	IscW_ISCW015796	B7P1J8	Skrp1 dual specificity protein phosphatase, putative (EC 3.1.3.16)
	IscW_ISCW015914	B7P1D6	Uncharacterized protein
	IscW_ISCW016116	B7P173	Xpa-binding protein, putative (Xpa-binding protein, putative (Fragment)) (Fragment)
	IscW_ISCW016886	B7P844	Aspartate beta-hydroxylase domain-containing protein, putative (EC 1.14.11.16)
	IscW_ISCW017093	B7PA11	Codanin-1, putative
	IscW_ISCW017305	B7P9X6	Cytochrome P450, putative (EC 1.14.14.1) (Fragment)
	IscW_ISCW017372	B7PD46	Peptidase family m13 protein, putative
	IscW_ISCW017513	B7PB12	Adenomatous polyposis coli protein, putative
	IscW_ISCW017534	B7PB29	Excitatory amino acid transporter, putative
	IscW_ISCW017806	B7PJX4	Phorbol esters/diacylglycerol binding domain (c1 domain) domaincontaining protein
	IscW_ISCW017970	B7PIB8	Phosphatidylethanolamine binding protein, putative
	IscW_ISCW018185	B7PDZ5	Alpha-D-galactosidase, putative (EC 3.2.1.49)
	IscW_ISCW018286	B7PHG3	Uncharacterized protein (Fragment) (Fragment)
	IscW_ISCW019000	B7PND1	Glucose-6-phosphate translocase, putative
	IscW_ISCW019837	B7PWK9	Potassium channel kcnq, putative (Fragment)
	IscW_ISCW021031	B7Q9V7	Ammonium transporter, putative
	IscW_ISCW021228	B7Q7E5	Vitellogenin, putative
	IscW_ISCW021637	B7Q494	Uncharacterized protein
	IscW_ISCW022458	B7QAR1	Zinc finger protein, putative
	IscW_ISCW022459	B7QAR2	Zinc finger protein, putative
mir144	IscW_ISCW002599	B7PAI1	Acetylcholine regulator unc-18, putative (Acetylcholine regulator unc-18, putative (Fragment)) (Fragment)
	IscW_ISCW013985	B7QKX8	Nuclear pore complex protein nup98, putative
	IscW_ISCW016953	B7PBR8	Uncharacterized protein
	IscW_ISCW019373	B7PX32	Transposable element tc1 transposase, putative
	IscW_ISCW020007	B7PZ92	WD-repeat containing protein
	IscW_ISCW021295	B7Q9A0	Uncharacterized protein
mirlet7g	IscW_ISCW000242	B7P775	Sox14, putative (EC 1.3.1.74)
	IscW_ISCW000337	B7P2Q2	DNA-binding protein rfxank, putative (EC 3.1.1.5) (DNA-binding protein rfxank, putative (Fragment)) (Fragment)
	IscW_ISCW000555	B7P620	Succinate dehydrogenase (quinone) (EC 1.3.5.1) (Fragment)
	IscW_ISCW000692	B7P389	Uncharacterized protein
	IscW_ISCW000903	B7P2Q8	Tetratricopeptide repeat protein, putative
	IscW_ISCW003551	B7PGR4	GABA transporter, putative (GABA transporter, putative (Fragment)) (Fragment)
	IscW_ISCW004876	B7PEE6	Uncharacterized protein
	IscW_ISCW007095	B7PX55	Cationic amino acid transporter, putative
	IscW_ISCW008431	B7PWM3	Uncharacterized protein
	IscW_ISCW012439	B7QAA1	Alpha-1 collagen type III, putative (Alpha-1 collagen type III, putative (Fragment)) (Fragment)
	IscW_ISCW013240	B7QCX5	DNA topoisomerase type I, putative (EC 5.99.1.2) (DNA topoisomerase type I, putative (Fragment)) (Fragment)
	IscW_ISCW015072	B7QM14	Uncharacterized protein
	IscW_ISCW017020	B7PA67	Short chain alcohol dehydrogenase, putative (EC 1.1.1.100)
	IscW_ISCW017206	B7P9R8	Oligopeptidase, putative (EC 3.4.24.70) (Oligopeptidase, putative (Fragment)) (Fragment)
	IscW_ISCW018576	B7PQS2	Urease accessory protein ureG, putative
	IscW_ISCW018941	B7PNY5	Integrator complex subunit, putative
	IscW_ISCW018981	B7PKP2	Uncharacterized protein
	IscW_ISCW019794	B7PTD3	Inositol monophosphatase, putative (EC 3.1.3.25)
	IscW_ISCW019991	B7PWV3	E3 ubiquitin ligase, putative
	IscW_ISCW020335	B7Q3A4	Short-chain dehydrogenase, putative
	IscW_ISCW020442	B7Q0Q9	Transcription elongation factor spt6
	IscW_ISCW020538	B7Q143	Protein kinase domain-containing protein ppk32, putative
	IscW_ISCW020734	B7Q2S6	DEP domain containing protein (DEP domain containing protein (Fragment)) (Fragment)
	IscW_ISCW022486	B7QB60	Uncharacterized protein (Fragment) (Fragment)
	IscW_ISCW022490	B7QB64	Monocarboxylate transporter, putative
	IscW_ISCW023338	B7QM86	Talin, putative
	IscW_ISCW024582	B7PXM6	Beta tubulin, putative (Fragment)
mir8920	IscW_ISCW000051	B7P115	Uncharacterized protein
	IscW_ISCW000098	B7P3T4	Uncharacterized protein
	IscW_ISCW000123	B7P0T8	Dispatched 1 family protein
	IscW_ISCW000169	B7P5N2	Delta-like protein (Fragment)
	IscW_ISCW000201	B7P6S8	Zinc finger protein, putative
	IscW_ISCW000229	B7P3K4	Copper type II, ascorbate-dependent monooxygenase, putative (EC 1.14.17.1)
	IscW_ISCW000324	B7P1I5	Uncharacterized protein
	IscW_ISCW000551	B7P617	Transcription factor sii (tfiis), central domain-containing protein
	IscW_ISCW000569	B7P0X3	Uncharacterized protein
	IscW_ISCW000665	B7P611	Uncharacterized protein
	IscW_ISCW000698	B7P394	NACHT domaincontaining protein
	IscW_ISCW000704	B7P305	Non-specific serine/threonine protein kinase (EC 2.7.11.1)
	IscW_ISCW000705	B7P306	WD domain and G-beta repeat containing protein, putative (EC 2.7.11.7) (WD domain and G-beta repeat containing protein, putative (Fragment)) (Fragment)
	IscW_ISCW000805	B7P502	Uncharacterized protein (Fragment) (Fragment)
	IscW_ISCW000854	B7P2J3	Uncharacterized protein
	IscW_ISCW000861	B7P2K0	Uncharacterized protein
	IscW_ISCW000890	B7P5Y8	Dicer-1, putative (EC 3.1.26.3)
	IscW_ISCW000975	B7P6R0	Bromo adjacent homology (BAH) domain-containing protein
	IscW_ISCW000996	B7P6N6	Uncharacterized protein
	IscW_ISCW001003	B7P6P1	Tetraspanin
	IscW_ISCW001085	B7P6X0	Uncharacterized protein
	IscW_ISCW001102	B7P6E4	Uncharacterized protein
	IscW_ISCW001113	B7P346	Dystrophin, putative (EC 3.1.3.48)
	IscW_ISCW001129	B7P747	Ankyrin repeat containing protein (EC 3.1.1.4) (Ankyrin repeat containing protein (Fragment)) (Fragment)
	IscW_ISCW001229	B7P747	Ankyrin repeat containing protein (EC 3.1.1.4) (Ankyrin repeat containing protein (Fragment)) (Fragment)
	IscW_ISCW001265	B7P1S8	Uncharacterized protein
	IscW_ISCW001270	B7P1T3	LIM domaincontaining protein (Fragment)
	IscW_ISCW001287	B7P4P7	Pangolin, putative (Pangolin, putative (Fragment)) (Fragment)
	IscW_ISCW001527	B7P522	Cytochrome P450, putative (EC 1.14.15.6)
	IscW_ISCW001551	B7P428	Vacuolar ATP synthase subunit E, putative (EC 3.6.3.14)
	IscW_ISCW001606	B7P7F9	Uncharacterized protein
	IscW_ISCW001655	B7P4Q6	Pupal cuticle protein G1A, putative
	IscW_ISCW001691	B7P493	Zinc finger, c2h2 type domaincontaining protein
	IscW_ISCW001706	B7P4Z3	Uncharacterized protein (Fragment) (Fragment)
	IscW_ISCW001708	B7P209	Anti-proliferation factor BTG1/TOB, putative (Fragment)
	IscW_ISCW001724	B7P5K3	Fetal globin-inducing factor, putative (EC 3.1.1.4) (Fetal globin-inducing factor, putative (Fragment)) (Fragment)
	IscW_ISCW001799	B7P146	Fatty acid transporter, putative (EC 6.2.1.7)
	IscW_ISCW001814	B7P2T6	cAMP-response element binding protein, putative
	IscW_ISCW001848	B7P8M5	Uncharacterized protein
	IscW_ISCW001849	B7P8M6	Uncharacterized protein
	IscW_ISCW001885	B7P9I3	Serine/threonine protein kinase, putative (EC 2.7.12.2)
	IscW_ISCW001977	B7PCD2	Isocitrate dehydrogenase [NADP] (EC 1.1.1.42)
	IscW_ISCW002188	B7PC33	Atrial natriuretic peptide clearance receptor, putative
	IscW_ISCW002258	B7PCX2	Uncharacterized protein
	IscW_ISCW002318	B7PAY4	Zinc phosphodiesterase, putative (EC 3.1.26.11)
	IscW_ISCW002328	B7P999	Signal transducing adapter molecule, putative
	IscW_ISCW002376	B7PA27	Uncharacterized protein
	IscW_ISCW002476	B7PBV4	Glycoprotein 6-alpha-L-fucosyltransferase, putative (EC 2.4.1.68) (Glycoprotein 6-alpha-L-fucosyltransferase, putative (Fragment)) (Fragment)
	IscW_ISCW002624	B7PDP7	Secreted protein, putative
	IscW_ISCW002671	B7PB44	DNA2/nam7 helicase, putative
	IscW_ISCW002701	B7PA01	ATP-dependent RNA helicase, putative
	IscW_ISCW002735	B7PBY1	Elongation of very long chain fatty acids protein (EC 2.3.1.199) (Very-long-chain 3-oxoacyl-CoA synthase)
	IscW_ISCW002742	B7PBY6	Suppression of tumorigenicity, putative (Suppression of tumorigenicity, putative (Fragment)) (Fragment)
	IscW_ISCW002976	B7P8G3	Forkhead domain-containing protein, putative
	IscW_ISCW002993	B7P7J8	Uncharacterized protein (Fragment) (Fragment)
	IscW_ISCW003052	B7PCY9	Serine carboxypeptidase, putative (EC 3.4.16.5)
	IscW_ISCW003264	B7PAP8	Uncharacterized protein
	IscW_ISCW003265	B7PAP9	Uncharacterized protein
	IscW_ISCW003299	B7PBH7	NADH-ubiquinone reductase, putative (EC 1.6.5.3)
	IscW_ISCW003304	B7PBI1	Uncharacterized protein
	IscW_ISCW003351	B7P7Z1	Uncharacterized protein (Fragment)
	IscW_ISCW003458	B7PE31	Uncharacterized protein
	IscW_ISCW003497	B7PG43	Uncharacterized protein
	IscW_ISCW003527	B7PH43	Tubulin alpha chain
	IscW_ISCW003568	B7PI62	Uncharacterized protein (Fragment) (Fragment)
	IscW_ISCW003608	B7PJF4	Discs large protein, putative (EC 3.1.3.48)
	IscW_ISCW003626	B7PK83	Uncharacterized protein
	IscW_ISCW003664	B7PG35	Uncharacterized protein (Fragment)
	IscW_ISCW003847	B7PGF0	Transporter, cation channel family protein
	IscW_ISCW003849	B7PID7	Uncharacterized protein
	IscW_ISCW003907	B7PGY1	WH2 motif domaincontaining protein
	IscW_ISCW004004	B7PF30	Argos, putative
	IscW_ISCW004123	B7PHN6	Protein Wnt
	IscW_ISCW004181	B7PGI5	AER176Wp, putative (AER176Wp, putative (Fragment)) (Fragment)
	IscW_ISCW004419	B7PGW2	Uncharacterized protein
	IscW_ISCW004541	B7PEM1	G protein-coupled receptor kinase (EC 2.7.11.-) (Fragment)
	IscW_ISCW004546	B7PES6	DOMON domaincontaining protein (Fragment)
	IscW_ISCW004555	B7PI81	Uncharacterized protein
	IscW_ISCW004588	B7PGG7	Uncharacterized protein
	IscW_ISCW004622	B7PJB8	Uncharacterized protein
	IscW_ISCW004668	B7PK27	Uncharacterized protein
	IscW_ISCW004698	B7PIL9	Membrane cofactor protein, putative (EC 3.4.21.84)
	IscW_ISCW004707	B7PG71	Protein Wnt
	IscW_ISCW004822	B7PHC3	Carbon-nitrogen hydrolase, putative (EC 3.5.1.92)
	IscW_ISCW004831	B7PJU2	Peritrophic membrane chitin binding protein, putative
	IscW_ISCW004870	B7PJV8	Uncharacterized protein (Fragment)
	IscW_ISCW004880	B7PIX7	Kinesin motor domaincontaining protein
	IscW_ISCW004978	B7PI39	Thyrotroph embryonic factor, putative
[truncated: 7,428 more rows]

## Sheet: BP targets upregulated miRNA
Biological Process (BP)	Number of proteins	Accession numbers
Regulation of metabolic process	471	B7QL64, B7PHR4, B7PPA4, B7Q903, B7P814, B7Q5I1, B7P943, B7PDJ9, B7PI39, B7QFK7, B7PEL3, B7PH24, B7P9U9, B7PQD0, B7PW02, B7QBD4, B7QLX9, B7QJ38, B7PM95, B7P4H7, B7P4H5, B7Q8M7, B7Q2A2, B7PZS4, B7PZ26, B7QDE9, B7QCC4, B7QM69, B7PI18, B7PLX7, B7PIR6, B7PHQ1, B7PH01, B7PYR8, B7PYR4, B7P925, B7PY20, B7PKW7, B7QK34, B7QN97, B7QN98, B7QIP4, B7PJ47, B7QJ15, B7QNW3, B7PTE4, B7P4F4, B7PGL8, B7PFJ8, B7QLS7,…
Oxidation-reduction process	342	B7PI31, B7QGM1, B7Q5Z0, B7QDW8, B7PAT8, B7QL61, B7Q9Q8, B7P819, B7PUK7, B7PCX0, B7PD92, B7PY27, B7QKE4, B7QNK7, B7PYT5, B7PR52, B7Q2T2, B7PPR2, B7PR53, B7QI08, B7P144, B7PQ34, B7P2W7, B7QGM2, B7Q351, B7PT93, B7QIQ7, B7QJT4, B7Q5J9, B7QAR5, B7QBT3, B7QMZ0, B7PBW3, B7Q008, B7PX23, B7P835, B7P9V0, B7P950, B7PRW9, B7QFL6, B7P1V4, B7Q2U5, B7Q245, B7Q124, B7PBG0, B7PCI3, B7P0T1, B7QCF2, B7PPS1, B7QM62,…
Signal transduction	450	B7PH10, B7PFN0, B7QMY6, B7PHR4, B7Q3E7, B7QMY2, B7PPA0, B7Q3E2, B7Q5I7, B7Q6K8, B7Q903, B7P5L2, B7P814, B7PX06, B7PAD6, B7PEL7, B7PPB9, B7PEM1, B7QMZ1, B7Q1B8, B7PJW3, B7PUL7, B7QMZ0, B7P9U9, B7PQD0, B7PVN6, B7P6P1, B7PWQ2, B7P9V2, B7QI18, B7QFL7, B7QBD4, B7PCI2, B7QNY3, B7PQA6, B7Q8M6, B7P4H5, B7P6L3, B7P6L4, B7QDE9, B7Q8N1, B7QMW6, B7PHQ3, B7P4I4, B7PUJ5, B7P929, B7Q8N2, B7P924, B7P6M3, B7P9S6,…
Cellular metabolic process	1637	B7PFN0, B7QMY2, B7PSG9, B7PX09, B7P5L2, B7Q903, B7PX03, B7Q904, B7P5L4, B7PX06, B7QAA9, B7QEI9, B7QEI6, B7PK84, B7QMZ1, B7PJW3, B7QJ30, B7P5M7, B7P1E3, B7Q8P8, B7Q8P9, B7QMZ0, B7P9U9, B7Q8P7, B7PSI0, B7P9V0, B7P9V2, B7Q920, B7Q8Q0, B7QJ35, B7QEJ1, B7QJ38, B7P1B6, B7PSE1, B7P9R8, B7Q8M7, B7PWM1, B7PSE0, B7P9S3, B7Q8N1, B7PSF6, B7QN91, B7PWN6, B7Q4F2, B7Q8N2, B7P9S6, B7Q4F1, B7QIP7, B7QIP8, B7QN97,…
Cellular component organization	476	B7PFN0, B7QL65, B7QM86, B7PK70, B7Q7M8, B7PUK8, B7P3H7, B7PX03, B7P938, B7Q8P2, B7PZ55, B7PDJ9, B7PZV0, B7PAD2, B7PEL6, B7PFN8, B7PEL3, B7PEM0, B7QLX5, B7PEM2, B7Q5J9, B7QLX1, B7PRF8, B7QK51, B7PKY4, B7P5M7, B7P704, B7PQD0, B7PZ59, B7PSI0, B7QBD7, B7P952, B7PEM7, B7QHP9, B7QBD5, B7QFL9, B7QJ35, B7PHS7, B7QLX9, B7QJQ0, B7Q2A3, B7Q7K8, B7PTG6, B7P4H7, B7Q5G8, B7PZS8, B7Q5G3, B7Q2A0, B7PRC2, B7P6L7,…
Organic substance metabolic process	1815	B7PFN0, B7QMY2, B7PSG9, B7PX09, B7P5L2, B7Q903, B7PX03, B7Q904, B7P5L4, B7QAA9, B7QEI9, B7QEI6, B7PBF0, B7PK84, B7QMZ1, B7PJW3, B7QJ30, B7P1E3, B7Q8P8, B7P5M7, B7Q8P9, B7QMZ0, B7P9U9, B7Q8P7, B7Q921, B7PSI0, B7P9V0, B7P9V2, B7Q8Q0, B7PBG6, B7QJ35, B7QEJ1, B7QJ38, B7QEJ4, B7PK52, B7Q4E5, B7P1B6, B7P9R8, B7Q8M7, B7PWM1, B7PSE0, B7P9S3, B7Q8N1, B7PJU2, B7PSF6, B7QN91, B7PWN6, B7Q4F2, B7Q8N2, B7P9S6,…
Primary metabolic process	1752	B7PFN0, B7QMY2, B7PSG9, B7PX09, B7P5L2, B7Q903, B7PX03, B7Q904, B7P5L4, B7QAA9, B7QEI9, B7QEI6, B7PBF0, B7PK84, B7QMZ1, B7PJW3, B7QJ30, B7P1E3, B7Q8P8, B7P5M7, B7Q8P9, B7QMZ0, B7P9U9, B7Q8P7, B7Q921, B7PSI0, B7P9V0, B7P9V2, B7Q8Q0, B7PBG6, B7QJ35, B7QEJ1, B7QJ38, B7QEJ4, B7PK52, B7Q4E5, B7P1B6, B7P9R8, B7Q8M7, B7PWM1, B7PSE0, B7P9S3, B7Q8N1, B7PJU2, B7PSF6, B7QN91, B7PWN6, B7Q4F2, B7Q8N2, B7P9S6,…
Establishment of localization	578	B7PI31, B7QK42, B7PK70, B7PKX3, B7Q3E2, B7Q5I6, B7Q7M8, B7PUK8, B7PPA3, B7P3H7, B7Q904, B7Q8P2, B7Q9R3, B7Q912, B7P7Q4, B7QAA7, B7QM94, B7PEM0, B7PKY7, B7PDK1, B7QKV1, B7PSH4, B7PRF4, B7PSH2, B7PYT8, B7PZ59, B7PVN6, B7P953, B7PEM7, B7PBG4, B7QEJ7, B7PI47, B7QM62, B7QN84, B7PTG6, B7Q4E1, B7PZS8, B7PSE1, B7P8P8, B7P7N7, B7Q6I0, B7PWM3, B7QFI8, B7QNY7, B7PI14, B7QM66, B7PJ37, B7QKT1, B7QNZ6, B7PH02,…
Regulation of cellular process	888	B7PFN0, B7QMY6, B7QL64, B7PHR4, B7PK70, B7QMY2, B7Q6K8, B7Q903, B7P5L2, B7P814, B7PX06, B7PDJ9, B7PI39, B7PDK1, B7QMZ1, B7PJW3, B7PUL7, B7QMZ0, B7PQD0, B7P9U9, B7PWQ2, B7P9V2, B7QJ38, B7PM95, B7PQA6, B7Q8M6, B7Q8M7, B7Q2A2, B7Q6I0, B7PZ26, B7PYR0, B7Q8N1, B7PI18, B7QMW6, B7PLX7, B7QIP0, B7PHQ1, B7QL53, B7PHQ3, B7PYR8, B7PUJ5, B7Q8N2, B7PYR4, B7P9S6, B7PUJ3, B7QN97, B7QN98, B7QL57, B7QJ15, B7Q4C1,…
Cell communication	466	B7PH10, B7PFN0, B7QMY6, B7PHR4, B7Q3E7, B7QMY2, B7PPA0, B7Q3E2, B7P3H7, B7Q5I7, B7Q6K8, B7Q903, B7P5L2, B7P814, B7PX06, B7PAD6, B7PEL7, B7PPB9, B7PEM1, B7QMZ1, B7PJW3, B7Q1B8, B7PUL7, B7QMZ0, B7PQD0, B7P9U9, B7PVN6, B7P6P1, B7PWQ2, B7P5N2, B7P9V2, B7QI18, B7PEM7, B7QFL7, B7QBD4, B7PCI2, B7QNY3, B7PQA6, B7Q8M6, B7P4H5, B7Q6I0, B7P6L3, B7P6L4, B7QDE9, B7Q8N1, B7QMW6, B7PHQ3, B7P4I4, B7PUJ5, B7P929,…
Biosynthetic process	696	B7QK41, B7PQC9, B7QL64, B7PHR4, B7PPA4, B7PSG9, B7Q6K8, B7PQC0, B7PDJ9, B7QEI9, B7PI39, B7PGP8, B7QFK7, B7QL68, B7QI11, B7QL74, B7QKV4, B7QLX0, B7PQD7, B7Q2D8, B7QJ30, B7P1E3, B7Q8P9, B7Q3F4, B7Q1B3, B7QMZ0, B7P9U9, B7P827, B7Q8P7, B7P7Q8, B7PW02, B7P830, B7P9V2, B7QBD4, B7PBG6, B7QBD5, B7QJ35, B7PH26, B7QLX9, B7PCI3, B7QJ38, B7PM95, B7P6L9, B7PRC4, B7PWM1, B7PZS4, B7PYQ5, B7PSE0, B7PZ26, B7QDE9,…
Nitrogen compound metabolic process	1678	B7PFN0, B7QMY2, B7PSG9, B7PX09, B7P5L2, B7Q903, B7PX03, B7Q904, B7P5L4, B7QAA9, B7QEI9, B7QEI6, B7PBF0, B7PK84, B7QMZ1, B7PJW3, B7QJ30, B7P1E3, B7Q8P8, B7P5M7, B7Q8P9, B7QMZ0, B7P9U9, B7Q8P7, B7Q921, B7PSI0, B7P9V0, B7P9V2, B7Q8Q0, B7QJ35, B7QEJ1, B7QJ38, B7PK52, B7Q4E5, B7P1B6, B7P9R8, B7Q8M7, B7PWM1, B7PSE0, B7P9S3, B7Q8N1, B7PFL5, B7PSF6, B7QN91, B7PWN6, B7Q4F2, B7Q8N2, B7P9S6, B7Q8N3, B7Q4F1,…
Cellular response to stimulus	575	B7QK41, B7PH10, B7PFN0, B7QMY6, B7PHR4, B7Q3E7, B7QMY2, B7PPA0, B7Q3E2, B7P819, B7Q5I7, B7Q6K8, B7Q903, B7P5L2, B7P814, B7PX06, B7QAA9, B7PZ55, B7PAD6, B7PGP8, B7PEL7, B7PPB9, B7QI11, B7PEM1, B7QMZ1, B7Q1B8, B7PJW3, B7P5M7, B7PUL7, B7QMZ0, B7PQD0, B7P9U9, B7PVN6, B7P7Q8, B7P6P1, B7PWQ2, B7P9V2, B7QI18, B7QFL7, B7QBD4, B7PCI2, B7QNY3, B7Q7K9, B7PQA6, B7Q8M6, B7Q5G3, B7P4H5, B7PZS4, B7P6L3, B7P6L4,…

## Sheet: Column description
Column description
miRNA	Name of miRNA that were differentially regulated in response to A. phagocytophilum infection.
Genome accession	Genome accession number of target genes
Uniprot	Uniprot accession number of proteins encoded by target genes
Protein names	Protein names of proteins encoded by target genes
Biological Process (BP)	Biological Process of proteins encoded by target genes following Gene Ontology annotation
Number of proteins	Number of proteins per BP
Accession numbers	Accession number of proteins in each BP
