# Supplementary material for: Anaplasma phagocytophilum modifies tick cell microRNA expression and upregulates isc-mir-79 to facilitate infection by targeting the Roundabout protein 2 pathway
Source: Sci Rep. 2019 Jun 24;9:9073. doi: 10.1038/s41598-019-45658-2 (PMC6591238; doi:10.1038/s41598-019-45658-2)
Supplement: Supplementary file 3 — Table S1 [file 41598_2019_45658_MOESM3_ESM.xlsx]

## Sheet: miRNA
															Table S1. Identification and differential expression of tick miRNAs in response to A. phagocytophilum infection.
Table S1. Results of miRNA sequencing.
miRNA	Contig ID	gene_id	locus	sample_1	sample_2	status	value_Infected	value_Uninfected	log2(Uninfected/Infected) fold_change	test_stat	p_value	q_value	significant	Ratio Uninfected/Infected	Contig ID	initial	end	length	miRNA ID		Annotation		Hit_ID	Hit_def	Hit_length	Species	References	Function 1	Function 2	Function 3	Percentage of identity in the aligned region	Percentage of the aligned region length with respect to the length of the mature miRNA of MirBase	Fasta URL	fasta sequence microIXO transcript	Hsp_qseq	Hsp_hseq
Known miRNA (Transcript defined by CuffDiff)	DS885551	XLOC_023609	DS885551: 436490-436590	infected	uninfected	OK	535.081	121.857	-2.13457	-2.31996	0.00215	0.0472851	yes	0.227736	DS885551	436489	436590	102	isc-mir-79		MI0012285/ ISCW025234		-	-	-	Ixodes scapularis	PMID: 26856261, PMID:19196333, PMID: 23129528	Response to infection	Development	Phylogenetic marker	100	100	http://www.mirbase.org/cgi-bin/get_seq.pl?acc=MI0012285	MI0012285/ ISCW025234	>isc-mir-79 MI0012285 AGAGGAUGAAGGCGCUGAUAUUUUCUUUGGUUAUCUAGCUGUAUGAGUGAUAUUAACAUCAUAAAGCUAGGUUACCAAAGUUAACAGCACUGCCGUAAUGC	>isc-mir-79 MI0012285 AGAGGAUGAAGGCGCUGAUAUUUUCUUUGGUUAUCUAGCUGUAUGAGUGAUAUUAACAUCAUAAAGCUAGGUUACCAAAGUUAACAGCACUGCCGUAAUGC
Known miRNA	DS633978	XLOC_001957	DS633978: 93542-93641	infected	uninfected	OK	97.5029	273.423	1.48762	1.56999	0.02545	0.259577	no	2.80426	DS633978	93541	93641	101	isc-mir-263a		MI0012272/ISCW025211		-	-	-	Ixodes scapularis	PMID:26856261				100	100	http://www.mirbase.org/cgi-bin/get_seq.pl?acc=MI0012272	MI0012272/ISCW025211	>isc-mir-263a MI0012272 UUGCCUUCCUACCUUCCGUCAAUGGCACUGGAAGAAUUCACGGGGUCUUGAUAGAAAUACCGUGACUUCUCCGGUGCUGUGGAUGGCGGCUAGGCCGACU	>isc-mir-263a MI0012272 UUGCCUUCCUACCUUCCGUCAAUGGCACUGGAAGAAUUCACGGGGUCUUGAUAGAAAUACCGUGACUUCUCCGGUGCUGUGGAUGGCGGCUAGGCCGACU
Known miRNA	DS942119	XLOC_028609	DS942119: 45739-45839	infected	uninfected	OK	6057.17	18231.1	1.58968	1.61183	0.0315	0.295157	no	3.00984	DS942119	45738	45839	102	isc-mir-12		MI0012264/ISCW025241		-	-	-	Ixodes scapularis	PMID:26856261				100	100	http://www.mirbase.org/cgi-bin/get_seq.pl?acc=MI0012264	MI0012264/ISCW025241	>isc-mir-12 MI0012264 GAUCGCGUUGGGGCUGGGACUGAGUAUUACAUCAGGUACUGGUCUGGUUGCUGGGUACCAGUAUCUGUGUGAUAUUCACCCCUCGCCCCGGCUAAACUGCG	>isc-mir-12 MI0012264 GAUCGCGUUGGGGCUGGGACUGAGUAUUACAUCAGGUACUGGUCUGGUUGCUGGGUACCAGUAUCUGUGUGAUAUUCACCCCUCGCCCCGGCUAAACUGCG
Known miRNA	DS891538	XLOC_024210	DS891538: 57423-57523	infected	uninfected	OK	12632.9	41446.5	1.71407	1.54977	0.04125	0.345037	no	3.28084	DS891538	57422	57523	102	isc-mir-317		MI0012279/ISCW025235		-	-	-	Ixodes scapularis	PMID:26856261				100	100	http://www.mirbase.org/cgi-bin/get_seq.pl?acc=MI0012279	MI0012279/ISCW025235	>isc-mir-317 MI0012279 UUCGACAUGGCCUCGCCUGACAGUGUACCACCCUGAGUUCCCACGUGCGUUUGCCCAGUGUGAACACAGCUGGUGGUAUAUCAGUCAGUCGCGGCAUCUAC	>isc-mir-317 MI0012279 UUCGACAUGGCCUCGCCUGACAGUGUACCACCCUGAGUUCCCACGUGCGUUUGCCCAGUGUGAACACAGCUGGUGGUAUAUCAGUCAGUCGCGGCAUCUAC
Known miRNA	DS841188	XLOC_019961	DS841188: 7191-7293	infected	uninfected	OK	9.94156	22.0314	1.14802	1.22619	0.0903	0.490222	no	2.21609	DS841188	292	7191	6900	isc-mir-278		MI0015941/ISCW025230		-	-	-	Ixodes scapularis	PMID:26856261				100	100	http://www.mirbase.org/cgi-bin/get_seq.pl?acc=MI0015941	MI0015941/ISCW025230	>isc-mir-278 MI0015941 UGCAUUAUAGGCUCUGAUGUGUCCGGAUGAAUUUCUCGCCUGGCCGUUUCCGGUCCCCCGGAACAGGUCGGUGGGAUUUUCGUCCGUUUACGUCAGGCCUACA	>isc-mir-278 MI0015941 UGCAUUAUAGGCUCUGAUGUGUCCGGAUGAAUUUCUCGCCUGGCCGUUUCCGGUCCCCCGGAACAGGUCGGUGGGAUUUUCGUCCGUUUACGUCAGGCCUACA
Known miRNA	DS891538	XLOC_024222	DS891538: 3285820-3285911	infected	uninfected	OK	9525.99	21308.8	1.16151	1.25084	0.0911	0.49238	no	2.23691	DS891538	3285819	3285911	93	isc-mir-993		MI0012289/ISCW025236		-	-	-	Ixodes scapularis	PMID:26856261				100	100	http://www.mirbase.org/cgi-bin/get_seq.pl?acc=MI0012289	MI0012289/ISCW025236	>isc-mir-993 MI0012289 CACGAGCCCUUCGUAAUCUACCCUGUAGAACCGGGCUUUUGUAGACUAGCGACCCUUUCAGAAGCUCGUUUCUACAGGUAUCUUGCGAAAUC	>isc-mir-993 MI0012289 CACGAGCCCUUCGUAAUCUACCCUGUAGAACCGGGCUUUUGUAGACUAGCGACCCUUUCAGAAGCUCGUUUCUACAGGUAUCUUGCGAAAUC
Known miRNA	DS649088	XLOC_003381	DS649088: 485358-485467	infected	uninfected	OK	215.108	92.6239	-1.2156	-1.13042	0.11685	0.536458	no	0.430593	DS649088	485357	485467	111	isc-mir-5310		MI0018490/ISCW025213		-	-	-	Ixodes scapularis					100	100	http://www.mirbase.org/cgi-bin/get_seq.pl?acc=MI0018490	MI0018490/ISCW025213	>isc-mir-5310 MI0018490 GAAGGCACCUUGGACGAGCGGCGUUUGGUCGGACUACACCGUGAGGGUGCUCCUGGAGUCGAGGUGUAGUCUGGCAGAAACGUCGGUUGUCUGGGGAGGCGCAUUCGGCG	>isc-mir-5310 MI0018490 GAAGGCACCUUGGACGAGCGGCGUUUGGUCGGACUACACCGUGAGGGUGCUCCUGGAGUCGAGGUGUAGUCUGGCAGAAACGUCGGUUGUCUGGGGAGGCGCAUUCGGCG
Known miRNA	DS911299	XLOC_026005	DS911299: 1700291-1700391	infected	uninfected	OK	8943.7	16746.8	0.904943	1.02017	0.1394	0.56676	no	1.87247	DS911299	1700290	1700391	102	isc-mir-307		MI0012281/ISCW025238		-	-	-	Ixodes scapularis	PMID:26856261				100	100	http://www.mirbase.org/cgi-bin/get_seq.pl?acc=MI0012281	MI0012281/ISCW025238	>isc-mir-307 MI0012281 GCUUGAGUCGGAGGGCCUUCCUCACUCAGUUUGGCUGUGGUGUAACGGGCGCUCGACCCAUCACAACCUCCUUGAGUGAGUGAGGCCUCGCCGAGCCACGC	>isc-mir-307 MI0012281 GCUUGAGUCGGAGGGCCUUCCUCACUCAGUUUGGCUGUGGUGUAACGGGCGCUCGACCCAUCACAACCUCCUUGAGUGAGUGAGGCCUCGCCGAGCCACGC
Known miRNA	DS803854	XLOC_016643	DS803854: 570-670	infected	uninfected	OK	61502.8	128452	1.0625	1.01409	0.1542	0.584072	no	2.08856	DS803854	569	670	102	isc-mir-184		MI0012269/ISCW025227		-	-	-	Ixodes scapularis	PMID:26856261				100	100	http://www.mirbase.org/cgi-bin/get_seq.pl?acc=MI0012269	MI0012269/ISCW025227	>isc-mir-184 MI0012269 CGGCCUUCCGUUUCCACGUUUCCUUAUCAUUCGACUGUCCAGACUGCUGUUUUGGAGACCUGGACGGAGAACUGAUAAGGGCUUGUGGUUGCAUUACUCAA	>isc-mir-184 MI0012269 CGGCCUUCCGUUUCCACGUUUCCUUAUCAUUCGACUGUCCAGACUGCUGUUUUGGAGACCUGGACGGAGAACUGAUAAGGGCUUGUGGUUGCAUUACUCAA
Known miRNA	DS799611	XLOC_016343	DS799611: 45689-45789	infected	uninfected	OK	34379.1	88052.5	1.35683	1.01605	0.1581	0.586002	no	2.56122	DS799611	23102	52433	29332	isc-mir-71		MI0012283/ISCW025226		-	-	-	Ixodes scapularis	PMID:26856261				100	100	http://www.mirbase.org/cgi-bin/get_seq.pl?acc=MI0012283	MI0012283/ISCW025226	>isc-mir-71 MI0012283 GAGUUUGCAGUGUUGAUUCCCUGAAAGACAUGGGUAGUGAGAUGAGUUUGACUGCAUUGCCAUCUCACUACCUUGUCUUUGUUGGAAAUAGCACGUGCAGU	>isc-mir-71 MI0012283 GAGUUUGCAGUGUUGAUUCCCUGAAAGACAUGGGUAGUGAGAUGAGUUUGACUGCAUUGCCAUCUCACUACCUUGUCUUUGUUGGAAAUAGCACGUGCAGU
Known miRNA	DS758004	XLOC_013010	DS758004: 38911-38988	infected	uninfected	OK	3.85541	44.1872	3.51867	1.55167	0.1723	0.598267	no	11.4611	DS758004	38910	38988	79	isc-mir-2001		MI0010250/ISCW025222		-	-	-	Ixodes scapularis	PMID:26856261				100	100	http://www.mirbase.org/cgi-bin/get_seq.pl?acc=MI0010250	MI0010250/ISCW025222	>isc-mir-2001 MI0010250 UCCUGGCCGCCUUGUGACCGUUACAAUGGGCAUGUUGGUCCACGUGCAGAUGCCCACUGUCACGUUCACUGGGCGGAC	>isc-mir-2001 MI0010250 UCCUGGCCGCCUUGUGACCGUUACAAUGGGCAUGUUGGUCCACGUGCAGAUGCCCACUGUCACGUUCACUGGGCGGAC
Known miRNA	DS862055	XLOC_021902	DS862055: 102-182	infected	uninfected	OK	21.0174	1.88285	-3.48059	-1.54393	0.23755	0.612554	no	0.0895853	DS862055	101	182	82	isc-mir-1993		MI0015940/ISCW025232		-	-	-	Ixodes scapularis	PMID:26856261				100	100	http://www.mirbase.org/cgi-bin/get_seq.pl?acc=MI0015940	MI0015940/ISCW025232	>isc-mir-1993 MI0015940 GGCGCCAACCGCGUGAACACAAGCGUGAUACCGUGCUAGGCUGGACUCGGGCAUUAUGCUAGUGUUCGCGGGGCUGGUUGC	>isc-mir-1993 MI0015940 GGCGCCAACCGCGUGAACACAAGCGUGAUACCGUGCUAGGCUGGACUCGGGCAUUAUGCUAGUGUUCGCGGGGCUGGUUGC
Known miRNA	DS734036	XLOC_010922	DS734036: 1283486-1283588	infected	uninfected	OK	0.846543	8.26024	3.28653	0.884343	0.25685	0.617305	no	9.75761	DS734036	1283485	1283588	104	isc-mir-5315		MI0018495/ISCW025219		-	-	-	Ixodes scapularis					100	100	http://www.mirbase.org/cgi-bin/get_seq.pl?acc=MI0018495	MI0018495/ISCW025219	>isc-mir-5315 MI0018495 CGGGAACUCGGGUGCGAGGGUGAACACAACAUCCGGACAAGCACGUGCGCGUUUCAUGUUCUUGCCCCGAAGUUGUCUCCGCCUUCAAAACCCGCAAGCUACG	>isc-mir-5315 MI0018495 CGGGAACUCGGGUGCGAGGGUGAACACAACAUCCGGACAAGCACGUGCGCGUUUCAUGUUCUUGCCCCGAAGUUGUCUCCGCCUUCAAAACCCGCAAGCUACG
Known miRNA	DS968311	XLOC_030858	DS968311: 1340-1449	infected	uninfected	OK	992.94	681.018	-0.544014	-0.624776	0.37155	0.691886	no	0.68586	DS968311	1339	1449	111	isc-mir-5313		MI0018493/ISCW025247		-	-	-	Ixodes scapularis					100	100	http://www.mirbase.org/cgi-bin/get_seq.pl?acc=MI0018493	MI0018493/ISCW025247	>isc-mir-5313 MI0018493 AAACACACUUUUCGUCGAUGUUGAAUUUUCUGCCGGCGGCACGUUUCCCGUUCUCGAGAGCAAACUUGAUCACCUUUAACUUGUAGCCAGCCGUGUAGCUAUUCAGGUAC	>isc-mir-5313 MI0018493 AAACACACUUUUCGUCGAUGUUGAAUUUUCUGCCGGCGGCACGUUUCCCGUUCUCGAGAGCAAACUUGAUCACCUUUAACUUGUAGCCAGCCGUGUAGCUAUUCAGGUAC
Known miRNA	DS658596	XLOC_004213	DS658596: 21107-21207	infected	uninfected	OK	5.57671	1.40304	-1.99086	-0.772341	0.38005	0.697424	no	0.251589	DS658596	21106	21207	102	isc-mir-219		MI0012270/ISCW025214		-	-	-	Ixodes scapularis	PMID:26856261				100	100	http://www.mirbase.org/cgi-bin/get_seq.pl?acc=MI0012270	MI0012270/ISCW025214	>isc-mir-219 MI0012270 ACGGAACCAGUUCCAAGCUGUGAUUGUCCAAACGCAAUUCUUGUGCGAUCGUUACCAAGAACUGUGUCGGGACAUCAGGGUUUGGAACUGAUUGCGACACA	>isc-mir-219 MI0012270 ACGGAACCAGUUCCAAGCUGUGAUUGUCCAAACGCAAUUCUUGUGCGAUCGUUACCAAGAACUGUGUCGGGACAUCAGGGUUUGGAACUGAUUGCGACACA
Known miRNA	DS840700	XLOC_019915	DS840700: 85144-85244	infected	uninfected	OK	45.1818	24.7661	-0.867378	-0.607589	0.38465	0.700529	no	0.548143	DS840700	85143	85244	102	isc-mir-124		MI0012265/ISCW025229		-	-	-	Ixodes scapularis	PMID:26856261				100	100	http://www.mirbase.org/cgi-bin/get_seq.pl?acc=MI0012265	MI0012265/ISCW025229	>isc-mir-124 MI0012265 GACCCCUUGCGUGAACGCUCUCCGUAUUCACUGCGCGCCUUGAUGUGCCCAAACGUAUCAUAAGGCACGCGGUGAAUGCCAAGAGGCACGCUUGCUAAUCA	>isc-mir-124 MI0012265 GACCCCUUGCGUGAACGCUCUCCGUAUUCACUGCGCGCCUUGAUGUGCCCAAACGUAUCAUAAGGCACGCGGUGAAUGCCAAGAGGCACGCUUGCUAAUCA
Known miRNA	DS929532	XLOC_027628	DS929532: 41471-41571	infected	uninfected	OK	1394.57	968.01	-0.526727	-0.59256	0.4059	0.709644	no	0.694128	DS929532	41470	41571	102	isc-mir-87		MI0012287/ISCW025240		-	-	-	Ixodes scapularis	PMID:26856261				100	100	http://www.mirbase.org/cgi-bin/get_seq.pl?acc=MI0012287	MI0012287/ISCW025240	>isc-mir-87 MI0012287 CACACAUCUCGCUUCUUGACUGCCUGCCUGAAAAUUUGUCUCAAACCUUUCAUAGUGUAGGUGAGCAAAGUUUCAGGUGUGUUGUCUUGGAGGACACACUG	>isc-mir-87 MI0012287 CACACAUCUCGCUUCUUGACUGCCUGCCUGAAAAUUUGUCUCAAACCUUUCAUAGUGUAGGUGAGCAAAGUUUCAGGUGUGUUGUCUUGGAGGACACACUG
Known miRNA	DS900645	XLOC_025002	DS900645: 19149-19254	infected	uninfected	OK	19.1225	29.1092	0.606202	0.539916	0.4656	0.752389	no	1.52225	DS900645	19148	19254	107	isc-mir-5312		MI0018492/ISCW025237		-	-	-	Ixodes scapularis					100	100	http://www.mirbase.org/cgi-bin/get_seq.pl?acc=MI0018492	MI0018492/ISCW025237	>isc-mir-5312 MI0018492 AGCAGAGUCAUGUUGCACACAGAUGGCUGAACGUUGUUAUGCGUGUGACAUGUGAAAGUGCGCGUAAUAAUGUUCCGUUGUUUGUGAGCGACAUUGCGUUGUCCCA	>isc-mir-5312 MI0018492 AGCAGAGUCAUGUUGCACACAGAUGGCUGAACGUUGUUAUGCGUGUGACAUGUGAAAGUGCGCGUAAUAAUGUUCCGUUGUUUGUGAGCGACAUUGCGUUGUCCCA
Known miRNA	DS717196	XLOC_009517	DS717196: 247001-247110	infected	uninfected	OK	134.333	188.113	0.485783	0.452258	0.51505	0.779833	no	1.40035	DS717196	208743	272339	63597	isc-mir-5306		MI0018485/ ISCW025218		-	-	-	Ixodes scapularis					100	100	http://www.mirbase.org/cgi-bin/get_seq.pl?acc=MI0018485	MI0018485/ ISCW025218	>isc-mir-5306 MI0018485 GCCGGAUUACCAGCUUGCCUGGGGAGGAGCACCGCGUGUUACAACUUCGUAGGGAGAAUGGCCGGAGAGUAUCACGUGACGCUCCUUCCUCGGCAAGUGGCAGCGUCGCC	>isc-mir-5306 MI0018485 GCCGGAUUACCAGCUUGCCUGGGGAGGAGCACCGCGUGUUACAACUUCGUAGGGAGAAUGGCCGGAGAGUAUCACGUGACGCUCCUUCCUCGGCAAGUGGCAGCGUCGCC
Known miRNA	DS708614	XLOC_008583	DS708614: 70265-70374	infected	uninfected	OK	63.9053	87.0629	0.446122	0.38737	0.5859	0.823146	no	1.36237	DS708614	64847	70623	5777	isc-mir-5311		MI0018491/ISCW025216		-	-	-	Ixodes scapularis					100	100	http://www.mirbase.org/cgi-bin/get_seq.pl?acc=MI0018491	MI0018491/ISCW025216	>isc-mir-5311 MI0018491 GUUCCUCUGCGGCAGACGUGGUGCCCGGGAUUGCAGUCCAAGCUGCGGCCGCCCCCGGCCAGGAGCCCGCCGCUUGGACUGGGAUCGAGGGCACCACCGCUUCGGCAGAG	>isc-mir-5311 MI0018491 GUUCCUCUGCGGCAGACGUGGUGCCCGGGAUUGCAGUCCAAGCUGCGGCCGCCCCCGGCCAGGAGCCCGCCGCUUGGACUGGGAUCGAGGGCACCACCGCUUCGGCAGAG
Known miRNA	DS874548	XLOC_022880	DS874548: 52964-53064	infected	uninfected	OK	2925.97	3558.45	0.282335	0.337507	0.6084	0.834772	no	1.21616	DS874548	29600	98847	69248	isc-mir-750		MI0012284/ISCW025233		-	-	-	Ixodes scapularis	PMID:26856261				100	100	http://www.mirbase.org/cgi-bin/get_seq.pl?acc=MI0012284	MI0012284/ISCW025233	>isc-mir-750 MI0012284 GGUUGGCCGUCCCACUCGAGUUGGAAGUGGGAUCCUGACACUUGAGCGCUGUCGGUGGUGCCAGAUCUAACUCUUCCAGCUCAGGUGAGGUACCGGUAUUU	>isc-mir-750 MI0012284 GGUUGGCCGUCCCACUCGAGUUGGAAGUGGGAUCCUGACACUUGAGCGCUGUCGGUGGUGCCAGAUCUAACUCUUCCAGCUCAGGUGAGGUACCGGUAUUU
Known miRNA	DS763086	XLOC_013433	DS763086: 296440-296544	infected	uninfected	OK	830.528	1033.68	0.315684	0.349781	0.61645	0.839515	no	1.24461	DS763086	296439	296544	106	isc-mir-3931		MI0018489/ISCW025223		-	-	-	Ixodes scapularis					100	100	http://www.mirbase.org/cgi-bin/get_seq.pl?acc=MI0018489	MI0018489/ISCW025223	>isc-mir-3931 MI0018489 UCGAAGACUGCACACUGGAUACGAUUUGUACCGACUCUUGGCUAGGUUUUCGAGAAACUACUUUGAGUCGGUACGAAUCCUUUCCUCUCUGCAUAAACUCCACGG	>isc-mir-3931 MI0018489 UCGAAGACUGCACACUGGAUACGAUUUGUACCGACUCUUGGCUAGGUUUUCGAGAAACUACUUUGAGUCGGUACGAAUCCUUUCCUCUCUGCAUAAACUCCACGG
Known miRNA	DS911923	XLOC_026049	DS911923: 134615-134719	infected	uninfected	OK	27.8485	38.7609	0.477	0.376548	0.6282	0.844837	no	1.39185	DS911923	122418	139852	17435	isc-mir-5308		MI0018487/ISCW025239		-	-	-	Ixodes scapularis					100	100	http://www.mirbase.org/cgi-bin/get_seq.pl?acc=MI0018487	MI0018487/ISCW025239	>isc-mir-5308 MI0018487 CUACGCAAUUGCACCAAAACCCUCUCUGUGCUGUGGAGGUAAUAUAUAGCUGUCAACAUAUAUACGUCCAAAGCACUGAGGGGGUUUUACUCACUCAUCAUCGAG	>isc-mir-5308 MI0018487 CUACGCAAUUGCACCAAAACCCUCUCUGUGCUGUGGAGGUAAUAUAUAGCUGUCAACAUAUAUACGUCCAAAGCACUGAGGGGGUUUUACUCACUCAUCAUCGAG
Known miRNA	DS942119	XLOC_028610	DS942119: 46308-46417	infected	uninfected	OK	87853.5	67744.6	-0.374994	-0.304185	0.6558	0.85867	no	0.771109	DS942119	46307	46417	111	isc-mir-5307		MI0018486/ISCW025242		-	-	-	Ixodes scapularis					100	100	http://www.mirbase.org/cgi-bin/get_seq.pl?acc=MI0018486	MI0018486/ISCW025242	>isc-mir-5307 MI0018486 UGCACUGGCGCCUUCCGGAGGCCUAAUCUCAUUUGGUAUCUCUGGGGGGCUGAGCGACGUCCAGGGUACCAGAUGAGAUGGGGUCUCGGGGAGCACCUCCAUGCAUGACG	>isc-mir-5307 MI0018486 UGCACUGGCGCCUUCCGGAGGCCUAAUCUCAUUUGGUAUCUCUGGGGGGCUGAGCGACGUCCAGGGUACCAGAUGAGAUGGGGUCUCGGGGAGCACCUCCAUGCAUGACG
Known miRNA	DS799611	XLOC_016342	DS799611: 45547-45647	infected	uninfected	OK	11344.1	10087	-0.169439	-0.0524596	0.73655	0.891821	no	0.889185	DS799611	23102	52433	29332	isc-mir-2b		MI0012277/ISCW025225		-	-	-	Ixodes scapularis	PMID:26856261				100	100	http://www.mirbase.org/cgi-bin/get_seq.pl?acc=MI0012277	MI0012277/ISCW025225	>isc-mir-2b MI0012277 CUAAUGUUUUCCUGUGCAGCCGUCAAAGGGACUGUGAAAUGUCUCCCUUCUUGGUCAGCAUAUCACAGCCACCUUUGAUGAGCUGUACACGAAUCGGACUC	>isc-mir-2b MI0012277 CUAAUGUUUUCCUGUGCAGCCGUCAAAGGGACUGUGAAAUGUCUCCCUUCUUGGUCAGCAUAUCACAGCCACCUUUGAUGAGCUGUACACGAAUCGGACUC
Known miRNA	DS978597	XLOC_031718	DS978597: 252465-252565	infected	uninfected	OK	311186	248932	-0.322023	-0.197449	0.74735	0.895922	no	0.799946	DS978597	252464	252565	102	isc-mir-100		MI0012263/ISCW025248		-	-	-	Ixodes scapularis	PMID:26856261				100	100	http://www.mirbase.org/cgi-bin/get_seq.pl?acc=MI0012263	MI0012263/ISCW025248	>isc-mir-100 MI0012263 AAGAUCGGAGCGCCCGCCCUAACCCGUAGAUCCGAACUUGUGUCCGCGCGAUGCAAAGCACAAGUUCCCCUCUGCGGGUCUGGGCUGGUCGCUUGCCAUUC	>isc-mir-100 MI0012263 AAGAUCGGAGCGCCCGCCCUAACCCGUAGAUCCGAACUUGUGUCCGCGCGAUGCAAAGCACAAGUUCCCCUCUGCGGGUCUGGGCUGGUCGCUUGCCAUUC
Known miRNA	DS711462	XLOC_008951	DS711462: 57333-57433	infected	uninfected	OK	409.919	469.602	0.196099	0.219773	0.7534	0.899601	no	1.1456	DS711462	57332	57433	102	isc-mir-315		MI0012278/ISCW025217		-	-	-	Ixodes scapularis	PMID:26856261				100	100	http://www.mirbase.org/cgi-bin/get_seq.pl?acc=MI0012278	MI0012278/ISCW025217	>isc-mir-315 MI0012278 CUGCGGUACUCCUUCUCAGCUUUUGAUUGUUGCUCAGAAGGCGUGGCAAUCUGACAAGCCUUCGAGUGACUAUCAAAUCUUGUGGAGACGCCAAUUCGUCA	>isc-mir-315 MI0012278 CUGCGGUACUCCUUCUCAGCUUUUGAUUGUUGCUCAGAAGGCGUGGCAAUCUGACAAGCCUUCGAGUGACUAUCAAAUCUUGUGGAGACGCCAAUUCGUCA
Known miRNA	DS696092	XLOC_007434	DS696092: 157384-157487	infected	uninfected	OK	32.8445	29.1282	-0.173237	-0.157715	0.8233	0.927474	no	0.886852	DS696092	157383	157487	105	isc-mir-5305		MI0018484/ISCW025215		-	-	-	Ixodes scapularis					100	100	http://www.mirbase.org/cgi-bin/get_seq.pl?acc=MI0018484	MI0018484/ISCW025215	>isc-mir-5305 MI0018484 ACGGCGGGCAUUUGGCGGACUCUAAGUUAAUCUCCAAGCCCAAUGGUAAUUCUCGUCAAUUGGGCUUGAAGAUUAGCUUAGACCCCGCCAAAUACAUCACACGU	>isc-mir-5305 MI0018484 ACGGCGGGCAUUUGGCGGACUCUAAGUUAAUCUCCAAGCCCAAUGGUAAUUCUCGUCAAUUGGGCUUGAAGAUUAGCUUAGACCCCGCCAAAUACAUCACACGU
Known miRNA	DS811420	XLOC_017240	DS811420: 416289-416380	infected	uninfected	OK	914165	669136	-0.450155	-0.141404	0.85315	0.938624	no	0.731964	DS811420	416288	416380	93	isc-mir-1		MI0012261/ISCW025228		-	-	-	Ixodes scapularis	PMID:26856261				100	100	http://www.mirbase.org/cgi-bin/get_seq.pl?acc=MI0012261	MI0012261/ISCW025228	>isc-mir-1 MI0012261 UCCGUUCGGAUCACCGUGCUUCCUUACUUCCCAUAUGUGUCCCCUCAGAGCGGUAUGGAAUGUAAAGAAGUAUGGAGUUCCGGUGGACGACA	>isc-mir-1 MI0012261 UCCGUUCGGAUCACCGUGCUUCCUUACUUCCCAUAUGUGUCCCCUCAGAGCGGUAUGGAAUGUAAAGAAGUAUGGAGUUCCGGUGGACGACA
Known miRNA	DS799611	XLOC_016340	DS799611: 45157-45257	infected	uninfected	OK	79.1652	60.3581	-0.391318	-0.0093644	0.85705	0.939664	no	0.762432	DS799611	23102	52433	29332	isc-mir-2a		MI0012276/ISCW025224		-	-	-	Ixodes scapularis	PMID:26856261				100	100	http://www.mirbase.org/cgi-bin/get_seq.pl?acc=MI0012276	MI0012276/ISCW025224	>isc-mir-2a MI0012276 UUUCGUAGACGUCCCACCUCUGUUCGUCAAAGUGGCUCUGAUGUGUGUCUCUUUUUUUCAUAUCACAGCCAGCUUUGAUGAGCGGUGGUGAGUCUCCUACU	>isc-mir-2a MI0012276 UUUCGUAGACGUCCCACCUCUGUUCGUCAAAGUGGCUCUGAUGUGUGUCUCUUUUUUUCAUAUCACAGCCAGCUUUGAUGAGCGGUGGUGAGUCUCCUACU
Known miRNA	DS954809	XLOC_029670	DS954809: 999151-999253	infected	uninfected	OK	64.9802	67.3987	0.0527196	0.0521504	0.942	0.967909	no	1.03722	DS954809	999150	999253	104	isc-mir-5314		MI0018494/ISCW025245		-	-	-	Ixodes scapularis					100	100	http://www.mirbase.org/cgi-bin/get_seq.pl?acc=MI0018494	MI0018494/ISCW025245	>isc-mir-5314 MI0018494 GAAACAACUGCGGCUCGGGUUCAUCAUAAGGAUAUCAUCAAUAUUUCGCAAUGGCCAAUAUAGAUGAUGUCUUCAUGAUGCUCCGGAGUUGGUCAAUCACGCC	>isc-mir-5314 MI0018494 GAAACAACUGCGGCUCGGGUUCAUCAUAAGGAUAUCAUCAAUAUUUCGCAAUGGCCAAUAUAGAUGAUGUCUUCAUGAUGCUCCGGAGUUGGUCAAUCACGCC
Known miRNA	DS633978	XLOC_001959	DS633978: 113205-113305	infected	uninfected	OK	31.5398	32.2969	0.0342231	0.0279858	0.9704	0.978449	no	1.024	DS633978	113204	113315	112	isc-mir-96		MI0012288 /ISCW000813		-	-	-	Ixodes scapularis	PMID:26856261				100	100	http://www.mirbase.org/cgi-bin/get_seq.pl?acc=MI0012288	MI0012288 /ISCW000813	>isc-mir-96 MI0012288 GUCAAACUCGCCUUCCGUUUUUUGGCACUAGCACAUUUUUGUGUUUCGAUGCUACGACAAAAAUUGUGGUAGUGUCAAGCAAUAGGAAGAGUCUGCAAUGC	>isc-mir-96 MI0012288 GUCAAACUCGCCUUCCGUUUUUUGGCACUAGCACAUUUUUGUGUUUCGAUGCUACGACAAAAAUUGUGGUAGUGUCAAGCAAUAGGAAGAGUCUGCAAUGC
Putative new miRNA	DS611864	XLOC_000001	DS611864:652-676	infected	uninfected	OK	11748.8	0	negative inf	negative nan	5e-05	0.0021842	yes	0	DS611864	653	676	24	isc-mir-185	tch-miR-185-5p MIMAT0036564 Tupaia chinensis miR-185-5p	gene_id "XLOC_000001"; transcript_id "TCONS_00000001"; exon_number "1"; oId "CUFF.2.1"; class_code "u"; tss_id "TSS1"		gnl|BL_ORD_ID|35086	tch-miR-185-5p MIMAT0036564 Tupaia chinensis miR-185-5p	22	Tupaia chinensis	PMID:24314655	Response to infection			95	90.9091	http://www.ncbi.nlm.nih.gov/sviewer/viewer.cgi?tool=portal&sendto=on&log$=seqview&db=nuccore&dopt=fasta&sort=&val=DS611864&from=653&to=676&maxplex=1	>gb|DS611864.1|:653-676 Ixodes scapularis 1108376230388 genomic scaffold, whole genome shotgun sequence GGGAGAGAAAGGCAGTTGCTGGGG	GGAGAGAAAGGCAGTTGCTG	GGAGAGAAAGGCAGTTCCTG
Putative new miRNA	DS612095	XLOC_000017	DS612095:681-706	infected	uninfected	OK	11593.3	7772.84	-0.576783	-0.603094	0.38855	0.703602	no	0.67046	DS612095	682	706	25	isc-mir-7434	oan-miR-7434-5p MIMAT0029018 Ornithorhynchus anatinus miR-7434-5p	gene_id "XLOC_000017"; transcript_id "TCONS_00000017"; exon_number "1"; oId "CUFF.16.1"; class_code "u"; tss_id "TSS17";		gnl|BL_ORD_ID|27942	oan-miR-7434-5p MIMAT0029018 Ornithorhynchus anatinus miR-7434-5p	19	Ornithorhynchus anatinus					100	68.4211	http://www.ncbi.nlm.nih.gov/sviewer/viewer.cgi?tool=portal&sendto=on&log$=seqview&db=nuccore&dopt=fasta&sort=&val=DS612095&from=682&to=706&maxplex=1	>gb|DS612095.1|:682-706 Ixodes scapularis 1108376238192 genomic scaffold, whole genome shotgun sequence TAGTCACATCAGCACAGCGGAAACG	GCACAGCGGAAAC	GCACAGCGGAAAC
Putative new miRNA	DS612239	XLOC_000022	DS612239:24925-24951	infected	uninfected	OK	587.646	0	negative inf	negative nan	0.00105	0.0264597	yes	0	DS612239	24926	24951	26	isc-mir-6714	gga-miR-6714-3p MIMAT0025824 Gallus gallus miR-6714-3p	gene_id "XLOC_000022"; transcript_id "TCONS_00000022"; exon_number "1"; oId "CUFF.23.1"; class_code "u"; tss_id "TSS22";		gnl|BL_ORD_ID|25603	gga-miR-6714-3p MIMAT0025824 Gallus gallus miR-6714-3p	22	Gallus gallus	PMID:22418847	Development			93.75	72.7273	http://www.ncbi.nlm.nih.gov/sviewer/viewer.cgi?tool=portal&sendto=on&log$=seqview&db=nuccore&dopt=fasta&sort=&val=DS612239&from=24926&to=24951&maxplex=1	>gb|DS612239.1|:24926-24951 Ixodes scapularis 1108376242934 genomic scaffold, whole genome shotgun sequence ATTTGCTTTTTCCACAGCATTCATTT	TGCTTTTTCCACAGCA	TGCCTTTTCCACAGCA
Putative new miRNA	DS612239	XLOC_000023	DS612239:48987-49006	infected	uninfected	OK	4502.68	10189.6	1.17824	1.05984	0.2651	0.62256	no	2.26301	DS612239	48988	49006	19	isc-mir-14	bmo-miR-14-5p MIMAT0015227 Bombyx mori miR-14-5p	gene_id "XLOC_000023"; transcript_id "TCONS_00000023"; exon_number "1"; oId "CUFF.22.1"; class_code "u"; tss_id "TSS23";		gnl|BL_ORD_ID|5167	bmo-miR-14-5p MIMAT0015227 Bombyx mori miR-14-5p	23	Bombyx mori					100	47.8261	http://www.ncbi.nlm.nih.gov/sviewer/viewer.cgi?tool=portal&sendto=on&log$=seqview&db=nuccore&dopt=fasta&sort=&val=DS612239&from=48988&to=49006&maxplex=1	>gb|DS612239.1|:48988-49006 Ixodes scapularis 1108376242934 genomic scaffold, whole genome shotgun sequence GTCGACGAGGCTCTCTGCC	TCGACGAGGCT	TCGACGAGGCT
Putative new miRNA	DS612282	XLOC_000024	DS612282:1422-1445	infected	uninfected	OK	1647.19	3910.88	1.24749	1.18565	0.10555	0.519613	no	2.37427	DS612282	1423	1445	23	isc-mir9567	bra-miR9567-3p MIMAT0035694 Brassica rapa miR9567-3p	gene_id "XLOC_000024"; transcript_id "TCONS_00000024"; exon_number "1"; oId "CUFF.26.1"; class_code "u"; tss_id "TSS24";		gnl|BL_ORD_ID|34216	bra-miR9567-3p MIMAT0035694 Brassica rapa miR9567-3p	21	Brassica rapa					100	47.619	http://www.ncbi.nlm.nih.gov/sviewer/viewer.cgi?tool=portal&sendto=on&log$=seqview&db=nuccore&dopt=fasta&sort=&val=DS612282&from=1423&to=1445&maxplex=1	>gb|DS612282.1|:1423-1445 Ixodes scapularis 1108376244060 genomic scaffold, whole genome shotgun sequence AGGATGTGTTGCTCGAGCCGCGT	ATGTGTTGCT	ATGTGTTGCT
Putative new miRNA	DS612288	XLOC_000025	DS612288:899-989	infected	uninfected	OK	18.3407	3.26355	-2.49054	-1.22355	0.17505	0.599282	no	0.17794	DS612288	900	989	90	isc-mir-7868	prd-miR-7868-5p MIMAT0030476 Panagrellus redivivus miR-7868-5p	gene_id "XLOC_000025"; transcript_id "TCONS_00000025"; exon_number "1"; oId "CUFF.27.1"; class_code "u"; tss_id "TSS25";		gnl|BL_ORD_ID|29553	prd-miR-7868-5p MIMAT0030476 Panagrellus redivivus miR-7868-5p	24	Panagrellus redivivus					100	50	http://www.ncbi.nlm.nih.gov/sviewer/viewer.cgi?tool=portal&sendto=on&log$=seqview&db=nuccore&dopt=fasta&sort=&val=DS612288&from=900&to=989&maxplex=1	>gb|DS612288.1|:900-989 Ixodes scapularis 1108376244170 genomic scaffold, whole genome shotgun sequence TTAGCCGACGCTATAATTCACGACGTGACGAAGAGGTGGCTTTGGTCGTTTGTCGACCGTGATGGAGGGC GGAGCAAGAGGCGCAATGTG	CTTTGGTCGTTT	CTTTGGTCGTTT
Putative new miRNA	DS612599	XLOC_000041	DS612599:313-359	infected	uninfected	OK	36.7255	21.0712	-0.801505	-0.560174	0.52965	0.789239	no	0.573748	DS612599	314	359	46	isc-mir-6822	hsa-miR-6822-5p MIMAT0027544 Homo sapiens miR-6822-5p	gene_id "XLOC_000041"; transcript_id "TCONS_00000042"; exon_number "1"; oId "CUFF.38.1"; class_code "u"; tss_id "TSS41";		gnl|BL_ORD_ID|25844	hsa-miR-6822-5p MIMAT0027544 Homo sapiens miR-6822-5p	20	Homo sapiens					92.8571	70	http://www.ncbi.nlm.nih.gov/sviewer/viewer.cgi?tool=portal&sendto=on&log$=seqview&db=nuccore&dopt=fasta&sort=&val=DS612599&from=314&to=359&maxplex=1	>gb|DS612599.1|:314-359 Ixodes scapularis 1108380231974 genomic scaffold, whole genome shotgun sequence GAATGGCCAGAAAGAATTCGGCGGCATGCTGCGGAACCAGTTTGGG	GGAACCAGTTTGGG	GGAACCAGTTGGGG
Putative new miRNA	DS612599	XLOC_000042	DS612599:80500-80524	infected	uninfected	OK	148.783	598.066	2.0071	0.91968	0.2045	0.602622	no	4.01972	DS612599	80501	80524	24	isc-mir-4943	dme-miR-4943-5p MIMAT0020151 Drosophila melanogaster miR-4943-5p	gene_id "XLOC_000042"; transcript_id "TCONS_00000043"; exon_number "1"; oId "CUFF.40.1"; class_code "u"; tss_id "TSS42";		gnl|BL_ORD_ID|20247	dme-miR-4943-5p MIMAT0020151 Drosophila melanogaster miR-4943-5p	22	Drosophila melanogaster					94.1176	77.2727	http://www.ncbi.nlm.nih.gov/sviewer/viewer.cgi?tool=portal&sendto=on&log$=seqview&db=nuccore&dopt=fasta&sort=&val=DS612599&from=80501&to=80524&maxplex=1	>gb|DS612599.1|:80501-80524 Ixodes scapularis 1108380231974 genomic scaffold, whole genome shotgun sequence TTTTTTTTTTTCTCTGTGTATGCT	TTTTTTTTTCTCTGTGT	TTTTATTTTCTCTGTGT
Putative new miRNA	DS612847	XLOC_000106	DS612847:1393129-1393149	infected	uninfected	OK	1300.57	7788.95	2.58228	1.77428	0.08265	0.475764	no	5.98887	DS612847	1393130	1393149	20	isc-mir-301a	ssa-miR-301a-5p MIMAT0032592 Salmo salar miR-301a-5p	gene_id "XLOC_000106"; transcript_id "TCONS_00000108"; exon_number "1"; oId "CUFF.72.1"; class_code "u"; tss_id "TSS106";		gnl|BL_ORD_ID|31115	ssa-miR-301a-5p MIMAT0032592 Salmo salar miR-301a-5p	20	Salmo salar					100	55	http://www.ncbi.nlm.nih.gov/sviewer/viewer.cgi?tool=portal&sendto=on&log$=seqview&db=nuccore&dopt=fasta&sort=&val=DS612847&from=1393130&to=1393149&maxplex=1	>gb|DS612847.1|:1393130-1393149 Ixodes scapularis 1108380240018 genomic scaffold, whole genome shotgun sequence AGTGCAACATTCGAGACAAT	AGTGCAACATT	AGTGCAACATT
Putative new miRNA	DS612847	XLOC_000113	DS612847:411829-411851	infected	uninfected	OK	629.864	325.654	-0.951701	-0.762155	0.60655	0.833312	no	0.517023	DS612847	411830	411851	22	isc-mir-789	cbr-miR-789 MIMAT0004291 Caenorhabditis briggsae miR-789	gene_id "XLOC_000113"; transcript_id "TCONS_00000116"; exon_number "1"; oId "CUFF.62.1"; class_code "u"; tss_id "TSS113";		gnl|BL_ORD_ID|5769	cbr-miR-789 MIMAT0004291 Caenorhabditis briggsae miR-789	23	Caenorhabditis briggsae					100	52.1739	http://www.ncbi.nlm.nih.gov/sviewer/viewer.cgi?tool=portal&sendto=on&log$=seqview&db=nuccore&dopt=fasta&sort=&val=DS612847&from=411830&to=411851&maxplex=1	>gb|DS612847.1|:411830-411851 Ixodes scapularis 1108380240018 genomic scaffold, whole genome shotgun sequence TACTAAAGGTCACCATGTGGGG	GGTCACCATGTG	GGTCACCATGTG
Putative new miRNA	DS612847	XLOC_000114	DS612847:781940-781962	infected	uninfected	OK	1171.99	1379.14	0.234808	0.168416	0.8057	0.920759	no	1.17675	DS612847	781941	781962	22	isc-mir-7857	ssc-miR-7857-3p MIMAT0037007 Sus scrofa miR-7857-3p	gene_id "XLOC_000114"; transcript_id "TCONS_00000117"; exon_number "1"; oId "CUFF.66.1"; class_code "u"; tss_id "TSS114";		gnl|BL_ORD_ID|35529	ssc-miR-7857-3p MIMAT0037007 Sus scrofa miR-7857-3p	22	Sus scrofa					100	50	http://www.ncbi.nlm.nih.gov/sviewer/viewer.cgi?tool=portal&sendto=on&log$=seqview&db=nuccore&dopt=fasta&sort=&val=DS612847&from=781941&to=781962&maxplex=1	>gb|DS612847.1|:781941-781962 Ixodes scapularis 1108380240018 genomic scaffold, whole genome shotgun sequence GCGAGAGTTGGAGAACATTTGT	GTTGGAGAACA	GTTGGAGAACA
Putative new miRNA	DS612847	XLOC_000116	DS612847:1134697-1134719	infected	uninfected	OK	1674.4	1485.67	-0.17253	-0.152254	0.84195	0.934178	no	0.887285	DS612847	1134698	1134719	22	isc-mir-6649	gga-miR-6649-5p MIMAT0025748 Gallus gallus miR-6649-5p	gene_id "XLOC_000116"; transcript_id "TCONS_00000119"; exon_number "1"; oId "CUFF.69.1"; class_code "u"; tss_id "TSS116";		gnl|BL_ORD_ID|25527	gga-miR-6649-5p MIMAT0025748 Gallus gallus miR-6649-5p	23	Gallus gallus					100	52.1739	http://www.ncbi.nlm.nih.gov/sviewer/viewer.cgi?tool=portal&sendto=on&log$=seqview&db=nuccore&dopt=fasta&sort=&val=DS612847&from=1134698&to=1134719&maxplex=1	>gb|DS612847.1|:1134698-1134719 Ixodes scapularis 1108380240018 genomic scaffold, whole genome shotgun sequence ACGTTCGCCCATCACATCAATG	ATCACATCAATG	ATCACATCAATG
Putative new miRNA	DS612847	XLOC_000118	DS612847:1414837-1414860	infected	uninfected	OK	690.285	0	negative inf	negative nan	0.00445	0.0794168	no	0	DS612847	1414838	1414860	23	isc-mir-6977	mmu-miR-6977-5p MIMAT0027856 Mus musculus miR-6977-5p	gene_id "XLOC_000118"; transcript_id "TCONS_00000121"; exon_number "1"; oId "CUFF.73.1"; class_code "u"; tss_id "TSS118";		gnl|BL_ORD_ID|26156	mmu-miR-6977-5p MIMAT0027856 Mus musculus miR-6977-5p	25	Mus musculus					84.2105	76	http://www.ncbi.nlm.nih.gov/sviewer/viewer.cgi?tool=portal&sendto=on&log$=seqview&db=nuccore&dopt=fasta&sort=&val=DS612847&from=1414838&to=1414860&maxplex=1	>gb|DS612847.1|:1414838-1414860 Ixodes scapularis 1108380240018 genomic scaffold, whole genome shotgun sequence TGTGAGTCGCTCAGGGCACGCCA	GTGAGTCGCTCAGGGCACG	GTGAGGCGCTGTGGGCACG
Putative new miRNA	DS612897	XLOC_000141	DS612897:81483-81542	infected	uninfected	OK	67.8552	30.3413	-1.16118	-0.913855	0.20795	0.602622	no	0.447148	DS612897	81484	81542	59	isc-mir8600	atr-miR8600 MIMAT0033889 Amborella trichopoda miR8600	gene_id "XLOC_000141"; transcript_id "TCONS_00000147"; exon_number "1"; oId "CUFF.86.1"; class_code "u"; tss_id "TSS143";		gnl|BL_ORD_ID|32412	atr-miR8600 MIMAT0033889 Amborella trichopoda miR8600	24	Amborella trichopoda					100	45.8333	http://www.ncbi.nlm.nih.gov/sviewer/viewer.cgi?tool=portal&sendto=on&log$=seqview&db=nuccore&dopt=fasta&sort=&val=DS612897&from=81484&to=81542&maxplex=1	>gb|DS612897.1|:81484-81542 Ixodes scapularis 1108380241828 genomic scaffold, whole genome shotgun sequence ATAAAGAGAGATACTCACAAATTTTGAACCGACGTCACACCGCCATTGAATAGAAAAGG	GACGTCACACC	GACGTCACACC
Putative new miRNA	DS612957	XLOC_000146	DS612957:366-483	infected	uninfected	OK	41.7832	20.4229	-1.03273	-0.941403	0.1834	0.600845	no	0.488783	DS612957	367	483	117	isc-mir-3408	bmo-miR-3408 MIMAT0015614 Bombyx mori miR-3408	gene_id "XLOC_000146"; transcript_id "TCONS_00000152"; exon_number "1"; oId "CUFF.95.1"; class_code "u"; tss_id "TSS148";		gnl|BL_ORD_ID|16111	bmo-miR-3408 MIMAT0015614 Bombyx mori miR-3408	22	Bombyx mori					93.75	72.7273	http://www.ncbi.nlm.nih.gov/sviewer/viewer.cgi?tool=portal&sendto=on&log$=seqview&db=nuccore&dopt=fasta&sort=&val=DS612957&from=367&to=483&maxplex=1	>gb|DS612957.1|:367-483 Ixodes scapularis 1108380243200 genomic scaffold, whole genome shotgun sequence TGTCTCGAGTGTTCTGATTTTGCCCGTGCTTCCTCTATCGTGATAATCTCTTTTGCCTCTTCACTAAGCA GTTTCTGCGCCCTTTCTAGCTCGTGTAGCGTATCCGGCGTGAGTAGT	TATCCGGCGTGAGTAG	TATCCGGTGTGAGTAG
Putative new miRNA	DS613074	XLOC_000152	DS613074:190846-190866	infected	uninfected	OK	2843.66	0	negative inf	negative nan	0.0027	0.0561946	no	0	DS613074	190847	190866	20	isc-mir-6590	gga-miR-6590-5p MIMAT0025682 Gallus gallus miR-6590-5p	gene_id "XLOC_000152"; transcript_id "TCONS_00000162"; exon_number "1"; oId "CUFF.101.1"; class_code "u"; tss_id "TSS156";		gnl|BL_ORD_ID|25463	gga-miR-6590-5p MIMAT0025682 Gallus gallus miR-6590-5p	23	Gallus gallus					100	47.8261	http://www.ncbi.nlm.nih.gov/sviewer/viewer.cgi?tool=portal&sendto=on&log$=seqview&db=nuccore&dopt=fasta&sort=&val=DS613074&from=190847&to=190866&maxplex=1	>gb|DS613074.1|:190847-190866 Ixodes scapularis 1108380261816 genomic scaffold, whole genome shotgun sequence CTCCTTCAGCACCTGGTATT	TTCAGCACCTG	TTCAGCACCTG
Putative new miRNA	DS613074	XLOC_000153	DS613074:329459-329480	infected	uninfected	OK	4351.8	3527.79	-0.302849	-0.412556	0.73055	0.888789	no	0.810651	DS613074	329460	329480	21	isc-mir-9315	efu-miR-9315 MIMAT0034991 Eptesicus fuscus miR-9315	gene_id "XLOC_000153"; transcript_id "TCONS_00000163"; exon_number "1"; oId "CUFF.103.1"; class_code "u"; tss_id "TSS157";		gnl|BL_ORD_ID|33513	efu-miR-9315 MIMAT0034991 Eptesicus fuscus miR-9315	22	Eptesicus fuscus					100	50	http://www.ncbi.nlm.nih.gov/sviewer/viewer.cgi?tool=portal&sendto=on&log$=seqview&db=nuccore&dopt=fasta&sort=&val=DS613074&from=329460&to=329480&maxplex=1	>gb|DS613074.1|:329460-329480 Ixodes scapularis 1108380261816 genomic scaffold, whole genome shotgun sequence CTGGTTCATATTCCTCTGTTT	TTCATATTCCT	TTCATATTCCT
Putative new miRNA	DS613094	XLOC_000154	DS613094:1105-1126	infected	uninfected	OK	768.217	7901.27	3.3625	2.117	0.03835	0.32998	no	10.2852	DS613094	1106	1126	21	isc-mir-9205	efu-miR-9205 MIMAT0034792 Eptesicus fuscus miR-9205	gene_id "XLOC_000154"; transcript_id "TCONS_00000164"; exon_number "1"; oId "CUFF.104.1"; class_code "u"; tss_id "TSS158";		gnl|BL_ORD_ID|33314	efu-miR-9205 MIMAT0034792 Eptesicus fuscus miR-9205	24	Eptesicus fuscus					100	41.6667	http://www.ncbi.nlm.nih.gov/sviewer/viewer.cgi?tool=portal&sendto=on&log$=seqview&db=nuccore&dopt=fasta&sort=&val=DS613094&from=1106&to=1126&maxplex=1	>gb|DS613094.1|:1106-1126 Ixodes scapularis 1108380263553 genomic scaffold, whole genome shotgun sequence ACCCGTGGTCGGCTTGTTCGT	GTGGTCGGCT	GTGGTCGGCT
Putative new miRNA	DS613126	XLOC_000156	DS613126:166080-166108	infected	uninfected	OK	91.018	565.641	2.63566	1.49461	0.06495	0.426748	no	6.21461	DS613126	166081	166108	28	isc-mir-7071	mmu-miR-7071-5p MIMAT0028048 Mus musculus miR-7071-5p	gene_id "XLOC_000156"; transcript_id "TCONS_00000166"; exon_number "1"; oId "CUFF.107.1"; class_code "u"; tss_id "TSS160";		gnl|BL_ORD_ID|26348	mmu-miR-7071-5p MIMAT0028048 Mus musculus miR-7071-5p	23	Mus musculus					92.3077	56.5217	http://www.ncbi.nlm.nih.gov/sviewer/viewer.cgi?tool=portal&sendto=on&log$=seqview&db=nuccore&dopt=fasta&sort=&val=DS613126&from=166081&to=166108&maxplex=1	>gb|DS613126.1|:166081-166108 Ixodes scapularis 1108380266673 genomic scaffold, whole genome shotgun sequence ATTGCAGAACCTCGCGACAATAATTTTT	TGCAGAACCTCGC	TGCAGCACCTCGC
Putative new miRNA	DS613210	XLOC_000166	DS613210:63131-63169	infected	uninfected	OK	50.4229	231.145	2.19665	1.53325	0.05	0.37968	no	4.58413	DS613210	63132	63169	38	isc-mir4244	aly-miR4244 MIMAT0017933 Arabidopsis lyrata miR4244	gene_id "XLOC_000166"; transcript_id "TCONS_00000176"; exon_number "1"; oId "CUFF.124.1"; class_code "u"; tss_id "TSS170";		gnl|BL_ORD_ID|17881	aly-miR4244 MIMAT0017933 Arabidopsis lyrata miR4244	21	Arabidopsis lyrata					88.8889	85.7143	http://www.ncbi.nlm.nih.gov/sviewer/viewer.cgi?tool=portal&sendto=on&log$=seqview&db=nuccore&dopt=fasta&sort=&val=DS613210&from=63132&to=63169&maxplex=1	>gb|DS613210.1|:63132-63169 Ixodes scapularis 1108380269259 genomic scaffold, whole genome shotgun sequence AGGATATCCCGAAGTCCGGAATCTCCAAGCAAGCAACT	AATCTCCAAGCAAGCAAC	AATCTCCAAGGAATCAAC
Putative new miRNA	DS613210	XLOC_000170	DS613210:399115-399137	infected	uninfected	OK	151.464	1871.33	3.62702	1.7589	0.20595	0.602622	no	12.3549	DS613210	399116	399137	22	isc-mir-5107	mmu-miR-5107-5p MIMAT0020615 Mus musculus miR-5107-5p	gene_id "XLOC_000170"; transcript_id "TCONS_00000180"; exon_number "1"; oId "CUFF.128.1"; class_code "u"; tss_id "TSS174";		gnl|BL_ORD_ID|20596	mmu-miR-5107-5p MIMAT0020615 Mus musculus miR-5107-5p	21	Mus musculus					100	52.381	http://www.ncbi.nlm.nih.gov/sviewer/viewer.cgi?tool=portal&sendto=on&log$=seqview&db=nuccore&dopt=fasta&sort=&val=DS613210&from=399116&to=399137&maxplex=1	>gb|DS613210.1|:399116-399137 Ixodes scapularis 1108380269259 genomic scaffold, whole genome shotgun sequence CCGACGACTACGGAGGCAGGGA	GGAGGCAGGGA	GGAGGCAGGGA
Putative new miRNA	DS613463	XLOC_000174	DS613463:499-522	infected	uninfected	OK	786.442	1379.26	0.810483	0.660581	0.40505	0.709328	no	1.7538	DS613463	500	522	23	isc-mir-7461	gga-miR-7461-3p MIMAT0029077 Gallus gallus miR-7461-3p	gene_id "XLOC_000174"; transcript_id "TCONS_00000184"; exon_number "1"; oId "CUFF.137.1"; class_code "u"; tss_id "TSS178";		gnl|BL_ORD_ID|28001	gga-miR-7461-3p MIMAT0029077 Gallus gallus miR-7461-3p	25	Gallus gallus					100	44	http://www.ncbi.nlm.nih.gov/sviewer/viewer.cgi?tool=portal&sendto=on&log$=seqview&db=nuccore&dopt=fasta&sort=&val=DS613463&from=500&to=522&maxplex=1	>gb|DS613463.1|:500-522 Ixodes scapularis 1108380791983 genomic scaffold, whole genome shotgun sequence TTGTGTCGAGCATGGCTGGAAAT	CATGGCTGGAA	CATGGCTGGAA
Putative new miRNA	DS613492	XLOC_000178	DS613492:403-426	infected	uninfected	OK	232.592	153.227	-0.602135	-0.342874	0.726	0.886822	no	0.65878	DS613492	404	426	23	isc-mir-4664	hsa-miR-4664-5p MIMAT0019737 Homo sapiens miR-4664-5p	gene_id "XLOC_000178"; transcript_id "TCONS_00000188"; exon_number "1"; oId "CUFF.142.1"; class_code "u"; tss_id "TSS182";		gnl|BL_ORD_ID|19685	hsa-miR-4664-5p MIMAT0019737 Homo sapiens miR-4664-5p	22	Homo sapiens					100	45.4545	http://www.ncbi.nlm.nih.gov/sviewer/viewer.cgi?tool=portal&sendto=on&log$=seqview&db=nuccore&dopt=fasta&sort=&val=DS613492&from=404&to=426&maxplex=1	>gb|DS613492.1|:404-426 Ixodes scapularis 1108380873935 genomic scaffold, whole genome shotgun sequence AAAAAAAAAACTTGCGGAACGTT	AACTTGCGGA	AACTTGCGGA
Putative new miRNA	DS613503	XLOC_000181	DS613503:62338-62359	infected	uninfected	OK	662.927	1499.31	1.17738	0.750774	0.39075	0.704937	no	2.26165	DS613503	62339	62359	21	isc-mir-9371	dme-miR-9371-5p MIMAT0035205 Drosophila melanogaster miR-9371-5p	gene_id "XLOC_000181"; transcript_id "TCONS_00000191"; exon_number "1"; oId "CUFF.143.1"; class_code "u"; tss_id "TSS185";		gnl|BL_ORD_ID|33727	dme-miR-9371-5p MIMAT0035205 Drosophila melanogaster miR-9371-5p	22	Drosophila melanogaster					100	45.4545	http://www.ncbi.nlm.nih.gov/sviewer/viewer.cgi?tool=portal&sendto=on&log$=seqview&db=nuccore&dopt=fasta&sort=&val=DS613503&from=62339&to=62359&maxplex=1	>gb|DS613503.1|:62339-62359 Ixodes scapularis 1108380895753 genomic scaffold, whole genome shotgun sequence TACTTATCGGACTTGGAATTC	CTTGGAATTC	CTTGGAATTC
Putative new miRNA	DS613553	XLOC_000182	DS613553:41469-41491	infected	uninfected	OK	318.638	558.264	0.80903	3.98139	0.6028	0.831681	no	1.75203	DS613553	41470	41491	22	isc-mir-2238d	ppc-miR-2238d MIMAT0011710 Pristionchus pacificus miR-2238d	gene_id "XLOC_000182"; transcript_id "TCONS_00000192"; exon_number "1"; oId "CUFF.151.1"; class_code "u"; tss_id "TSS186";		gnl|BL_ORD_ID|12425	ppc-miR-2238d MIMAT0011710 Pristionchus pacificus miR-2238d	22	Pristionchus pacificus					100	50	http://www.ncbi.nlm.nih.gov/sviewer/viewer.cgi?tool=portal&sendto=on&log$=seqview&db=nuccore&dopt=fasta&sort=&val=DS613553&from=41470&to=41491&maxplex=1	>gb|DS613553.1|:41470-41491 Ixodes scapularis 1108381001819 genomic scaffold, whole genome shotgun sequence TAATGCTCGCCATCTGTTACCC	CTCGCCATCTG	CTCGCCATCTG
Putative new miRNA	DS613658	XLOC_000205	DS613658:183825-183848	infected	uninfected	OK	1122.68	392.305	-1.51691	-1.03252	0.1728	0.598267	no	0.349436	DS613658	183826	183848	23	isc-mir-4559	pma-miR-4559 MIMAT0019591 Petromyzon marinus miR-4559	gene_id "XLOC_000205"; transcript_id "TCONS_00000216"; exon_number "1"; oId "CUFF.163.1"; class_code "u"; tss_id "TSS210";		gnl|BL_ORD_ID|19540	pma-miR-4559 MIMAT0019591 Petromyzon marinus miR-4559	23	Petromyzon marinus					100	47.8261	http://www.ncbi.nlm.nih.gov/sviewer/viewer.cgi?tool=portal&sendto=on&log$=seqview&db=nuccore&dopt=fasta&sort=&val=DS613658&from=183826&to=183848&maxplex=1	>gb|DS613658.1|:183826-183848 Ixodes scapularis 1108386219242 genomic scaffold, whole genome shotgun sequence GTCGAAGCAAGGAACGCGTAGCC	AGGAACGCGTA	AGGAACGCGTA
Putative new miRNA	DS613729	XLOC_000207	DS613729:160307-160325	infected	uninfected	OK	7926.84	0	negative inf	negative nan	0.0022	0.0477899	yes	0	DS613729	160308	160325	18	isc-mir-2a	asu-miR-2a-5p MIMAT0021425 Ascaris suum miR-2a-5p	gene_id "XLOC_000207"; transcript_id "TCONS_00000218"; exon_number "1"; oId "CUFF.164.1"; class_code "u"; tss_id "TSS212";		gnl|BL_ORD_ID|21168	asu-miR-2a-5p MIMAT0021425 Ascaris suum miR-2a-5p	21	Ascaris suum	PMID:21685128	Gene expression	Genome maintenance		92.3077	61.9048	http://www.ncbi.nlm.nih.gov/sviewer/viewer.cgi?tool=portal&sendto=on&log$=seqview&db=nuccore&dopt=fasta&sort=&val=DS613729&from=160308&to=160325&maxplex=1	>gb|DS613729.1|:160308-160325 Ixodes scapularis 1108386221388 genomic scaffold, whole genome shotgun sequence ACCACCACTCTGATCGCG	ACCACCACTCTGA	ACCACCACTTTGA
Putative new miRNA	DS613729	XLOC_000208	DS613729:218482-218504	infected	uninfected	OK	494.11	2506.12	2.34255	1.44231	0.0851	0.47877	no	5.07199	DS613729	218483	218504	22	isc-mir-4554	pma-miR-4554 MIMAT0019586 Petromyzon marinus miR-4554	gene_id "XLOC_000208"; transcript_id "TCONS_00000219"; exon_number "1"; oId "CUFF.165.1"; class_code "u"; tss_id "TSS213";		gnl|BL_ORD_ID|19535	pma-miR-4554 MIMAT0019586 Petromyzon marinus miR-4554	22	Petromyzon marinus					92.8571	63.6364	http://www.ncbi.nlm.nih.gov/sviewer/viewer.cgi?tool=portal&sendto=on&log$=seqview&db=nuccore&dopt=fasta&sort=&val=DS613729&from=218483&to=218504&maxplex=1	>gb|DS613729.1|:218483-218504 Ixodes scapularis 1108386221388 genomic scaffold, whole genome shotgun sequence AATACTGCAAGACGGTGTATGG	ACTGCAAGACGGTG	ACTGCAACACGGTG
Putative new miRNA	DS613816	XLOC_000220	DS613816:1189-1235	infected	uninfected	OK	153.192	260.908	0.768204	0.767451	0.26395	0.6221	no	1.70314	DS613816	1190	1235	46	isc-mir-9795	ssc-miR-9795-3p MIMAT0037013 Sus scrofa miR-9795-3p	gene_id "XLOC_000220"; transcript_id "TCONS_00000231"; exon_number "1"; oId "CUFF.179.1"; class_code "u"; tss_id "TSS225";		gnl|BL_ORD_ID|35535	ssc-miR-9795-3p MIMAT0037013 Sus scrofa miR-9795-3p	20	Sus scrofa					100	60	http://www.ncbi.nlm.nih.gov/sviewer/viewer.cgi?tool=portal&sendto=on&log$=seqview&db=nuccore&dopt=fasta&sort=&val=DS613816&from=1190&to=1235&maxplex=1	>gb|DS613816.1|:1190-1235 Ixodes scapularis 1108386222826 genomic scaffold, whole genome shotgun sequence TTTCTTCTTATGAAAACATCCTCCCTAAATAAACTGATGAGCATTT	TCCTCCCTAAAT	TCCTCCCTAAAT
Putative new miRNA	DS613825	XLOC_000221	DS613825:4315-4368	infected	uninfected	OK	71.3131	72.1877	0.017585	0.0164333	0.96745	0.977035	no	1.01226	DS613825	4316	4368	53	isc-mir-7882	prd-miR-7882-3p MIMAT0030523 Panagrellus redivivus miR-7882-3p	gene_id "XLOC_000221"; transcript_id "TCONS_00000232"; exon_number "1"; oId "CUFF.180.1"; class_code "u"; tss_id "TSS226";		gnl|BL_ORD_ID|29600	prd-miR-7882-3p MIMAT0030523 Panagrellus redivivus miR-7882-3p	21	Panagrellus redivivus					100	57.1429	http://www.ncbi.nlm.nih.gov/sviewer/viewer.cgi?tool=portal&sendto=on&log$=seqview&db=nuccore&dopt=fasta&sort=&val=DS613825&from=4316&to=4368&maxplex=1	>gb|DS613825.1|:4316-4368 Ixodes scapularis 1108386223034 genomic scaffold, whole genome shotgun sequence AAGTCAATGTAACTCTGTGTCTGATTTCCATGGCGTGGTACTGAAAGAGTTAA	TTCCATGGCGTG	TTCCATGGCGTG
Putative new miRNA	DS613933	XLOC_000229	DS613933:391621-391643	infected	uninfected	OK	4686.19	5636.58	0.266404	0.246297	0.7302	0.888628	no	1.20281	DS613933	391622	391643	22	isc-mir-7398q	mdo-miR-7398q-3p MIMAT0028921 Monodelphis domestica miR-7398q-3p	gene_id "XLOC_000229"; transcript_id "TCONS_00000240"; exon_number "1"; oId "CUFF.187.1"; class_code "u"; tss_id "TSS234";		gnl|BL_ORD_ID|27834	mdo-miR-7398q-3p MIMAT0028921 Monodelphis domestica miR-7398q-3p	21	Monodelphis domestica					100	61.9048	http://www.ncbi.nlm.nih.gov/sviewer/viewer.cgi?tool=portal&sendto=on&log$=seqview&db=nuccore&dopt=fasta&sort=&val=DS613933&from=391622&to=391643&maxplex=1	>gb|DS613933.1|:391622-391643 Ixodes scapularis 1108386233970 genomic scaffold, whole genome shotgun sequence AGAGATGCAAAAGGCAAGCCCA	TGCAAAAGGCAAG	TGCAAAAGGCAAG
Putative new miRNA	DS614007	XLOC_000230	DS614007:675-696	infected	uninfected	OK	4531.2	3750.89	-0.272659	-0.248002	0.73525	0.891583	no	0.827792	DS614007	676	696	21	isc-mir-238	cel-miR-238-5p MIMAT0015114 Caenorhabditis elegans miR-238-5p	gene_id "XLOC_000230"; transcript_id "TCONS_00000241"; exon_number "1"; oId "CUFF.189.1"; class_code "u"; tss_id "TSS235";		gnl|BL_ORD_ID|539	cel-miR-238-5p MIMAT0015114 Caenorhabditis elegans miR-238-5p	24	Caenorhabditis elegans					100	45.8333	http://www.ncbi.nlm.nih.gov/sviewer/viewer.cgi?tool=portal&sendto=on&log$=seqview&db=nuccore&dopt=fasta&sort=&val=DS614007&from=676&to=696&maxplex=1	>gb|DS614007.1|:676-696 Ixodes scapularis 1108386246366 genomic scaffold, whole genome shotgun sequence AGTTCTCGGACGGAGCTCCAA	GTTCTCGGACG	GTTCTCGGACG
Putative new miRNA	DS614014	XLOC_000233	DS614014:1060-1085	infected	uninfected	OK	376.313	277.892	-0.437408	-0.302598	0.68755	0.872127	no	0.73846	DS614014	1061	1085	25	isc-mir-311	dps-miR-311-3p MIMAT0012242 Drosophila pseudoobscura miR-311-3p	gene_id "XLOC_000233"; transcript_id "TCONS_00000244"; exon_number "1"; oId "CUFF.190.1"; class_code "u"; tss_id "TSS238";		gnl|BL_ORD_ID|12870	dps-miR-311-3p MIMAT0012242 Drosophila pseudoobscura miR-311-3p	22	Drosophila pseudoobscura					100	50	http://www.ncbi.nlm.nih.gov/sviewer/viewer.cgi?tool=portal&sendto=on&log$=seqview&db=nuccore&dopt=fasta&sort=&val=DS614014&from=1061&to=1085&maxplex=1	>gb|DS614014.1|:1061-1085 Ixodes scapularis 1108386246470 genomic scaffold, whole genome shotgun sequence GCGGGTGTGCAATCGGCACTTTCAT	GGGTGTGCAAT	GGGTGTGCAAT
Putative new miRNA	DS614029	XLOC_000234	DS614029:884-986	infected	uninfected	OK	9.29307	9.05805	-0.0369554	-0.0230164	0.9202	0.961086	no	0.97471	DS614029	885	986	102	isc-mir-770	ppy-miR-770-5p MIMAT0016109 Pongo pygmaeus miR-770-5p	gene_id "XLOC_000234"; transcript_id "TCONS_00000245"; exon_number "1"; oId "CUFF.192.1"; class_code "u"; tss_id "TSS239";		gnl|BL_ORD_ID|17004	ppy-miR-770-5p MIMAT0016109 Pongo pygmaeus miR-770-5p	23	Pongo pygmaeus					100	60.8696	http://www.ncbi.nlm.nih.gov/sviewer/viewer.cgi?tool=portal&sendto=on&log$=seqview&db=nuccore&dopt=fasta&sort=&val=DS614029&from=885&to=986&maxplex=1	>gb|DS614029.1|:885-986 Ixodes scapularis 1108386247020 genomic scaffold, whole genome shotgun sequence ACTGATGTTTCAGCACCTGTTCCACGTAACGTGGTCAACCTCGACAAGCTGGCTACCGACCAGTACCACG TGTGCCGTGTGCGCGGCATCCAGTGCCTTGCA	CCAGTACCACGTGT	CCAGTACCACGTGT
Putative new miRNA	DS614359	XLOC_000256	DS614359:46168-46272	infected	uninfected	OK	11.5634	9.48416	-0.285977	-0.191329	0.8058	0.920807	no	0.820188	DS614359	46169	46272	104	isc-mir-7331	mdo-miR-7331-5p MIMAT0028668 Monodelphis domestica miR-7331-5p	gene_id "XLOC_000256"; transcript_id "TCONS_00000267"; exon_number "1"; oId "CUFF.212.1"; class_code "u"; tss_id "TSS261";		gnl|BL_ORD_ID|27564	mdo-miR-7331-5p MIMAT0028668 Monodelphis domestica miR-7331-5p	22	Monodelphis domestica					100	63.6364	http://www.ncbi.nlm.nih.gov/sviewer/viewer.cgi?tool=portal&sendto=on&log$=seqview&db=nuccore&dopt=fasta&sort=&val=DS614359&from=46169&to=46272&maxplex=1	>gb|DS614359.1|:46169-46272 Ixodes scapularis 1108388222546 genomic scaffold, whole genome shotgun sequence TTTGTAGCTCTGAAGCTACATTGGGCGTTCGTGTTACTAGTGGTTCAGATCTTCGTGGTTCAGTCTTACT TCGATGTATGTTGTTATATCGCCATATACAGTAT	CTCTGAAGCTACAT	CTCTGAAGCTACAT
Putative new miRNA	DS614854	XLOC_000279	DS614854:317-396	infected	uninfected	OK	70.7848	43.3923	-0.706001	-0.575154	0.41655	0.718235	no	0.613017	DS614854	318	396	79	isc-mir-29b	ipu-miR-29b MIMAT0029493 Ictalurus punctatus miR-29b	gene_id "XLOC_000279"; transcript_id "TCONS_00000290"; exon_number "1"; oId "CUFF.235.1"; class_code "u"; tss_id "TSS284";		gnl|BL_ORD_ID|28441	ipu-miR-29b MIMAT0029493 Ictalurus punctatus miR-29b	24	Ictalurus punctatus					100	50	http://www.ncbi.nlm.nih.gov/sviewer/viewer.cgi?tool=portal&sendto=on&log$=seqview&db=nuccore&dopt=fasta&sort=&val=DS614854&from=318&to=396&maxplex=1	>gb|DS614854.1|:318-396 Ixodes scapularis 1108388252165 genomic scaffold, whole genome shotgun sequence CATTCAGATGGTGATGCATGATATGGGTATAATCACAGTAGTTCATACCGGTGGATGGGATAGTTTATCA TCATAATAA	ATTCAGATGGTG	ATTCAGATGGTG
Putative new miRNA	DS615078	XLOC_000314	DS615078:70493-70517	infected	uninfected	OK	278.61	317.053	0.186479	0.135382	0.89175	0.952213	no	1.13798	DS615078	70494	70517	24	isc-mir-29a-2	oha-miR-29a-2-5p MIMAT0036881 Ophiophagus hannah miR-29a-2-5p	gene_id "XLOC_000314"; transcript_id "TCONS_00000325"; exon_number "1"; oId "CUFF.252.1"; class_code "u"; tss_id "TSS319";		gnl|BL_ORD_ID|35403	oha-miR-29a-2-5p MIMAT0036881 Ophiophagus hannah miR-29a-2-5p	21	Ophiophagus hannah					92.3077	61.9048	http://www.ncbi.nlm.nih.gov/sviewer/viewer.cgi?tool=portal&sendto=on&log$=seqview&db=nuccore&dopt=fasta&sort=&val=DS615078&from=70494&to=70517&maxplex=1	>gb|DS615078.1|:70494-70517 Ixodes scapularis 1108391244986 genomic scaffold, whole genome shotgun sequence AAGAAAAATCGGTGACGCGAACTG	AAGAAAAATCGGT	AAGAGAAATCGGT
Putative new miRNA	DS615078	XLOC_000316	DS615078:385441-385460	infected	uninfected	OK	2223.68	2197.93	-0.0168028	-0.0127831	0.9097	0.957734	no	0.98842	DS615078	385442	385460	19	isc-mir-430a	hhi-miR-430a MIMAT0030341 Hippoglossus hippoglossus miR-430a	gene_id "XLOC_000316"; transcript_id "TCONS_00000327"; exon_number "1"; oId "CUFF.255.1"; class_code "u"; tss_id "TSS321";		gnl|BL_ORD_ID|29395	hhi-miR-430a MIMAT0030341 Hippoglossus hippoglossus miR-430a	22	Hippoglossus hippoglossus					100	50	http://www.ncbi.nlm.nih.gov/sviewer/viewer.cgi?tool=portal&sendto=on&log$=seqview&db=nuccore&dopt=fasta&sort=&val=DS615078&from=385442&to=385460&maxplex=1	>gb|DS615078.1|:385442-385460 Ixodes scapularis 1108391244986 genomic scaffold, whole genome shotgun sequence GCGGCAAGTGCTATTTCTT	AAGTGCTATTT	AAGTGCTATTT
Putative new miRNA	DS615078	XLOC_000317	DS615078:456078-456103	infected	uninfected	OK	1498.98	1115.26	-0.426595	-0.350526	0.60785	0.834576	no	0.744013	DS615078	456079	456103	25	isc-mir-454	chi-miR-454-5p MIMAT0036239 Capra hircus miR-454-5p	gene_id "XLOC_000317"; transcript_id "TCONS_00000328"; exon_number "1"; oId "CUFF.256.1"; class_code "u"; tss_id "TSS322";		gnl|BL_ORD_ID|34761	chi-miR-454-5p MIMAT0036239 Capra hircus miR-454-5p	21	Capra hircus					100	47.619	http://www.ncbi.nlm.nih.gov/sviewer/viewer.cgi?tool=portal&sendto=on&log$=seqview&db=nuccore&dopt=fasta&sort=&val=DS615078&from=456079&to=456103&maxplex=1	>gb|DS615078.1|:456079-456103 Ixodes scapularis 1108391244986 genomic scaffold, whole genome shotgun sequence GACAGAGTGGTTCTCGATATTGTTT	TCGATATTGT	TCGATATTGT
Putative new miRNA	DS615078	XLOC_000318	DS615078:539388-539409	infected	uninfected	OK	0	5120.52	inf	negative nan	5e-05	0.0021842	yes	inf	DS615078	539389	539409	21	isc-mir-8979	eca-miR-8979 MIMAT0034516 Equus caballus miR-8979	gene_id "XLOC_000318"; transcript_id "TCONS_00000329"; exon_number "1"; oId "CUFF.258.1"; class_code "u"; tss_id "TSS323";		gnl|BL_ORD_ID|33038	eca-miR-8979 MIMAT0034516 Equus caballus miR-8979	25	Equus caballus	PMID:24692655	Unknown			92.8571	56	http://www.ncbi.nlm.nih.gov/sviewer/viewer.cgi?tool=portal&sendto=on&log$=seqview&db=nuccore&dopt=fasta&sort=&val=DS615078&from=539389&to=539409&maxplex=1	>gb|DS615078.1|:539389-539409 Ixodes scapularis 1108391244986 genomic scaffold, whole genome shotgun sequence TGTGGAAGAGAGTCAGCTTCT	TGTGGAAGAGAGTC	TGTGGAACAGAGTC
Putative new miRNA	DS615078	XLOC_000319	DS615078:553114-553136	infected	uninfected	OK	302.928	3835.71	3.66245	2.03126	0.08695	0.482907	no	12.6621	DS615078	553115	553136	22	isc-mir5515	osa-miR5515 MIMAT0022149 Oryza sativa miR5515	gene_id "XLOC_000319"; transcript_id "TCONS_00000330"; exon_number "1"; oId "CUFF.257.1"; class_code "u"; tss_id "TSS324";		gnl|BL_ORD_ID|21914	osa-miR5515 MIMAT0022149 Oryza sativa miR5515	21	Oryza sativa					100	47.619	http://www.ncbi.nlm.nih.gov/sviewer/viewer.cgi?tool=portal&sendto=on&log$=seqview&db=nuccore&dopt=fasta&sort=&val=DS615078&from=553115&to=553136&maxplex=1	>gb|DS615078.1|:553115-553136 Ixodes scapularis 1108391244986 genomic scaffold, whole genome shotgun sequence CCCGTCTACAGGTGCTACAGCG	TCTACAGGTG	TCTACAGGTG
Putative new miRNA	DS615078	XLOC_000320	DS615078:636178-636207	infected	uninfected	OK	173.266	211.203	0.285641	0.206904	0.78055	0.910861	no	1.21895	DS615078	636179	636207	29	isc-mir9742	gma-miR9742 MIMAT0036362 Glycine max miR9742	gene_id "XLOC_000320"; transcript_id "TCONS_00000331"; exon_number "1"; oId "CUFF.260.1"; class_code "u"; tss_id "TSS325";		gnl|BL_ORD_ID|34884	gma-miR9742 MIMAT0036362 Glycine max miR9742	21	Glycine max					94.1176	76.1905	http://www.ncbi.nlm.nih.gov/sviewer/viewer.cgi?tool=portal&sendto=on&log$=seqview&db=nuccore&dopt=fasta&sort=&val=DS615078&from=636179&to=636207&maxplex=1	>gb|DS615078.1|:636179-636207 Ixodes scapularis 1108391244986 genomic scaffold, whole genome shotgun sequence TCGGTTCGTTGTTTGTGTTTGTAGAGGCA	GTTGTTTGTGTTTGTAG	GTTGTTTGT-TTTGTAG
Putative new miRNA	DS615078	XLOC_000321	DS615078:645153-645175	infected	uninfected	OK	7700.64	7351.83	-0.0668759	-0.0726538	0.91685	0.960291	no	0.954704	DS615078	645154	645175	22	isc-mir535b	ppe-miR535b MIMAT0031515 Prunus persica miR535b	gene_id "XLOC_000321"; transcript_id "TCONS_00000332"; exon_number "1"; oId "CUFF.261.1"; class_code "u"; tss_id "TSS326";		gnl|BL_ORD_ID|30436	ppe-miR535b MIMAT0031515 Prunus persica miR535b	21	Prunus persica					100	71.4286	http://www.ncbi.nlm.nih.gov/sviewer/viewer.cgi?tool=portal&sendto=on&log$=seqview&db=nuccore&dopt=fasta&sort=&val=DS615078&from=645154&to=645175&maxplex=1	>gb|DS615078.1|:645154-645175 Ixodes scapularis 1108391244986 genomic scaffold, whole genome shotgun sequence CTCTCTCTCGTCGTCTCCGATG	CTCTCTCTCGTCGTC	CTCTCTCTCGTCGTC
Putative new miRNA	DS615078	XLOC_000322	DS615078:730321-730356	infected	uninfected	OK	122.471	21.9447	-2.48049	-1.9991	0.1537	0.583708	no	0.179183	DS615078	730322	730356	35	isc-mir-7965	prd-miR-7965-3p MIMAT0030831 Panagrellus redivivus miR-7965-3p	gene_id "XLOC_000322"; transcript_id "TCONS_00000333"; exon_number "1"; oId "CUFF.263.1"; class_code "u"; tss_id "TSS327";		gnl|BL_ORD_ID|29908	prd-miR-7965-3p MIMAT0030831 Panagrellus redivivus miR-7965-3p	23	Panagrellus redivivus					100	43.4783	http://www.ncbi.nlm.nih.gov/sviewer/viewer.cgi?tool=portal&sendto=on&log$=seqview&db=nuccore&dopt=fasta&sort=&val=DS615078&from=730322&to=730356&maxplex=1	>gb|DS615078.1|:730322-730356 Ixodes scapularis 1108391244986 genomic scaffold, whole genome shotgun sequence CCTTGAAAACAGGCGACGAAGCTTCGCGACGAGCC	AAAACAGGCG	AAAACAGGCG
Putative new miRNA	DS615078	XLOC_000323	DS615078:883773-883795	infected	uninfected	OK	1722.42	1455.67	-0.242754	-0.194484	0.79785	0.917972	no	0.845131	DS615078	883774	883795	22	isc-mir-205b-4	ssa-miR-205b-4-3p MIMAT0032499 Salmo salar miR-205b-4-3p	gene_id "XLOC_000323"; transcript_id "TCONS_00000334"; exon_number "1"; oId "CUFF.265.1"; class_code "u"; tss_id "TSS328";		gnl|BL_ORD_ID|31022	ssa-miR-205b-4-3p MIMAT0032499 Salmo salar miR-205b-4-3p	22	Salmo salar					100	45.4545	http://www.ncbi.nlm.nih.gov/sviewer/viewer.cgi?tool=portal&sendto=on&log$=seqview&db=nuccore&dopt=fasta&sort=&val=DS615078&from=883774&to=883795&maxplex=1	>gb|DS615078.1|:883774-883795 Ixodes scapularis 1108391244986 genomic scaffold, whole genome shotgun sequence ACATCAGGTTATACTTCATTTC	ACTTCATTTC	ACTTCATTTC
Putative new miRNA	DS615126	XLOC_000324	DS615126:382-404	infected	uninfected	OK	701.89	0	negative inf	negative nan	0.00965	0.135313	no	0	DS615126	383	404	22	isc-mir-9090	eca-miR-9090 MIMAT0034635 Equus caballus miR-9090	gene_id "XLOC_000324"; transcript_id "TCONS_00000335"; exon_number "1"; oId "CUFF.268.1"; class_code "u"; tss_id "TSS329";		gnl|BL_ORD_ID|33157	eca-miR-9090 MIMAT0034635 Equus caballus miR-9090	25	Equus caballus					100	48	http://www.ncbi.nlm.nih.gov/sviewer/viewer.cgi?tool=portal&sendto=on&log$=seqview&db=nuccore&dopt=fasta&sort=&val=DS615126&from=383&to=404&maxplex=1	>gb|DS615126.1|:383-404 Ixodes scapularis 1108391246654 genomic scaffold, whole genome shotgun sequence CCATCAGATTTCAGAGCACCCA	AGATTTCAGAGC	AGATTTCAGAGC
Putative new miRNA	DS615191	XLOC_000326	DS615191:747-769	infected	uninfected	OK	2191.63	4257.44	0.95798	0.891568	0.21425	0.604874	no	1.94259	DS615191	748	769	22	isc-mir-737	oha-miR-737-5p MIMAT0036949 Ophiophagus hannah miR-737-5p	gene_id "XLOC_000326"; transcript_id "TCONS_00000337"; exon_number "1"; oId "CUFF.271.1"; class_code "u"; tss_id "TSS331";		gnl|BL_ORD_ID|35471	oha-miR-737-5p MIMAT0036949 Ophiophagus hannah miR-737-5p	18	Ophiophagus hannah					92.8571	77.7778	http://www.ncbi.nlm.nih.gov/sviewer/viewer.cgi?tool=portal&sendto=on&log$=seqview&db=nuccore&dopt=fasta&sort=&val=DS615191&from=748&to=769&maxplex=1	>gb|DS615191.1|:748-769 Ixodes scapularis 1108391248576 genomic scaffold, whole genome shotgun sequence TTTTTAGTTTTTGAGTCTTCTG	TTTTTAGTTTTTGA	TTTTTAGGTTTTGA
Putative new miRNA	DS615387	XLOC_000340	DS615387:269932-270033	infected	uninfected	OK	10.285	9.11975	-0.173482	-0.114735	0.88515	0.949971	no	0.886704	DS615387	269933	270033	101	isc-mir-7923	prd-miR-7923-3p MIMAT0030691 Panagrellus redivivus miR-7923-3p	gene_id "XLOC_000340"; transcript_id "TCONS_00000351"; exon_number "1"; oId "CUFF.286.1"; class_code "u"; tss_id "TSS345";		gnl|BL_ORD_ID|29768	prd-miR-7923-3p MIMAT0030691 Panagrellus redivivus miR-7923-3p	20	Panagrellus redivivus					93.75	80	http://www.ncbi.nlm.nih.gov/sviewer/viewer.cgi?tool=portal&sendto=on&log$=seqview&db=nuccore&dopt=fasta&sort=&val=DS615387&from=269933&to=270033&maxplex=1	>gb|DS615387.1|:269933-270033 Ixodes scapularis 1108391264016 genomic scaffold, whole genome shotgun sequence GAGAATATTTACTTGTTGTGGAAAGCGAAGAAGCAATCGGTGGTTGCAGAGAGGCAGATGTAGACGTTGC ATTTCCCACACCGAATGCGCGTCCTCGATGC	AAGCAATCGGTGGTTG	AAGTAATCGGTGGTTG
Putative new miRNA	DS615387	XLOC_000341	DS615387:270779-270851	infected	uninfected	OK	117.39	201.987	0.782957	0.816099	0.2284	0.612554	no	1.72065	DS615387	270780	270851	72	isc-mir-4051	cin-miR-4051-3p MIMAT0016592 Ciona intestinalis miR-4051-3p	gene_id "XLOC_000341"; transcript_id "TCONS_00000352"; exon_number "1"; oId "CUFF.289.1"; class_code "u"; tss_id "TSS346";		gnl|BL_ORD_ID|17603	cin-miR-4051-3p MIMAT0016592 Ciona intestinalis miR-4051-3p	20	Ciona intestinalis					93.3333	75	http://www.ncbi.nlm.nih.gov/sviewer/viewer.cgi?tool=portal&sendto=on&log$=seqview&db=nuccore&dopt=fasta&sort=&val=DS615387&from=270780&to=270851&maxplex=1	>gb|DS615387.1|:270780-270851 Ixodes scapularis 1108391264016 genomic scaffold, whole genome shotgun sequence GAACTTTGGTATGTGCTCAACTAACCTCATTACAATAGAGCCACCCAGGTCGAGGTGCTTGTGTTCCTGA GA	AGGTCGAGGTGCTTG	AGGTCGAGGTGATTG
Putative new miRNA	DS615387	XLOC_000343	DS615387:271664-271692	infected	uninfected	OK	42.3209	146.624	1.79268	1.41131	0.28265	0.637482	no	3.46458	DS615387	271665	271692	28	isc-mir-9788	ssc-miR-9788-3p MIMAT0037005 Sus scrofa miR-9788-3p	gene_id "XLOC_000343"; transcript_id "TCONS_00000354"; exon_number "1"; oId "CUFF.290.1"; class_code "u"; tss_id "TSS348";		gnl|BL_ORD_ID|35527	ssc-miR-9788-3p MIMAT0037005 Sus scrofa miR-9788-3p	22	Sus scrofa					92.8571	63.6364	http://www.ncbi.nlm.nih.gov/sviewer/viewer.cgi?tool=portal&sendto=on&log$=seqview&db=nuccore&dopt=fasta&sort=&val=DS615387&from=271665&to=271692&maxplex=1	>gb|DS615387.1|:271665-271692 Ixodes scapularis 1108391264016 genomic scaffold, whole genome shotgun sequence ATTGTGGTGGAGGTAGCCCGGCGTCTTT	TGGTGGAGGTAGCC	TGGTGGTGGTAGCC
Putative new miRNA	DS615387	XLOC_000344	DS615387:353585-353606	infected	uninfected	OK	3341.82	5296.91	0.664518	0.669532	0.38645	0.701798	no	1.58504	DS615387	353586	353606	21	isc-mir-6637	gga-miR-6637-3p MIMAT0025733 Gallus gallus miR-6637-3p	gene_id "XLOC_000344"; transcript_id "TCONS_00000355"; exon_number "1"; oId "CUFF.292.1"; class_code "u"; tss_id "TSS349";		gnl|BL_ORD_ID|25513	gga-miR-6637-3p MIMAT0025733 Gallus gallus miR-6637-3p	23	Gallus gallus					93.3333	65.2174	http://www.ncbi.nlm.nih.gov/sviewer/viewer.cgi?tool=portal&sendto=on&log$=seqview&db=nuccore&dopt=fasta&sort=&val=DS615387&from=353586&to=353606&maxplex=1	>gb|DS615387.1|:353586-353606 Ixodes scapularis 1108391264016 genomic scaffold, whole genome shotgun sequence GCTGTGCCTGAAATCAATCTA	GCTGTGCCTGAAATC	GCTGTGCCTGCAATC
Putative new miRNA	DS615387	XLOC_000346	DS615387:1019897-1019917	infected	uninfected	OK	3008.4	15276.7	2.34427	2.223	0.0145	0.175735	no	5.07801	DS615387	1019898	1019917	20	isc-mir-8364d	ppc-miR-8364d-5p MIMAT0032910 Pristionchus pacificus miR-8364d-5p	gene_id "XLOC_000346"; transcript_id "TCONS_00000357"; exon_number "1"; oId "CUFF.303.1"; class_code "u"; tss_id "TSS351";		gnl|BL_ORD_ID|31433	ppc-miR-8364d-5p MIMAT0032910 Pristionchus pacificus miR-8364d-5p	22	Pristionchus pacificus					100	50	http://www.ncbi.nlm.nih.gov/sviewer/viewer.cgi?tool=portal&sendto=on&log$=seqview&db=nuccore&dopt=fasta&sort=&val=DS615387&from=1019898&to=1019917&maxplex=1	>gb|DS615387.1|:1019898-1019917 Ixodes scapularis 1108391264016 genomic scaffold, whole genome shotgun sequence TTTCATTTCACCGGCTCGAA	TTCATTTCACC	TTCATTTCACC
Putative new miRNA	DS615387	XLOC_000347	DS615387:1051592-1051692	infected	uninfected	OK	60.0739	40.702	-0.561636	-0.554605	0.41585	0.717728	no	0.677532	DS615387	1051593	1051692	100	isc-mir-216	oha-miR-216-5p MIMAT0036833 Ophiophagus hannah miR-216-5p	gene_id "XLOC_000347"; transcript_id "TCONS_00000358"; exon_number "1"; oId "CUFF.305.1"; class_code "u"; tss_id "TSS352";		gnl|BL_ORD_ID|35355	oha-miR-216-5p MIMAT0036833 Ophiophagus hannah miR-216-5p	23	Ophiophagus hannah					100	52.1739	http://www.ncbi.nlm.nih.gov/sviewer/viewer.cgi?tool=portal&sendto=on&log$=seqview&db=nuccore&dopt=fasta&sort=&val=DS615387&from=1051593&to=1051692&maxplex=1	>gb|DS615387.1|:1051593-1051692 Ixodes scapularis 1108391264016 genomic scaffold, whole genome shotgun sequence CCCCACCAGAACTGTGGAACCAGGGAAATACTGCCATTTTGAACTTGCTGCTGAGTTGCAACATGCATCG TGTCATGGGGAGAAGTTGCCAGCTGTACTT	AGTTGCCAGCTG	AGTTGCCAGCTG
Putative new miRNA	DS615387	XLOC_000349	DS615387:1052391-1052452	infected	uninfected	OK	38.3067	33.5096	-0.193024	-0.147628	0.83125	0.930347	no	0.874771	DS615387	1052392	1052452	61	isc-mir-6978	mmu-miR-6978-5p MIMAT0027858 Mus musculus miR-6978-5p	gene_id "XLOC_000349"; transcript_id "TCONS_00000360"; exon_number "1"; oId "CUFF.306.1"; class_code "u"; tss_id "TSS354";		gnl|BL_ORD_ID|26158	mmu-miR-6978-5p MIMAT0027858 Mus musculus miR-6978-5p	23	Mus musculus					93.75	65.2174	http://www.ncbi.nlm.nih.gov/sviewer/viewer.cgi?tool=portal&sendto=on&log$=seqview&db=nuccore&dopt=fasta&sort=&val=DS615387&from=1052392&to=1052452&maxplex=1	>gb|DS615387.1|:1052392-1052452 Ixodes scapularis 1108391264016 genomic scaffold, whole genome shotgun sequence ATTTTAGCTCCTCCATGCTTCTCTCTCAATACTTGCCAACCGACAGCTTTGCCACCAGCAT	CCATGCTTCTCTCTCA	CCA-GCTTCTCTCTCA
Putative new miRNA	DS615387	XLOC_000352	DS615387:1053302-1053424	infected	uninfected	OK	98.3833	231.414	1.23399	1.33435	0.0507	0.383179	no	2.35217	DS615387	1053303	1053424	122	isc-mir-57	ppc-miR-57-3p MIMAT0033000 Pristionchus pacificus miR-57-3p	gene_id "XLOC_000352"; transcript_id "TCONS_00000363"; exon_number "1"; oId "CUFF.310.1"; class_code "u"; tss_id "TSS357";		gnl|BL_ORD_ID|31523	ppc-miR-57-3p MIMAT0033000 Pristionchus pacificus miR-57-3p	21	Pristionchus pacificus					100	61.9048	http://www.ncbi.nlm.nih.gov/sviewer/viewer.cgi?tool=portal&sendto=on&log$=seqview&db=nuccore&dopt=fasta&sort=&val=DS615387&from=1053303&to=1053424&maxplex=1	>gb|DS615387.1|:1053303-1053424 Ixodes scapularis 1108391264016 genomic scaffold, whole genome shotgun sequence TGTTTTATATGCTAGTCTCTAATTGTCCGTAACCGAGTGTGTTTTTTTTTTTCAGATGCGATATGCCATT TTTGACTTCTTGGGCCTTCAGCAGGTTGAGGTCGTACCGGCCTTGTGGGTCG	GTAACCGAGTGTG	GTAACCGAGTGTG
Putative new miRNA	DS615387	XLOC_000354	DS615387:1053874-1053917	infected	uninfected	OK	26.6046	54.238	1.02763	0.598691	0.398	0.70753	no	2.03867	DS615387	1053875	1053917	43	isc-mir-63k	ppc-miR-63k-3p MIMAT0033019 Pristionchus pacificus miR-63k-3p	gene_id "XLOC_000354"; transcript_id "TCONS_00000365"; exon_number "1"; oId "CUFF.311.1"; class_code "u"; tss_id "TSS359";		gnl|BL_ORD_ID|31542	ppc-miR-63k-3p MIMAT0033019 Pristionchus pacificus miR-63k-3p	22	Pristionchus pacificus					100	54.5455	http://www.ncbi.nlm.nih.gov/sviewer/viewer.cgi?tool=portal&sendto=on&log$=seqview&db=nuccore&dopt=fasta&sort=&val=DS615387&from=1053875&to=1053917&maxplex=1	>gb|DS615387.1|:1053875-1053917 Ixodes scapularis 1108391264016 genomic scaffold, whole genome shotgun sequence ATCTAAGGGCAGCTTTTATGTCATTCACAGATTGTTTGTAGTT	CTTTTATGTCAT	CTTTTATGTCAT
Putative new miRNA	DS615497	XLOC_000361	DS615497:627-648	infected	uninfected	OK	2250	1146.53	-0.972653	-1.09791	0.39465	0.706721	no	0.509569	DS615497	628	648	21	isc-mir-2808a	bmo-miR-2808a-3p MIMAT0013712 Bombyx mori miR-2808a-3p	gene_id "XLOC_000361"; transcript_id "TCONS_00000372"; exon_number "1"; oId "CUFF.326.1"; class_code "u"; tss_id "TSS366";		gnl|BL_ORD_ID|13750	bmo-miR-2808a-3p MIMAT0013712 Bombyx mori miR-2808a-3p	24	Bombyx mori					100	45.8333	http://www.ncbi.nlm.nih.gov/sviewer/viewer.cgi?tool=portal&sendto=on&log$=seqview&db=nuccore&dopt=fasta&sort=&val=DS615497&from=628&to=648&maxplex=1	>gb|DS615497.1|:628-648 Ixodes scapularis 1108391267088 genomic scaffold, whole genome shotgun sequence GAAGGACGGCGTACTTCGCAC	CGTACTTCGCA	CGTACTTCGCA
Putative new miRNA	DS615502	XLOC_000362	DS615502:938-1045	infected	uninfected	OK	11.9447	0.651638	-4.19616	-0.945344	0.2044	0.602622	no	0.0545546	DS615502	939	1045	107	isc-mir-4957	dme-miR-4957-5p MIMAT0020175 Drosophila melanogaster miR-4957-5p	gene_id "XLOC_000362"; transcript_id "TCONS_00000373"; exon_number "1"; oId "CUFF.329.1"; class_code "u"; tss_id "TSS367";		gnl|BL_ORD_ID|20271	dme-miR-4957-5p MIMAT0020175 Drosophila melanogaster miR-4957-5p	22	Drosophila melanogaster					100	54.5455	http://www.ncbi.nlm.nih.gov/sviewer/viewer.cgi?tool=portal&sendto=on&log$=seqview&db=nuccore&dopt=fasta&sort=&val=DS615502&from=939&to=1045&maxplex=1	>gb|DS615502.1|:939-1045 Ixodes scapularis 1108391267188 genomic scaffold, whole genome shotgun sequence GGCCCTACATGAAAACAGAGGTCCGTTCCTTCTAGGAACTGGTTAACTTCTATCGAAATTTTATTGAGAA CTTCGCGTTGCTGGCAGCGCCGATTACAGACCTCACA	TGCTGGCAGCGC	TGCTGGCAGCGC
Putative new miRNA	DS615571	XLOC_000367	DS615571:1072-1094	infected	uninfected	OK	151.464	7206.2	5.57219	2.70473	0.2051	0.602622	no	47.577	DS615571	1073	1094	22	isc-mir-553	ppy-miR-553 MIMAT0015999 Pongo pygmaeus miR-553	gene_id "XLOC_000367"; transcript_id "TCONS_00000378"; exon_number "1"; oId "CUFF.336.1"; class_code "u"; tss_id "TSS372";		gnl|BL_ORD_ID|16895	ppy-miR-553 MIMAT0015999 Pongo pygmaeus miR-553	21	Pongo pygmaeus					100	66.6667	http://www.ncbi.nlm.nih.gov/sviewer/viewer.cgi?tool=portal&sendto=on&log$=seqview&db=nuccore&dopt=fasta&sort=&val=DS615571&from=1073&to=1094&maxplex=1	>gb|DS615571.1|:1073-1094 Ixodes scapularis 1108391275934 genomic scaffold, whole genome shotgun sequence AAACAAAATCTCACGGGGGAGT	AAACAAAATCTCAC	AAACAAAATCTCAC
Putative new miRNA	DS615688	XLOC_000375	DS615688:1281-1302	infected	uninfected	OK	136.477	11678.1	6.41901	9.59105	0.24855	0.613875	no	85.5683	DS615688	1282	1302	21	isc-mir-10	sma-miR-10-5p MIMAT0025023 Schistosoma mansoni miR-10-5p	gene_id "XLOC_000375"; transcript_id "TCONS_00000386"; exon_number "1"; oId "CUFF.345.1"; class_code "u"; tss_id "TSS380";		gnl|BL_ORD_ID|24809	sma-miR-10-5p MIMAT0025023 Schistosoma mansoni miR-10-5p	22	Schistosoma mansoni					100	50	http://www.ncbi.nlm.nih.gov/sviewer/viewer.cgi?tool=portal&sendto=on&log$=seqview&db=nuccore&dopt=fasta&sort=&val=DS615688&from=1282&to=1302&maxplex=1	>gb|DS615688.1|:1282-1302 Ixodes scapularis 1108391325680 genomic scaffold, whole genome shotgun sequence AGCCCGAGTTTGGTGTTCCAT	CCCGAGTTTGG	CCCGAGTTTGG
Putative new miRNA	DS615761	XLOC_000378	DS615761:339891-339913	infected	uninfected	OK	661.284	1548.71	1.22773	0.759983	0.27555	0.632325	no	2.34197	DS615761	339892	339913	22	isc-mir-124	prd-miR-124-5p MIMAT0030786 Panagrellus redivivus miR-124-5p	gene_id "XLOC_000378"; transcript_id "TCONS_00000389"; exon_number "1"; oId "CUFF.351.1"; class_code "u"; tss_id "TSS383";		gnl|BL_ORD_ID|29863	prd-miR-124-5p MIMAT0030786 Panagrellus redivivus miR-124-5p	22	Panagrellus redivivus					92.8571	63.6364	http://www.ncbi.nlm.nih.gov/sviewer/viewer.cgi?tool=portal&sendto=on&log$=seqview&db=nuccore&dopt=fasta&sort=&val=DS615761&from=339892&to=339913&maxplex=1	>gb|DS615761.1|:339892-339913 Ixodes scapularis 1108391677948 genomic scaffold, whole genome shotgun sequence TCTGTTTCTGATGTCACCGTGT	CTGATGTCACCGTG	CTGAAGTCACCGTG
Putative new miRNA	DS615784	XLOC_000383	DS615784:805-890	infected	uninfected	OK	80.4083	58.3046	-0.463735	-0.437632	0.51335	0.779337	no	0.725107	DS615784	806	890	85	isc-mir-4667	ppy-miR-4667 MIMAT0024386 Pongo pygmaeus miR-4667	gene_id "XLOC_000383"; transcript_id "TCONS_00000394"; exon_number "1"; oId "CUFF.355.1"; class_code "u"; tss_id "TSS388";		gnl|BL_ORD_ID|23953	ppy-miR-4667 MIMAT0024386 Pongo pygmaeus miR-4667	21	Pongo pygmaeus					100	66.6667	http://www.ncbi.nlm.nih.gov/sviewer/viewer.cgi?tool=portal&sendto=on&log$=seqview&db=nuccore&dopt=fasta&sort=&val=DS615784&from=806&to=890&maxplex=1	>gb|DS615784.1|:806-890 Ixodes scapularis 1108391720386 genomic scaffold, whole genome shotgun sequence CGCATCCTCTCCGAGCACAGGTGCATGGCCAGCGCAAACTGCTCCCCAGTCAGGCTCCCATTCTGCTTCG TGTCGCACAGGTTCC	CTGCTCCCCAGTCA	CTGCTCCCCAGTCA
Putative new miRNA	DS615947	XLOC_000395	DS615947:1269-1301	infected	uninfected	OK	49.7441	359.545	2.85357	1.5148	0.0682	0.435347	no	7.22789	DS615947	1270	1301	32	isc-mir-411	efu-miR-411 MIMAT0035029 Eptesicus fuscus miR-411	gene_id "XLOC_000395"; transcript_id "TCONS_00000406"; exon_number "1"; oId "CUFF.359.1"; class_code "u"; tss_id "TSS400";		gnl|BL_ORD_ID|33551	efu-miR-411 MIMAT0035029 Eptesicus fuscus miR-411	24	Eptesicus fuscus					92.8571	58.3333	http://www.ncbi.nlm.nih.gov/sviewer/viewer.cgi?tool=portal&sendto=on&log$=seqview&db=nuccore&dopt=fasta&sort=&val=DS615947&from=1270&to=1301&maxplex=1	>gb|DS615947.1|:1270-1301 Ixodes scapularis 1108392024939 genomic scaffold, whole genome shotgun sequence GGCACGAATTGCAAGCTCTACGGTGTTATAGG	GCAAGCTCTACGGT	GCATGCTCTACGGT
Putative new miRNA	DS615994	XLOC_000398	DS615994:5470-5489	infected	uninfected	OK	3169.56	69061.7	4.44553	4.03064	0.0031	0.0628739	no	21.789	DS615994	5471	5489	19	isc-mir-4889b	bbe-miR-4889b-3p MIMAT0031706 Branchiostoma belcheri miR-4889b-3p	gene_id "XLOC_000398"; transcript_id "TCONS_00000409"; exon_number "1"; oId "CUFF.365.1"; class_code "u"; tss_id "TSS403";		gnl|BL_ORD_ID|30629	bbe-miR-4889b-3p MIMAT0031706 Branchiostoma belcheri miR-4889b-3p	24	Branchiostoma belcheri					100	50	http://www.ncbi.nlm.nih.gov/sviewer/viewer.cgi?tool=portal&sendto=on&log$=seqview&db=nuccore&dopt=fasta&sort=&val=DS615994&from=5471&to=5489&maxplex=1	>gb|DS615994.1|:5471-5489 Ixodes scapularis 1108393225228 genomic scaffold, whole genome shotgun sequence AAGTTCCAAGCGTCACTCC	TTCCAAGCGTCA	TTCCAAGCGTCA
Putative new miRNA	DS615994	XLOC_000400	DS615994:113406-113483	infected	uninfected	OK	38.6604	64.2801	0.733515	0.676416	0.3503	0.679482	no	1.66269	DS615994	113407	113483	77	isc-mir7739	bdi-miR7739-5p MIMAT0030214 Brachypodium distachyon miR7739-5p	gene_id "XLOC_000400"; transcript_id "TCONS_00000411"; exon_number "1"; oId "CUFF.370.1"; class_code "u"; tss_id "TSS405";		gnl|BL_ORD_ID|29268	bdi-miR7739-5p MIMAT0030214 Brachypodium distachyon miR7739-5p	24	Brachypodium distachyon					100	54.1667	http://www.ncbi.nlm.nih.gov/sviewer/viewer.cgi?tool=portal&sendto=on&log$=seqview&db=nuccore&dopt=fasta&sort=&val=DS615994&from=113407&to=113483&maxplex=1	>gb|DS615994.1|:113407-113483 Ixodes scapularis 1108393225228 genomic scaffold, whole genome shotgun sequence CGTCAAACCTACCACCTCGTTAGGTCACGCTTCAGCATGGGCTCCGAGGTGCAAGCGGACTGGATTCCTC AGCATCC	AAGCGGACTGGAT	AAGCGGACTGGAT
Putative new miRNA	DS616024	XLOC_000403	DS616024:77635-77655	infected	uninfected	OK	691.215	5174.46	2.9042	1.34101	0.159	0.586271	no	7.48604	DS616024	77636	77655	20	isc-mir-508	ppy-miR-508-5p MIMAT0015931 Pongo pygmaeus miR-508-5p	gene_id "XLOC_000403"; transcript_id "TCONS_00000414"; exon_number "1"; oId "CUFF.372.1"; class_code "u"; tss_id "TSS408";		gnl|BL_ORD_ID|16826	ppy-miR-508-5p MIMAT0015931 Pongo pygmaeus miR-508-5p	23	Pongo pygmaeus					100	47.8261	http://www.ncbi.nlm.nih.gov/sviewer/viewer.cgi?tool=portal&sendto=on&log$=seqview&db=nuccore&dopt=fasta&sort=&val=DS616024&from=77636&to=77655&maxplex=1	>gb|DS616024.1|:77636-77655 Ixodes scapularis 1108393225698 genomic scaffold, whole genome shotgun sequence AGACAACGTCACTCACGAAG	CGTCACTCACG	CGTCACTCACG
Putative new miRNA	DS616024	XLOC_000404	DS616024:153867-153889	infected	uninfected	OK	1467.51	0	negative inf	negative nan	0.00185	0.042205	yes	0	DS616024	153868	153889	22	isc-mir6267c	ppe-miR6267c-3p MIMAT0031543 Prunus persica miR6267c-3p	gene_id "XLOC_000404"; transcript_id "TCONS_00000415"; exon_number "1"; oId "CUFF.375.1"; class_code "u"; tss_id "TSS409";		gnl|BL_ORD_ID|30464	ppe-miR6267c-3p MIMAT0031543 Prunus persica miR6267c-3p	21	Prunus persica	PMID:22909020	Unknown			100	57.1429	http://www.ncbi.nlm.nih.gov/sviewer/viewer.cgi?tool=portal&sendto=on&log$=seqview&db=nuccore&dopt=fasta&sort=&val=DS616024&from=153868&to=153889&maxplex=1	>gb|DS616024.1|:153868-153889 Ixodes scapularis 1108393225698 genomic scaffold, whole genome shotgun sequence TGGTCAGCAATGAGTAGTCTCT	TGGTCAGCAATG	TGGTCAGCAATG
Putative new miRNA	DS616096	XLOC_000409	DS616096:10830-10853	infected	uninfected	OK	365.591	570.092	0.640965	0.381837	0.6151	0.838897	no	1.55937	DS616096	10831	10853	23	isc-mir-8892	cfa-miR-8892 MIMAT0034399 Canis familiaris miR-8892	gene_id "XLOC_000409"; transcript_id "TCONS_00000420"; exon_number "1"; oId "CUFF.378.1"; class_code "u"; tss_id "TSS414";		gnl|BL_ORD_ID|32921	cfa-miR-8892 MIMAT0034399 Canis familiaris miR-8892	25	Canis familiaris					100	40	http://www.ncbi.nlm.nih.gov/sviewer/viewer.cgi?tool=portal&sendto=on&log$=seqview&db=nuccore&dopt=fasta&sort=&val=DS616096&from=10831&to=10853&maxplex=1	>gb|DS616096.1|:10831-10853 Ixodes scapularis 1108393228500 genomic scaffold, whole genome shotgun sequence ATGCCGCTCCGTTAGTCTGTAGT	TAGTCTGTAG	TAGTCTGTAG
Putative new miRNA	DS616117	XLOC_000410	DS616117:4180-4244	infected	uninfected	OK	141.288	42.4585	-1.73451	-1.61591	0.0791	0.467088	no	0.30051	DS616117	4181	4244	64	isc-mir-2444	bta-miR-2444 MIMAT0012021 Bos taurus miR-2444	gene_id "XLOC_000410"; transcript_id "TCONS_00000421"; exon_number "1"; oId "CUFF.381.1"; class_code "u"; tss_id "TSS415";		gnl|BL_ORD_ID|12734	bta-miR-2444 MIMAT0012021 Bos taurus miR-2444	20	Bos taurus					100	70	http://www.ncbi.nlm.nih.gov/sviewer/viewer.cgi?tool=portal&sendto=on&log$=seqview&db=nuccore&dopt=fasta&sort=&val=DS616117&from=4181&to=4244&maxplex=1	>gb|DS616117.1|:4181-4244 Ixodes scapularis 1108393229960 genomic scaffold, whole genome shotgun sequence TCGTTGTTCGCCCTCTCAATATGACTGTGCTTCTCGGTCATTCCGCTGTTGTTTTTTGTTGGCC	TGTTGTTTTTTGTT	TGTTGTTTTTTGTT
Putative new miRNA	DS616150	XLOC_000413	DS616150:26-49	infected	uninfected	OK	952.845	2930.23	1.6207	1.35465	0.0794	0.467088	no	3.07524	DS616150	27	49	23	isc-mir-647	hsa-miR-647 MIMAT0003317 Homo sapiens miR-647	gene_id "XLOC_000413"; transcript_id "TCONS_00000424"; exon_number "1"; oId "CUFF.384.1"; class_code "u"; tss_id "TSS418";		gnl|BL_ORD_ID|4538	hsa-miR-647 MIMAT0003317 Homo sapiens miR-647	21	Homo sapiens					100	66.6667	http://www.ncbi.nlm.nih.gov/sviewer/viewer.cgi?tool=portal&sendto=on&log$=seqview&db=nuccore&dopt=fasta&sort=&val=DS616150&from=27&to=49&maxplex=1	>gb|DS616150.1|:27-49 Ixodes scapularis 1108393230414 genomic scaffold, whole genome shotgun sequence ATGCTGGCTGCACTCACTGAGGC	TGGCTGCACTCACT	TGGCTGCACTCACT
Putative new miRNA	DS616177	XLOC_000425	DS616177:272786-272828	infected	uninfected	OK	74.7446	2.81976	-4.72833	-1.45584	0.20495	0.602622	no	0.0377253	DS616177	272787	272828	42	isc-mir-29a	bbe-miR-29a-3p MIMAT0031663 Branchiostoma belcheri miR-29a-3p	gene_id "XLOC_000425"; transcript_id "TCONS_00000436"; exon_number "1"; oId "CUFF.401.1"; class_code "u"; tss_id "TSS430";		gnl|BL_ORD_ID|30585	bbe-miR-29a-3p MIMAT0031663 Branchiostoma belcheri miR-29a-3p	23	Branchiostoma belcheri					100	47.8261	http://www.ncbi.nlm.nih.gov/sviewer/viewer.cgi?tool=portal&sendto=on&log$=seqview&db=nuccore&dopt=fasta&sort=&val=DS616177&from=272787&to=272828&maxplex=1	>gb|DS616177.1|:272787-272828 Ixodes scapularis 1108393232972 genomic scaffold, whole genome shotgun sequence ATCCCACAAGGTAAGCGTACATGTTATTTCATATGGAAGTTT	ATTTCATATGG	ATTTCATATGG
Putative new miRNA	DS616177	XLOC_000433	DS616177:389435-389456	infected	uninfected	OK	3653.68	0	negative inf	negative nan	0.00025	0.00821333	yes	0	DS616177	389436	389456	21	isc-mir-7633	cbn-miR-7633 MIMAT0029676 Caenorhabditis brenneri miR-7633	gene_id "XLOC_000433"; transcript_id "TCONS_00000444"; exon_number "1"; oId "CUFF.415.1"; class_code "u"; tss_id "TSS438";		gnl|BL_ORD_ID|28624	cbn-miR-7633 MIMAT0029676 Caenorhabditis brenneri miR-7633	22	Caenorhabditis brenneri	PMID:23363624	Gene expression			93.3333	63.6364	http://www.ncbi.nlm.nih.gov/sviewer/viewer.cgi?tool=portal&sendto=on&log$=seqview&db=nuccore&dopt=fasta&sort=&val=DS616177&from=389436&to=389456&maxplex=1	>gb|DS616177.1|:389436-389456 Ixodes scapularis 1108393232972 genomic scaffold, whole genome shotgun sequence ATGCTCAGCAAGAATTTTCGA	AGCAAGAATTTTCGA	AGC-AGAATTTTCGA
Putative new miRNA	DS616177	XLOC_000449	DS616177:476796-476900	infected	uninfected	OK	1.75894	6.08098	1.7896	0.770884	0.34815	0.677676	no	3.45718	DS616177	476797	476900	104	isc-mir-7952	prd-miR-7952-3p MIMAT0030779 Panagrellus redivivus miR-7952-3p	gene_id "XLOC_000449"; transcript_id "TCONS_00000460"; exon_number "1"; oId "CUFF.447.1"; class_code "u"; tss_id "TSS454";		gnl|BL_ORD_ID|29856	prd-miR-7952-3p MIMAT0030779 Panagrellus redivivus miR-7952-3p	22	Panagrellus redivivus					100	54.5455	http://www.ncbi.nlm.nih.gov/sviewer/viewer.cgi?tool=portal&sendto=on&log$=seqview&db=nuccore&dopt=fasta&sort=&val=DS616177&from=476797&to=476900&maxplex=1	>gb|DS616177.1|:476797-476900 Ixodes scapularis 1108393232972 genomic scaffold, whole genome shotgun sequence GAATTTTTAATAAAAAGTCGAACATTTCACGGAACGCCTATGACGTGCGCCTTGGTATTACACATGCGCC ATCAAAAACCGTTCATACTCCTTGAACCCTGCCC	TTAATAAAAAGT	TTAATAAAAAGT
Putative new miRNA	DS616177	XLOC_000451	DS616177:515433-515514	infected	uninfected	OK	44.0521	36.889	-0.256017	-0.228507	0.7445	0.894536	no	0.837395	DS616177	515434	515514	81	isc-mir-9423	nve-miR-9423 MIMAT0035379 Nematostella vectensis miR-9423	gene_id "XLOC_000451"; transcript_id "TCONS_00000462"; exon_number "1"; oId "CUFF.452.1"; class_code "u"; tss_id "TSS456";		gnl|BL_ORD_ID|33901	nve-miR-9423 MIMAT0035379 Nematostella vectensis miR-9423	23	Nematostella vectensis					100	52.1739	http://www.ncbi.nlm.nih.gov/sviewer/viewer.cgi?tool=portal&sendto=on&log$=seqview&db=nuccore&dopt=fasta&sort=&val=DS616177&from=515434&to=515514&maxplex=1	>gb|DS616177.1|:515434-515514 Ixodes scapularis 1108393232972 genomic scaffold, whole genome shotgun sequence TTCTTCCTGAATTATAAACCGAGTTCTTCATACCTGTGTACAAAACCACGCACAGGACGGCGGAGATGGA ATTCACTTCAT	AGTTCTTCATAC	AGTTCTTCATAC
Putative new miRNA	DS616177	XLOC_000452	DS616177:516682-516704	infected	uninfected	OK	1116.56	0	negative inf	negative nan	0.0043	0.0793205	no	0	DS616177	516683	516704	22	isc-mir-3152	hsa-miR-3152-5p MIMAT0019207 Homo sapiens miR-3152-5p	gene_id "XLOC_000452"; transcript_id "TCONS_00000463"; exon_number "1"; oId "CUFF.454.1"; class_code "u"; tss_id "TSS457";		gnl|BL_ORD_ID|15796	hsa-miR-3152-5p MIMAT0019207 Homo sapiens miR-3152-5p	22	Homo sapiens					100	50	http://www.ncbi.nlm.nih.gov/sviewer/viewer.cgi?tool=portal&sendto=on&log$=seqview&db=nuccore&dopt=fasta&sort=&val=DS616177&from=516683&to=516704&maxplex=1	>gb|DS616177.1|:516683-516704 Ixodes scapularis 1108393232972 genomic scaffold, whole genome shotgun sequence CACGTGTTAGAACACGAAAGAG	GTGTTAGAACA	GTGTTAGAACA
Putative new miRNA	DS616177	XLOC_000453	DS616177:592631-592654	infected	uninfected	OK	893.528	245.163	-1.86577	-2.04305	0.214	0.604874	no	0.274376	DS616177	592632	592654	23	isc-mir-9119	eca-miR-9119 MIMAT0034668 Equus caballus miR-9119	gene_id "XLOC_000453"; transcript_id "TCONS_00000464"; exon_number "1"; oId "CUFF.456.1"; class_code "u"; tss_id "TSS458";		gnl|BL_ORD_ID|33190	eca-miR-9119 MIMAT0034668 Equus caballus miR-9119	19	Equus caballus					100	57.8947	http://www.ncbi.nlm.nih.gov/sviewer/viewer.cgi?tool=portal&sendto=on&log$=seqview&db=nuccore&dopt=fasta&sort=&val=DS616177&from=592632&to=592654&maxplex=1	>gb|DS616177.1|:592632-592654 Ixodes scapularis 1108393232972 genomic scaffold, whole genome shotgun sequence AAAAGTCACAAAGGCGTTTTTTT	AAGTCACAAAG	AAGTCACAAAG
Putative new miRNA	DS616177	XLOC_000454	DS616177:735728-735750	infected	uninfected	OK	1961.62	0	negative inf	negative nan	5e-05	0.0021842	yes	0	DS616177	735729	735750	22	isc-mir6218	sbi-miR6218-3p MIMAT0026397 Sorghum bicolor miR6218-3p	gene_id "XLOC_000454"; transcript_id "TCONS_00000465"; exon_number "1"; oId "CUFF.457.1"; class_code "u"; tss_id "TSS459";		gnl|BL_ORD_ID|26972	sbi-miR6218-3p MIMAT0026397 Sorghum bicolor miR6218-3p	21	Sorghum bicolor	PMID:22747909	Unknown			100	52.381	http://www.ncbi.nlm.nih.gov/sviewer/viewer.cgi?tool=portal&sendto=on&log$=seqview&db=nuccore&dopt=fasta&sort=&val=DS616177&from=735729&to=735750&maxplex=1	>gb|DS616177.1|:735729-735750 Ixodes scapularis 1108393232972 genomic scaffold, whole genome shotgun sequence CAATTTCCAAAAATCAATTTAA	TCCAAAAATCA	TCCAAAAATCA
Putative new miRNA	DS616177	XLOC_000455	DS616177:838553-838576	infected	uninfected	OK	321.258	484.241	0.591993	0.332416	0.61865	0.8402	no	1.50733	DS616177	838554	838576	23	isc-mir-2797a	mse-miR-2797a MIMAT0024499 Manduca sexta miR-2797a	gene_id "XLOC_000455"; transcript_id "TCONS_00000466"; exon_number "1"; oId "CUFF.461.1"; class_code "u"; tss_id "TSS460";		gnl|BL_ORD_ID|24063	mse-miR-2797a MIMAT0024499 Manduca sexta miR-2797a	22	Manduca sexta					100	54.5455	http://www.ncbi.nlm.nih.gov/sviewer/viewer.cgi?tool=portal&sendto=on&log$=seqview&db=nuccore&dopt=fasta&sort=&val=DS616177&from=838554&to=838576&maxplex=1	>gb|DS616177.1|:838554-838576 Ixodes scapularis 1108393232972 genomic scaffold, whole genome shotgun sequence AAAGTATTGGCAGATTCTATTTG	AGATTCTATTTG	AGATTCTATTTG
Putative new miRNA	DS616194	XLOC_000467	DS616194:57520-57622	infected	uninfected	OK	36.3624	29.1725	-0.317839	-0.292706	0.6831	0.870872	no	0.802271	DS616194	57521	57622	102	isc-mir5711	bra-miR5711 MIMAT0023006 Brassica rapa miR5711	gene_id "XLOC_000467"; transcript_id "TCONS_00000480"; exon_number "1"; oId "CUFF.468.1"; class_code "u"; tss_id "TSS473";		gnl|BL_ORD_ID|22292	bra-miR5711 MIMAT0023006 Brassica rapa miR5711	21	Brassica rapa					90	90.4762	http://www.ncbi.nlm.nih.gov/sviewer/viewer.cgi?tool=portal&sendto=on&log$=seqview&db=nuccore&dopt=fasta&sort=&val=DS616194&from=57521&to=57622&maxplex=1	>gb|DS616194.1|:57521-57622 Ixodes scapularis 1108393233200 genomic scaffold, whole genome shotgun sequence GAGTCATGGGCGTGATGGAACACATGATTTCGCGTAGAAACCCATAAAAACGCAATCACACACAGCACAC ACGCTCCACACATTCACGCCATTGTTAGGATG	TCGCGTAGAAACCCATAAAA	TCG-GTAGAAACCCACAAAA
Putative new miRNA	DS616238	XLOC_000471	DS616238:13070-13092	infected	uninfected	OK	1156.28	325.654	-1.82808	-1.92278	0.23495	0.612554	no	0.281639	DS616238	13071	13092	22	isc-mir6250	osa-miR6250 MIMAT0024873 Oryza sativa miR6250	gene_id "XLOC_000471"; transcript_id "TCONS_00000484"; exon_number "1"; oId "CUFF.472.1"; class_code "u"; tss_id "TSS477";		gnl|BL_ORD_ID|24583	osa-miR6250 MIMAT0024873 Oryza sativa miR6250	22	Oryza sativa					100	45.4545	http://www.ncbi.nlm.nih.gov/sviewer/viewer.cgi?tool=portal&sendto=on&log$=seqview&db=nuccore&dopt=fasta&sort=&val=DS616238&from=13071&to=13092&maxplex=1	>gb|DS616238.1|:13071-13092 Ixodes scapularis 1108393234012 genomic scaffold, whole genome shotgun sequence AACTCAGCGTCGATCTTCTTGA	GCGTCGATCT	GCGTCGATCT
Putative new miRNA	DS616267	XLOC_000474	DS616267:103710-103732	infected	uninfected	OK	797.038	1083.49	0.442968	0.310408	0.66885	0.864589	no	1.3594	DS616267	103711	103732	22	isc-mir-195	tch-miR-195-5p MIMAT0036549 Tupaia chinensis miR-195-5p	gene_id "XLOC_000474"; transcript_id "TCONS_00000487"; exon_number "1"; oId "CUFF.475.1"; class_code "u"; tss_id "TSS480";		gnl|BL_ORD_ID|35071	tch-miR-195-5p MIMAT0036549 Tupaia chinensis miR-195-5p	22	Tupaia chinensis					100	50	http://www.ncbi.nlm.nih.gov/sviewer/viewer.cgi?tool=portal&sendto=on&log$=seqview&db=nuccore&dopt=fasta&sort=&val=DS616267&from=103711&to=103732&maxplex=1	>gb|DS616267.1|:103711-103732 Ixodes scapularis 1108393234758 genomic scaffold, whole genome shotgun sequence CCCTCCACACAGAAATATCAAA	CACAGAAATAT	CACAGAAATAT
Putative new miRNA	DS616267	XLOC_000475	DS616267:308225-308250	infected	uninfected	OK	447.319	415.1	-0.107844	-0.0714436	0.9263	0.962372	no	0.927973	DS616267	308226	308250	25	isc-mir-B1	blv-miR-B1-5p MIMAT0027346 Bovine leukemia miR-B1-5p	gene_id "XLOC_000475"; transcript_id "TCONS_00000488"; exon_number "1"; oId "CUFF.479.1"; class_code "u"; tss_id "TSS481";		gnl|BL_ORD_ID|25639	blv-miR-B1-5p MIMAT0027346 Bovine leukemia miR-B1-5p	23	Bovine leukemia					88.8889	78.2609	http://www.ncbi.nlm.nih.gov/sviewer/viewer.cgi?tool=portal&sendto=on&log$=seqview&db=nuccore&dopt=fasta&sort=&val=DS616267&from=308226&to=308250&maxplex=1	>gb|DS616267.1|:308226-308250 Ixodes scapularis 1108393234758 genomic scaffold, whole genome shotgun sequence CGTCTGGCTGTGGGGGTGCTCTGAA	GGCTGTGGGGGTGCTCTG	GGCTGTGGTGGTGCACTG
Putative new miRNA	DS616267	XLOC_000476	DS616267:435086-435110	infected	uninfected	OK	701.638	1307.98	0.898546	0.758774	0.32235	0.665518	no	1.86418	DS616267	435087	435110	24	isc-mir-18b	aca-miR-18b-3p MIMAT0021820 Anolis carolinensis miR-18b-3p	gene_id "XLOC_000476"; transcript_id "TCONS_00000489"; exon_number "1"; oId "CUFF.480.1"; class_code "u"; tss_id "TSS482";		gnl|BL_ORD_ID|21575	aca-miR-18b-3p MIMAT0021820 Anolis carolinensis miR-18b-3p	23	Anolis carolinensis					100	56.5217	http://www.ncbi.nlm.nih.gov/sviewer/viewer.cgi?tool=portal&sendto=on&log$=seqview&db=nuccore&dopt=fasta&sort=&val=DS616267&from=435087&to=435110&maxplex=1	>gb|DS616267.1|:435087-435110 Ixodes scapularis 1108393234758 genomic scaffold, whole genome shotgun sequence TCCTTGCCCTGAATGCTGCCGCTG	TGCCCTGAATGCT	TGCCCTGAATGCT
Putative new miRNA	DS616297	XLOC_000477	DS616297:192-246	infected	uninfected	OK	29.3856	40.9057	0.47719	0.339508	0.6361	0.849398	no	1.39203	DS616297	193	246	54	isc-mir-8799e	cfa-miR-8799e MIMAT0034371 Canis familiaris miR-8799e	gene_id "XLOC_000477"; transcript_id "TCONS_00000490"; exon_number "1"; oId "CUFF.482.1"; class_code "u"; tss_id "TSS483";		gnl|BL_ORD_ID|32893	cfa-miR-8799e MIMAT0034371 Canis familiaris miR-8799e	24	Canis familiaris					100	45.8333	http://www.ncbi.nlm.nih.gov/sviewer/viewer.cgi?tool=portal&sendto=on&log$=seqview&db=nuccore&dopt=fasta&sort=&val=DS616297&from=193&to=246&maxplex=1	>gb|DS616297.1|:193-246 Ixodes scapularis 1108393235272 genomic scaffold, whole genome shotgun sequence CACCGTCCCGACGCCTGTCATGCCAGGAGCGCATATTTCTTCGGTGCCGTTCGT	GCCAGGAGCGC	GCCAGGAGCGC
Putative new miRNA	DS616388	XLOC_000480	DS616388:1033-1054	infected	uninfected	OK	1684.64	0	negative inf	negative nan	0.00275	0.0564958	no	0	DS616388	1034	1054	21	isc-mir5178	bdi-miR5178-5p MIMAT0027083 Brachypodium distachyon miR5178-5p	gene_id "XLOC_000480"; transcript_id "TCONS_00000493"; exon_number "1"; oId "CUFF.484.1"; class_code "u"; tss_id "TSS486";		gnl|BL_ORD_ID|20776	bdi-miR5178-5p MIMAT0027083 Brachypodium distachyon miR5178-5p	21	Brachypodium distachyon					100	52.381	http://www.ncbi.nlm.nih.gov/sviewer/viewer.cgi?tool=portal&sendto=on&log$=seqview&db=nuccore&dopt=fasta&sort=&val=DS616388&from=1034&to=1054&maxplex=1	>gb|DS616388.1|:1034-1054 Ixodes scapularis 1108393241606 genomic scaffold, whole genome shotgun sequence TCGACGAGCCGACCGGCGGTC	GACCGGCGGTC	GACCGGCGGTC
Putative new miRNA	DS616391	XLOC_000481	DS616391:756-777	infected	uninfected	OK	1462.33	2007.74	0.4573	0.303999	0.6861	0.871443	no	1.37297	DS616391	757	777	21	isc-mir-36	prd-miR-36-5p MIMAT0030530 Panagrellus redivivus miR-36-5p	gene_id "XLOC_000481"; transcript_id "TCONS_00000494"; exon_number "1"; oId "CUFF.486.1"; class_code "u"; tss_id "TSS487";		gnl|BL_ORD_ID|29607	prd-miR-36-5p MIMAT0030530 Panagrellus redivivus miR-36-5p	23	Panagrellus redivivus					100	47.8261	http://www.ncbi.nlm.nih.gov/sviewer/viewer.cgi?tool=portal&sendto=on&log$=seqview&db=nuccore&dopt=fasta&sort=&val=DS616391&from=757&to=777&maxplex=1	>gb|DS616391.1|:757-777 Ixodes scapularis 1108393241844 genomic scaffold, whole genome shotgun sequence CATAAACGGCTGTTTTTATAA	AACGGCTGTTT	AACGGCTGTTT
Putative new miRNA	DS616466	XLOC_000485	DS616466:1734-1756	infected	uninfected	OK	175.472	820.877	2.22592	2.01848	0.2519	0.614052	no	4.67811	DS616466	1735	1756	22	isc-mir-8331	ppc-miR-8331-5p MIMAT0033206 Pristionchus pacificus miR-8331-5p	gene_id "XLOC_000485"; transcript_id "TCONS_00000498"; exon_number "1"; oId "CUFF.489.1"; class_code "u"; tss_id "TSS491";		gnl|BL_ORD_ID|31729	ppc-miR-8331-5p MIMAT0033206 Pristionchus pacificus miR-8331-5p	24	Pristionchus pacificus					87.5	66.6667	http://www.ncbi.nlm.nih.gov/sviewer/viewer.cgi?tool=portal&sendto=on&log$=seqview&db=nuccore&dopt=fasta&sort=&val=DS616466&from=1735&to=1756&maxplex=1	>gb|DS616466.1|:1735-1756 Ixodes scapularis 1108393243992 genomic scaffold, whole genome shotgun sequence TGAGTGCCACGATTGGAGAGAA	GCCACGATTGGAGAGA	GCCACGATAGGCGAGA
Putative new miRNA	DS616546	XLOC_000494	DS616546:9467-9531	infected	uninfected	OK	1.90225	22.6862	3.57604	1.20041	0.2547	0.616248	no	11.926	DS616546	9468	9531	64	isc-mir-8364b	ppc-miR-8364b-3p MIMAT0033082 Pristionchus pacificus miR-8364b-3p	gene_id "XLOC_000494"; transcript_id "TCONS_00000507"; exon_number "1"; oId "CUFF.491.1"; class_code "u"; tss_id "TSS500";		gnl|BL_ORD_ID|31605	ppc-miR-8364b-3p MIMAT0033082 Pristionchus pacificus miR-8364b-3p	23	Pristionchus pacificus					100	52.1739	http://www.ncbi.nlm.nih.gov/sviewer/viewer.cgi?tool=portal&sendto=on&log$=seqview&db=nuccore&dopt=fasta&sort=&val=DS616546&from=9468&to=9531&maxplex=1	>gb|DS616546.1|:9468-9531 Ixodes scapularis 1108393247354 genomic scaffold, whole genome shotgun sequence AATATGCGTCGTGTCGATGTGCGAGTGTGGGACACTGTCCCTGACTAGAAGAGCAGTTGTCCCG	GAGTGTGGGACA	GAGTGTGGGACA
Putative new miRNA	DS616838	XLOC_000515	DS616838:791-810	infected	uninfected	OK	15921.3	0	negative inf	negative nan	5e-05	0.0021842	yes	0	DS616838	792	810	19	isc-mir-4562	pma-miR-4562 MIMAT0019594 Petromyzon marinus miR-4562	gene_id "XLOC_000515"; transcript_id "TCONS_00000529"; exon_number "1"; oId "CUFF.509.1"; class_code "u"; tss_id "TSS521";		gnl|BL_ORD_ID|19543	pma-miR-4562 MIMAT0019594 Petromyzon marinus miR-4562	24	Petromyzon marinus	PMID:20959416	Unknown			100	41.6667	http://www.ncbi.nlm.nih.gov/sviewer/viewer.cgi?tool=portal&sendto=on&log$=seqview&db=nuccore&dopt=fasta&sort=&val=DS616838&from=792&to=810&maxplex=1	>gb|DS616838.1|:792-810 Ixodes scapularis 1108396218200 genomic scaffold, whole genome shotgun sequence TGCGACGCACGGACAGGCG	GCGACGCACG	GCGACGCACG
Putative new miRNA	DS616883	XLOC_000529	DS616883:78992-79014	infected	uninfected	OK	605.855	1100.01	0.860471	0.506323	0.4948	0.769546	no	1.81563	DS616883	78993	79014	22	isc-mir846	aly-miR846-5p MIMAT0017635 Arabidopsis lyrata miR846-5p	gene_id "XLOC_000529"; transcript_id "TCONS_00000543"; exon_number "1"; oId "CUFF.512.1"; class_code "u"; tss_id "TSS535";		gnl|BL_ORD_ID|16379	aly-miR846-5p MIMAT0017635 Arabidopsis lyrata miR846-5p	21	Arabidopsis lyrata					100	42.8571	http://www.ncbi.nlm.nih.gov/sviewer/viewer.cgi?tool=portal&sendto=on&log$=seqview&db=nuccore&dopt=fasta&sort=&val=DS616883&from=78993&to=79014&maxplex=1	>gb|DS616883.1|:78993-79014 Ixodes scapularis 1108396219148 genomic scaffold, whole genome shotgun sequence AGTGATGTAAAAAAAGTCCCTG	AAGTCCCTG	AAGTCCCTG
Putative new miRNA	DS616883	XLOC_000530	DS616883:92600-92623	infected	uninfected	OK	177.331	576.177	1.70007	1.54128	0.2689	0.626396	no	3.24916	DS616883	92601	92623	23	isc-mir-7400	oan-miR-7400-5p MIMAT0028942 Ornithorhynchus anatinus miR-7400-5p	gene_id "XLOC_000530"; transcript_id "TCONS_00000544"; exon_number "1"; oId "CUFF.513.1"; class_code "u"; tss_id "TSS536";		gnl|BL_ORD_ID|27855	oan-miR-7400-5p MIMAT0028942 Ornithorhynchus anatinus miR-7400-5p	22	Ornithorhynchus anatinus					92.8571	63.6364	http://www.ncbi.nlm.nih.gov/sviewer/viewer.cgi?tool=portal&sendto=on&log$=seqview&db=nuccore&dopt=fasta&sort=&val=DS616883&from=92601&to=92623&maxplex=1	>gb|DS616883.1|:92601-92623 Ixodes scapularis 1108396219148 genomic scaffold, whole genome shotgun sequence GACAAGCTGGTGGAGGTTCTCTC	AAGCTGGTGGAGGT	AAGCCGGTGGAGGT
Putative new miRNA	DS616883	XLOC_000531	DS616883:300062-300146	infected	uninfected	OK	10.1386	28.9117	1.5118	0.951373	0.22295	0.610829	no	2.85165	DS616883	300063	300146	84	isc-mir-7902	prd-miR-7902-5p MIMAT0030614 Panagrellus redivivus miR-7902-5p	gene_id "XLOC_000531"; transcript_id "TCONS_00000545"; exon_number "1"; oId "CUFF.516.1"; class_code "u"; tss_id "TSS537";		gnl|BL_ORD_ID|29691	prd-miR-7902-5p MIMAT0030614 Panagrellus redivivus miR-7902-5p	22	Panagrellus redivivus					100	54.5455	http://www.ncbi.nlm.nih.gov/sviewer/viewer.cgi?tool=portal&sendto=on&log$=seqview&db=nuccore&dopt=fasta&sort=&val=DS616883&from=300063&to=300146&maxplex=1	>gb|DS616883.1|:300063-300146 Ixodes scapularis 1108396219148 genomic scaffold, whole genome shotgun sequence AATAGACAAAGTTTTACTATATTTGGTTTTGGAGGGGACGTTCGAACCCAGCCATAAAAATAAAAGAATG CGACAGGACCTCTG	TTTTACTATATT	TTTTACTATATT
Putative new miRNA	DS616891	XLOC_000536	DS616891:19167-19196	infected	uninfected	OK	151.2	8.37556	-4.17412	-1.9256	0.20665	0.602622	no	0.0553939	DS616891	19168	19196	29	isc-mir-7	tca-miR-7-3p MIMAT0019099 Tribolium castaneum miR-7-3p	gene_id "XLOC_000536"; transcript_id "TCONS_00000550"; exon_number "1"; oId "CUFF.538.1"; class_code "u"; tss_id "TSS542";		gnl|BL_ORD_ID|9887	tca-miR-7-3p MIMAT0019099 Tribolium castaneum miR-7-3p	23	Tribolium castaneum					100	56.5217	http://www.ncbi.nlm.nih.gov/sviewer/viewer.cgi?tool=portal&sendto=on&log$=seqview&db=nuccore&dopt=fasta&sort=&val=DS616891&from=19168&to=19196&maxplex=1	>gb|DS616891.1|:19168-19196 Ixodes scapularis 1108396219270 genomic scaffold, whole genome shotgun sequence ATGGGATGATTAGTACCCTGTTGACTTGG	TGGGATGATTAGT	TGGGATGATTAGT
Putative new miRNA	DS616900	XLOC_000555	DS616900:8254-8333	infected	uninfected	OK	5.14556	15.6589	1.60559	0.811027	0.2464	0.613463	no	3.04319	DS616900	8255	8333	79	isc-mir-16a	aca-miR-16a-3p MIMAT0021800 Anolis carolinensis miR-16a-3p	gene_id "XLOC_000555"; transcript_id "TCONS_00000569"; exon_number "1"; oId "CUFF.546.1"; class_code "u"; tss_id "TSS561";		gnl|BL_ORD_ID|21555	aca-miR-16a-3p MIMAT0021800 Anolis carolinensis miR-16a-3p	21	Anolis carolinensis					100	61.9048	http://www.ncbi.nlm.nih.gov/sviewer/viewer.cgi?tool=portal&sendto=on&log$=seqview&db=nuccore&dopt=fasta&sort=&val=DS616900&from=8255&to=8333&maxplex=1	>gb|DS616900.1|:8255-8333 Ixodes scapularis 1108396219388 genomic scaffold, whole genome shotgun sequence TCGGCCAAAGACGTGCTGCTGCTTGTTGCGCGCTGTGCTTCCCTGACTTGTTCGGACACGTTTCTGTTGT GCTGCTTCG	TGTTGTGCTGCTT	TGTTGTGCTGCTT
Putative new miRNA	DS617085	XLOC_000592	DS617085:42483-42505	infected	uninfected	OK	629.864	867.399	0.461657	0.281292	0.71275	0.882447	no	1.37712	DS617085	42484	42505	22	isc-mir7982b	stu-miR7982b MIMAT0030850 Solanum tuberosum miR7982b	gene_id "XLOC_000592"; transcript_id "TCONS_00000606"; exon_number "1"; oId "CUFF.559.1"; class_code "u"; tss_id "TSS598";		gnl|BL_ORD_ID|29936	stu-miR7982b MIMAT0030850 Solanum tuberosum miR7982b	24	Solanum tuberosum					100	41.6667	http://www.ncbi.nlm.nih.gov/sviewer/viewer.cgi?tool=portal&sendto=on&log$=seqview&db=nuccore&dopt=fasta&sort=&val=DS617085&from=42484&to=42505&maxplex=1	>gb|DS617085.1|:42484-42505 Ixodes scapularis 1108396225496 genomic scaffold, whole genome shotgun sequence GGTGGCATCCAACTTTTTTTTT	CATCCAACTT	CATCCAACTT
Putative new miRNA	DS617158	XLOC_000594	DS617158:5051-5070	infected	uninfected	OK	9724.51	0	negative inf	negative nan	0.0001	0.00392617	yes	0	DS617158	5052	5070	19	isc-mir-M32	mdv2-miR-M32-3p MIMAT0012733 Mareks disease miR-M32-3p	gene_id "XLOC_000594"; transcript_id "TCONS_00000608"; exon_number "1"; oId "CUFF.564.1"; class_code "u"; tss_id "TSS600";		gnl|BL_ORD_ID|13823	mdv2-miR-M32-3p MIMAT0012733 Mareks disease miR-M32-3p	22	Mareks disease	PMID:19328516	Response to infection			100	45.4545	http://www.ncbi.nlm.nih.gov/sviewer/viewer.cgi?tool=portal&sendto=on&log$=seqview&db=nuccore&dopt=fasta&sort=&val=DS617158&from=5052&to=5070&maxplex=1	>gb|DS617158.1|:5052-5070 Ixodes scapularis 1108396227404 genomic scaffold, whole genome shotgun sequence TTCGAGTCCGGCTATGGGT	GTCCGGCTAT	GTCCGGCTAT
Putative new miRNA	DS617437	XLOC_000600	DS617437:6729-6749	infected	uninfected	OK	568.936	4120.35	2.85643	1.36301	0.19935	0.602622	no	7.2422	DS617437	6730	6749	20	isc-mir-3967	mmu-miR-3967 MIMAT0019351 Mus musculus miR-3967	gene_id "XLOC_000600"; transcript_id "TCONS_00000614"; exon_number "1"; oId "CUFF.577.1"; class_code "u"; tss_id "TSS606";		gnl|BL_ORD_ID|19290	mmu-miR-3967 MIMAT0019351 Mus musculus miR-3967	20	Mus musculus					93.3333	70	http://www.ncbi.nlm.nih.gov/sviewer/viewer.cgi?tool=portal&sendto=on&log$=seqview&db=nuccore&dopt=fasta&sort=&val=DS617437&from=6730&to=6749&maxplex=1	>gb|DS617437.1|:6730-6749 Ixodes scapularis 1108396243355 genomic scaffold, whole genome shotgun sequence GCAGTCTACTGATGTTGCCG	GTCT-ACTGATGTTG	GTCTGACTGATGTTG
Putative new miRNA	DS617564	XLOC_000602	DS617564:102427-102451	infected	uninfected	OK	1600.2	611.459	-1.38792	-1.88242	0.15455	0.584111	no	0.382114	DS617564	102428	102451	24	isc-mir4250	aly-miR4250 MIMAT0017941 Arabidopsis lyrata miR4250	gene_id "XLOC_000602"; transcript_id "TCONS_00000616"; exon_number "1"; oId "CUFF.583.1"; class_code "u"; tss_id "TSS608";		gnl|BL_ORD_ID|17889	aly-miR4250 MIMAT0017941 Arabidopsis lyrata miR4250	21	Arabidopsis lyrata					100	52.381	http://www.ncbi.nlm.nih.gov/sviewer/viewer.cgi?tool=portal&sendto=on&log$=seqview&db=nuccore&dopt=fasta&sort=&val=DS617564&from=102428&to=102451&maxplex=1	>gb|DS617564.1|:102428-102451 Ixodes scapularis 1108405217004 genomic scaffold, whole genome shotgun sequence AAACAAAGGCACAAAAAGTTATAT	CAAAGGCACAA	CAAAGGCACAA
Putative new miRNA	DS617564	XLOC_000603	DS617564:303752-303773	infected	uninfected	OK	842.32	2095.93	1.31515	1.259	0.30285	0.651375	no	2.48828	DS617564	303753	303773	21	isc-mir-8472	sma-miR-8472-3p MIMAT0033664 Schistosoma mansoni miR-8472-3p	gene_id "XLOC_000603"; transcript_id "TCONS_00000617"; exon_number "1"; oId "CUFF.584.1"; class_code "u"; tss_id "TSS609";		gnl|BL_ORD_ID|32187	sma-miR-8472-3p MIMAT0033664 Schistosoma mansoni miR-8472-3p	19	Schistosoma mansoni					100	57.8947	http://www.ncbi.nlm.nih.gov/sviewer/viewer.cgi?tool=portal&sendto=on&log$=seqview&db=nuccore&dopt=fasta&sort=&val=DS617564&from=303753&to=303773&maxplex=1	>gb|DS617564.1|:303753-303773 Ixodes scapularis 1108405217004 genomic scaffold, whole genome shotgun sequence ATATCACATTCTGACGTAACG	TATCACATTCT	TATCACATTCT
Putative new miRNA	DS617615	XLOC_000606	DS617615:2214-2234	infected	uninfected	OK	5159.83	0	negative inf	negative nan	0.0001	0.00392617	yes	0	DS617615	2215	2234	20	isc-mir-7544	lja-miR7544 MIMAT0029371 Lotus japonicus miR7544	gene_id "XLOC_000606"; transcript_id "TCONS_00000620"; exon_number "1"; oId "CUFF.591.1"; class_code "u"; tss_id "TSS612";		gnl|BL_ORD_ID|28318	lja-miR7544 MIMAT0029371 Lotus japonicus miR7544	22	Lotus japonicus	PMID:23071252	Response to infection	Nitrogen-fixing ability		100	54.5455	http://www.ncbi.nlm.nih.gov/sviewer/viewer.cgi?tool=portal&sendto=on&log$=seqview&db=nuccore&dopt=fasta&sort=&val=DS617615&from=2215&to=2234&maxplex=1	>gb|DS617615.1|:2215-2234 Ixodes scapularis 1108405218480 genomic scaffold, whole genome shotgun sequence CATCTGAAAAATGTTGTTAT	AAAATGTTGTTA	AAAATGTTGTTA
Putative new miRNA	DS617658	XLOC_000618	DS617658:280247-280335	infected	uninfected	OK	64.7623	38.8519	-0.737166	-0.719495	0.29475	0.645656	no	0.599915	DS617658	280248	280335	88	isc-mir-8959	eca-miR-8959 MIMAT0034493 Equus caballus miR-8959	gene_id "XLOC_000618"; transcript_id "TCONS_00000632"; exon_number "1"; oId "CUFF.596.1"; class_code "u"; tss_id "TSS624";		gnl|BL_ORD_ID|33015	eca-miR-8959 MIMAT0034493 Equus caballus miR-8959	24	Equus caballus					100	50	http://www.ncbi.nlm.nih.gov/sviewer/viewer.cgi?tool=portal&sendto=on&log$=seqview&db=nuccore&dopt=fasta&sort=&val=DS617658&from=280248&to=280335&maxplex=1	>gb|DS617658.1|:280248-280335 Ixodes scapularis 1108406215490 genomic scaffold, whole genome shotgun sequence AAGGTGTTCCTGAGGTCGCTAAGGCAAGACATAAGTATCCAGATTAGGGAGGCGGTTTTACTGCTCGTTG GTGTTAAGCTCTTTTTCA	TCCTGAGGTCGC	TCCTGAGGTCGC
Putative new miRNA	DS617658	XLOC_000619	DS617658:340745-340766	infected	uninfected	OK	14583.6	0	negative inf	negative nan	5e-05	0.0021842	yes	0	DS617658	340746	340766	21	isc-mir-6516	cfa-miR-6516 MIMAT0034393 Canis familiaris miR-6516	gene_id "XLOC_000619"; transcript_id "TCONS_00000633"; exon_number "1"; oId "CUFF.597.1"; class_code "u"; tss_id "TSS625";		gnl|BL_ORD_ID|32915	cfa-miR-6516 MIMAT0034393 Canis familiaris miR-6516	25	Canis familiaris	PMID:24692655	Unknown			100	40	http://www.ncbi.nlm.nih.gov/sviewer/viewer.cgi?tool=portal&sendto=on&log$=seqview&db=nuccore&dopt=fasta&sort=&val=DS617658&from=340746&to=340766&maxplex=1	>gb|DS617658.1|:340746-340766 Ixodes scapularis 1108406215490 genomic scaffold, whole genome shotgun sequence CTGCGCAGTAACAGACTCGAT	GCAGTAACAG	GCAGTAACAG
Putative new miRNA	DS617658	XLOC_000620	DS617658:476021-476041	infected	uninfected	OK	1789.69	0	negative inf	negative nan	0.00505	0.0866236	no	0	DS617658	476022	476041	20	isc-mir-8213	ppc-miR-8213-5p MIMAT0032852 Pristionchus pacificus miR-8213-5p	gene_id "XLOC_000620"; transcript_id "TCONS_00000634"; exon_number "1"; oId "CUFF.601.1"; class_code "u"; tss_id "TSS626";		gnl|BL_ORD_ID|31375	ppc-miR-8213-5p MIMAT0032852 Pristionchus pacificus miR-8213-5p	25	Pristionchus pacificus					100	48	http://www.ncbi.nlm.nih.gov/sviewer/viewer.cgi?tool=portal&sendto=on&log$=seqview&db=nuccore&dopt=fasta&sort=&val=DS617658&from=476022&to=476041&maxplex=1	>gb|DS617658.1|:476022-476041 Ixodes scapularis 1108406215490 genomic scaffold, whole genome shotgun sequence TAGGCGCCCATCAGGTGTCA	CATCAGGTGTCA	CATCAGGTGTCA
Putative new miRNA	DS617658	XLOC_000621	DS617658:724513-724546	infected	uninfected	OK	5454.13	2247.63	-1.27895	-1.47843	0.04375	0.356023	no	0.412097	DS617658	724514	724546	33	isc-mir-26b	ssa-miR-26b-3p MIMAT0032570 Salmo salar miR-26b-3p	gene_id "XLOC_000621"; transcript_id "TCONS_00000635"; exon_number "1"; oId "CUFF.603.1"; class_code "u"; tss_id "TSS627";		gnl|BL_ORD_ID|31093	ssa-miR-26b-3p MIMAT0032570 Salmo salar miR-26b-3p	22	Salmo salar					100	59.0909	http://www.ncbi.nlm.nih.gov/sviewer/viewer.cgi?tool=portal&sendto=on&log$=seqview&db=nuccore&dopt=fasta&sort=&val=DS617658&from=724514&to=724546&maxplex=1	>gb|DS617658.1|:724514-724546 Ixodes scapularis 1108406215490 genomic scaffold, whole genome shotgun sequence CCCGTTCTTCATCCACCCGAGAACCAAGTCATG	GAACCAAGTCATG	GAACCAAGTCATG
Putative new miRNA	DS617658	XLOC_000622	DS617658:818181-818202	infected	uninfected	OK	1606.53	0	negative inf	negative nan	0.0045	0.0794168	no	0	DS617658	818182	818202	21	isc-mir-340	chi-miR-340-5p MIMAT0036155 Capra hircus miR-340-5p	gene_id "XLOC_000622"; transcript_id "TCONS_00000636"; exon_number "1"; oId "CUFF.606.1"; class_code "u"; tss_id "TSS628";		gnl|BL_ORD_ID|34677	chi-miR-340-5p MIMAT0036155 Capra hircus miR-340-5p	22	Capra hircus					100	72.7273	http://www.ncbi.nlm.nih.gov/sviewer/viewer.cgi?tool=portal&sendto=on&log$=seqview&db=nuccore&dopt=fasta&sort=&val=DS617658&from=818182&to=818202&maxplex=1	>gb|DS617658.1|:818182-818202 Ixodes scapularis 1108406215490 genomic scaffold, whole genome shotgun sequence ATTTAGTCTCATTGCTTTATT	AGTCTCATTGCTTTAT	AGTCTCATTGCTTTAT
Putative new miRNA	DS617680	XLOC_000626	DS617680:58058-58078	infected	uninfected	OK	1219.73	1355.27	0.152022	0.107213	0.89805	0.954347	no	1.11112	DS617680	58059	58078	20	isc-mir-576	ppy-miR-576-5p MIMAT0016017 Pongo pygmaeus miR-576-5p	gene_id "XLOC_000626"; transcript_id "TCONS_00000640"; exon_number "1"; oId "CUFF.615.1"; class_code "u"; tss_id "TSS632";		gnl|BL_ORD_ID|16913	ppy-miR-576-5p MIMAT0016017 Pongo pygmaeus miR-576-5p	22	Pongo pygmaeus					100	63.6364	http://www.ncbi.nlm.nih.gov/sviewer/viewer.cgi?tool=portal&sendto=on&log$=seqview&db=nuccore&dopt=fasta&sort=&val=DS617680&from=58059&to=58078&maxplex=1	>gb|DS617680.1|:58059-58078 Ixodes scapularis 1108406216142 genomic scaffold, whole genome shotgun sequence TTAAGACATGGAGAAAAATG	AAGACATGGAGAAA	AAGACATGGAGAAA
Putative new miRNA	DS617680	XLOC_000627	DS617680:239014-239075	infected	uninfected	OK	9.5079	47.8107	2.33013	1.3177	0.0911	0.49238	no	5.02852	DS617680	239015	239075	61	isc-mir-8360	ppc-miR-8360-3p MIMAT0033283 Pristionchus pacificus miR-8360-3p	gene_id "XLOC_000627"; transcript_id "TCONS_00000641"; exon_number "1"; oId "CUFF.618.1"; class_code "u"; tss_id "TSS633";		gnl|BL_ORD_ID|31806	ppc-miR-8360-3p MIMAT0033283 Pristionchus pacificus miR-8360-3p	22	Pristionchus pacificus					100	50	http://www.ncbi.nlm.nih.gov/sviewer/viewer.cgi?tool=portal&sendto=on&log$=seqview&db=nuccore&dopt=fasta&sort=&val=DS617680&from=239015&to=239075&maxplex=1	>gb|DS617680.1|:239015-239075 Ixodes scapularis 1108406216142 genomic scaffold, whole genome shotgun sequence CAAGAACTTTCAGAACGAATATACGCCATCGGCTCACCAAGCCATCGACGAGAGTATGATC	ATCGACGAGAG	ATCGACGAGAG
Putative new miRNA	DS617694	XLOC_000628	DS617694:710-732	infected	uninfected	OK	908.783	511.742	-0.828519	-0.785285	0.49425	0.769521	no	0.563107	DS617694	711	732	22	isc-mir2615c	mtr-miR2615c MIMAT0013331 Medicago truncatula miR2615c	gene_id "XLOC_000628"; transcript_id "TCONS_00000642"; exon_number "1"; oId "CUFF.619.1"; class_code "u"; tss_id "TSS634";		gnl|BL_ORD_ID|13243	mtr-miR2615c MIMAT0013331 Medicago truncatula miR2615c	21	Medicago truncatula					100	52.381	http://www.ncbi.nlm.nih.gov/sviewer/viewer.cgi?tool=portal&sendto=on&log$=seqview&db=nuccore&dopt=fasta&sort=&val=DS617694&from=711&to=732&maxplex=1	>gb|DS617694.1|:711-732 Ixodes scapularis 1108406217998 genomic scaffold, whole genome shotgun sequence CTTGTGCTACAGATCGCATTTT	GATCGCATTTT	GATCGCATTTT
Putative new miRNA	DS617744	XLOC_000634	DS617744:7115-7236	infected	uninfected	OK	33.7813	20.1633	-0.744491	-0.702153	0.3127	0.658768	no	0.596878	DS617744	7116	7236	121	isc-mir-5452	aca-miR-5452-5p MIMAT0022075 Anolis carolinensis miR-5452-5p	gene_id "XLOC_000634"; transcript_id "TCONS_00000649"; exon_number "1"; oId "CUFF.626.1"; class_code "u"; tss_id "TSS641";		gnl|BL_ORD_ID|21830	aca-miR-5452-5p MIMAT0022075 Anolis carolinensis miR-5452-5p	20	Anolis carolinensis					100	65	http://www.ncbi.nlm.nih.gov/sviewer/viewer.cgi?tool=portal&sendto=on&log$=seqview&db=nuccore&dopt=fasta&sort=&val=DS617744&from=7116&to=7236&maxplex=1	>gb|DS617744.1|:7116-7236 Ixodes scapularis 1108414214386 genomic scaffold, whole genome shotgun sequence ACTAGGGCGTGCCTTGCCCCTACAGCCCAAGATTTTTTTGGCCCCTGTTGCTGCTGGTCTCAGGTTTCCA CGATACTACCGCAAAATGCCGGGGGAGCGCCCACCCGATTTCCACTGAAAA	CCTGTTGCTGCTG	CCTGTTGCTGCTG
Putative new miRNA	DS617744	XLOC_000638	DS617744:12038-12144	infected	uninfected	OK	13.892	9.93839	-0.483171	-0.343674	0.6445	0.852879	no	0.715404	DS617744	12039	12144	106	isc-mir-9213	efu-miR-9213 MIMAT0034804 Eptesicus fuscus miR-9213	gene_id "XLOC_000638"; transcript_id "TCONS_00000653"; exon_number "1"; oId "CUFF.634.1"; class_code "u"; tss_id "TSS645";		gnl|BL_ORD_ID|33326	efu-miR-9213 MIMAT0034804 Eptesicus fuscus miR-9213	25	Eptesicus fuscus					100	64	http://www.ncbi.nlm.nih.gov/sviewer/viewer.cgi?tool=portal&sendto=on&log$=seqview&db=nuccore&dopt=fasta&sort=&val=DS617744&from=12039&to=12144&maxplex=1	>gb|DS617744.1|:12039-12144 Ixodes scapularis 1108414214386 genomic scaffold, whole genome shotgun sequence GGAGCGAGAGACAGATCCAGATATGGCACGGATTTTGGAGAGGGCGACAGACGATACTGTGATGTTCTGT GTCTCGTCCCGACCTTATTTGGGAGACTTCCAAACA	GCGAGAGACAGATCCA	GCGAGAGACAGATCCA
Putative new miRNA	DS617768	XLOC_000640	DS617768:1565-1584	infected	uninfected	OK	15700	0	negative inf	negative nan	5e-05	0.0021842	yes	0	DS617768	1566	1584	19	isc-mir-920	mml-miR-920 MIMAT0006532 Macaca mulatta miR-920	gene_id "XLOC_000640"; transcript_id "TCONS_00000655"; exon_number "1"; oId "CUFF.636.1"; class_code "u"; tss_id "TSS647";		gnl|BL_ORD_ID|8992	mml-miR-920 MIMAT0006532 Macaca mulatta miR-920	20	Macaca mulatta	PMID:18186931	Unknown			100	55	http://www.ncbi.nlm.nih.gov/sviewer/viewer.cgi?tool=portal&sendto=on&log$=seqview&db=nuccore&dopt=fasta&sort=&val=DS617768&from=1566&to=1584&maxplex=1	>gb|DS617768.1|:1566-1584 Ixodes scapularis 1108414214892 genomic scaffold, whole genome shotgun sequence TGGCCTACAGCTCCCGGTG	CTACAGCTCCC	CTACAGCTCCC
Putative new miRNA	DS617963	XLOC_000662	DS617963:14919-14981	infected	uninfected	OK	83.1142	23.697	-1.81039	-1.56678	0.09155	0.493805	no	0.285114	DS617963	14920	14981	62	isc-mir-9143	eca-miR-9143 MIMAT0034716 Equus caballus miR-9143	gene_id "XLOC_000662"; transcript_id "TCONS_00000677"; exon_number "1"; oId "CUFF.656.1"; class_code "u"; tss_id "TSS669";		gnl|BL_ORD_ID|33238	eca-miR-9143 MIMAT0034716 Equus caballus miR-9143	23	Equus caballus					89.4737	78.2609	http://www.ncbi.nlm.nih.gov/sviewer/viewer.cgi?tool=portal&sendto=on&log$=seqview&db=nuccore&dopt=fasta&sort=&val=DS617963&from=14920&to=14981&maxplex=1	>gb|DS617963.1|:14920-14981 Ixodes scapularis 1108414527880 genomic scaffold, whole genome shotgun sequence TCTGTCTGAATCAACAGCCGTCTGTACGAAGCCATGAACTGCGCAGCCGTAGGGTTGTTGTT	GCAGCCGTAGGGTTGTTGT	GCA-CCGTAGGTTTGTTGT
Putative new miRNA	DS617963	XLOC_000663	DS617963:64310-64385	infected	uninfected	OK	21.0886	7.34303	-1.52202	-0.889638	0.29445	0.645506	no	0.348199	DS617963	64311	64385	75	isc-mir-5001	hsa-miR-5001-5p MIMAT0021021 Homo sapiens miR-5001-5p	gene_id "XLOC_000663"; transcript_id "TCONS_00000678"; exon_number "1"; oId "CUFF.658.1"; class_code "u"; tss_id "TSS670";		gnl|BL_ORD_ID|20429	hsa-miR-5001-5p MIMAT0021021 Homo sapiens miR-5001-5p	24	Homo sapiens					93.3333	62.5	http://www.ncbi.nlm.nih.gov/sviewer/viewer.cgi?tool=portal&sendto=on&log$=seqview&db=nuccore&dopt=fasta&sort=&val=DS617963&from=64311&to=64385&maxplex=1	>gb|DS617963.1|:64311-64385 Ixodes scapularis 1108414527880 genomic scaffold, whole genome shotgun sequence AAATCCTCCGCTGAGTCCTTCAAGTTATAACCTTCGAGTGCAACTCTTATCGACCATTCTGGACCAGAAA GTACA	TCCTCCGCTGAGTCC	TCCGCCGCTGAGTCC
Putative new miRNA	DS618020	XLOC_000674	DS618020:1483-1507	infected	uninfected	OK	1413.5	3894.81	1.46228	1.46564	0.05755	0.40599	no	2.75544	DS618020	1484	1507	24	isc-mir-13	aae-miR-13-5p MIMAT0014255 Aedes aegypti miR-13-5p	gene_id "XLOC_000674"; transcript_id "TCONS_00000689"; exon_number "1"; oId "CUFF.662.1"; class_code "u"; tss_id "TSS681";		gnl|BL_ORD_ID|14956	aae-miR-13-5p MIMAT0014255 Aedes aegypti miR-13-5p	22	Aedes aegypti					93.75	72.7273	http://www.ncbi.nlm.nih.gov/sviewer/viewer.cgi?tool=portal&sendto=on&log$=seqview&db=nuccore&dopt=fasta&sort=&val=DS618020&from=1484&to=1507&maxplex=1	>gb|DS618020.1|:1484-1507 Ixodes scapularis 1108414546408 genomic scaffold, whole genome shotgun sequence TAAAAATGGTTGGGCTAGCGTGAC	TAAAAATGGTTGGGCT	TAAAAATGGTTGTGCT
Putative new miRNA	DS618020	XLOC_000675	DS618020:45093-45117	infected	uninfected	OK	2815.41	0	negative inf	negative nan	5e-05	0.0021842	yes	0	DS618020	45094	45117	24	isc-mir3953	csi-miR3953 MIMAT0018496 Citrus sinensis miR3953	gene_id "XLOC_000675"; transcript_id "TCONS_00000690"; exon_number "1"; oId "CUFF.663.1"; class_code "u"; tss_id "TSS682";		gnl|BL_ORD_ID|19001	csi-miR3953 MIMAT0018496 Citrus sinensis miR3953	21	Citrus sinensis	PMID:20398412	Lycopene accumulation			100	52.381	http://www.ncbi.nlm.nih.gov/sviewer/viewer.cgi?tool=portal&sendto=on&log$=seqview&db=nuccore&dopt=fasta&sort=&val=DS618020&from=45094&to=45117&maxplex=1	>gb|DS618020.1|:45094-45117 Ixodes scapularis 1108414546408 genomic scaffold, whole genome shotgun sequence AAGCGGCTTGCAGACTTCCCTTAG	CGGCTTGCAGA	CGGCTTGCAGA
Putative new miRNA	DS618020	XLOC_000676	DS618020:264122-264144	infected	uninfected	OK	1730.72	0	negative inf	negative nan	0.0009	0.0235764	yes	0	DS618020	264123	264144	22	isc-mir-76	str-miR-76-3p MIMAT0033415 Strongyloides ratti miR-76-3p	gene_id "XLOC_000676"; transcript_id "TCONS_00000691"; exon_number "1"; oId "CUFF.666.1"; class_code "u"; tss_id "TSS683";		gnl|BL_ORD_ID|31938	str-miR-76-3p MIMAT0033415 Strongyloides ratti miR-76-3p	22	Strongyloides ratti	PMID:23729632	Gene expression			100	45.4545	http://www.ncbi.nlm.nih.gov/sviewer/viewer.cgi?tool=portal&sendto=on&log$=seqview&db=nuccore&dopt=fasta&sort=&val=DS618020&from=264123&to=264144&maxplex=1	>gb|DS618020.1|:264123-264144 Ixodes scapularis 1108414546408 genomic scaffold, whole genome shotgun sequence AACGTGGGAAACTCGTCTGCGT	GAAACTCGTC	GAAACTCGTC
Putative new miRNA	DS618020	XLOC_000677	DS618020:299117-299141	infected	uninfected	OK	1042.98	430.286	-1.27734	-1.59978	0.2132	0.604874	no	0.412554	DS618020	299118	299141	24	isc-mir-4742	hsa-miR-4742-3p MIMAT0019873 Homo sapiens miR-4742-3p	gene_id "XLOC_000677"; transcript_id "TCONS_00000692"; exon_number "1"; oId "CUFF.668.1"; class_code "u"; tss_id "TSS684";		gnl|BL_ORD_ID|19823	hsa-miR-4742-3p MIMAT0019873 Homo sapiens miR-4742-3p	23	Homo sapiens					100	56.5217	http://www.ncbi.nlm.nih.gov/sviewer/viewer.cgi?tool=portal&sendto=on&log$=seqview&db=nuccore&dopt=fasta&sort=&val=DS618020&from=299118&to=299141&maxplex=1	>gb|DS618020.1|:299118-299141 Ixodes scapularis 1108414546408 genomic scaffold, whole genome shotgun sequence ACGCTGTATTCTCCTTCCCACGTT	CTGTATTCTCCTT	CTGTATTCTCCTT
Putative new miRNA	DS618074	XLOC_000687	DS618074:66709-66750	infected	uninfected	OK	113.017	54.9325	-1.04081	-0.826082	0.2343	0.612554	no	0.486055	DS618074	66710	66750	41	isc-mir9559	bra-miR9559-5p MIMAT0035671 Brassica rapa miR9559-5p	gene_id "XLOC_000687"; transcript_id "TCONS_00000702"; exon_number "1"; oId "CUFF.671.1"; class_code "u"; tss_id "TSS694";		gnl|BL_ORD_ID|34193	bra-miR9559-5p MIMAT0035671 Brassica rapa miR9559-5p	21	Brassica rapa					100	57.1429	http://www.ncbi.nlm.nih.gov/sviewer/viewer.cgi?tool=portal&sendto=on&log$=seqview&db=nuccore&dopt=fasta&sort=&val=DS618074&from=66710&to=66750&maxplex=1	>gb|DS618074.1|:66710-66750 Ixodes scapularis 1108414547550 genomic scaffold, whole genome shotgun sequence CATTTTGGATTTTGGAAATGTGCTGGAAGAACGGGTGCTCT	TTTGGATTTTGG	TTTGGATTTTGG
Putative new miRNA	DS618074	XLOC_000688	DS618074:128011-128054	infected	uninfected	OK	355.301	151.4	-1.23068	-1.10701	0.12365	0.546763	no	0.426118	DS618074	128012	128054	43	isc-mir-9235b	efu-miR-9235b MIMAT0034850 Eptesicus fuscus miR-9235b	gene_id "XLOC_000688"; transcript_id "TCONS_00000703"; exon_number "1"; oId "CUFF.672.1"; class_code "u"; tss_id "TSS695";		gnl|BL_ORD_ID|33372	efu-miR-9235b MIMAT0034850 Eptesicus fuscus miR-9235b	24	Eptesicus fuscus					100	45.8333	http://www.ncbi.nlm.nih.gov/sviewer/viewer.cgi?tool=portal&sendto=on&log$=seqview&db=nuccore&dopt=fasta&sort=&val=DS618074&from=128012&to=128054&maxplex=1	>gb|DS618074.1|:128012-128054 Ixodes scapularis 1108414547550 genomic scaffold, whole genome shotgun sequence GTCGGATATTTCCAGCACACGCTACACATCAAAATATCAAGAA	CACATCAAAAT	CACATCAAAAT
Putative new miRNA	DS618091	XLOC_000692	DS618091:18294-18316	infected	uninfected	OK	2080.77	5447.46	1.38846	1.35561	0.0817	0.473382	no	2.618	DS618091	18295	18316	22	isc-mir6225	sbi-miR6225-5p MIMAT0026420 Sorghum bicolor miR6225-5p	gene_id "XLOC_000692"; transcript_id "TCONS_00000707"; exon_number "1"; oId "CUFF.674.1"; class_code "u"; tss_id "TSS699";		gnl|BL_ORD_ID|26997	sbi-miR6225-5p MIMAT0026420 Sorghum bicolor miR6225-5p	24	Sorghum bicolor					100	41.6667	http://www.ncbi.nlm.nih.gov/sviewer/viewer.cgi?tool=portal&sendto=on&log$=seqview&db=nuccore&dopt=fasta&sort=&val=DS618091&from=18295&to=18316&maxplex=1	>gb|DS618091.1|:18295-18316 Ixodes scapularis 1108414550952 genomic scaffold, whole genome shotgun sequence TAAGTTTCACGTAGACTCAAAC	TAGACTCAAA	TAGACTCAAA
Putative new miRNA	DS618129	XLOC_000710	DS618129:75693-75748	infected	uninfected	OK	6.76097	46.4	2.77882	1.22717	0.1881	0.600845	no	6.86292	DS618129	75694	75748	55	isc-mir-3478	ame-miR-3478 MIMAT0037302 Apis mellifera miR-3478	gene_id "XLOC_000710"; transcript_id "TCONS_00000725"; exon_number "1"; oId "CUFF.678.1"; class_code "u"; tss_id "TSS717";		gnl|BL_ORD_ID|35825	ame-miR-3478 MIMAT0037302 Apis mellifera miR-3478	20	Apis mellifera					93.3333	70	http://www.ncbi.nlm.nih.gov/sviewer/viewer.cgi?tool=portal&sendto=on&log$=seqview&db=nuccore&dopt=fasta&sort=&val=DS618129&from=75694&to=75748&maxplex=1	>gb|DS618129.1|:75694-75748 Ixodes scapularis 1108414552024 genomic scaffold, whole genome shotgun sequence AAAAAAAGTTGGATATCCACCGGACGAGTTTACGTAAGATGGCGACGGCTTGACG	CACCGGACGAG-TTT	CACCGGACGAGATTT
Putative new miRNA	DS618213	XLOC_000712	DS618213:32400-32420	infected	uninfected	OK	3373.2	1807.03	-0.900494	-1.04274	0.41025	0.71286	no	0.535702	DS618213	32401	32420	20	isc-mir-99b	oha-miR-99b-5p MIMAT0036966 Ophiophagus hannah miR-99b-5p	gene_id "XLOC_000712"; transcript_id "TCONS_00000727"; exon_number "1"; oId "CUFF.687.1"; class_code "u"; tss_id "TSS719";		gnl|BL_ORD_ID|35488	oha-miR-99b-5p MIMAT0036966 Ophiophagus hannah miR-99b-5p	23	Ophiophagus hannah					92.3077	56.5217	http://www.ncbi.nlm.nih.gov/sviewer/viewer.cgi?tool=portal&sendto=on&log$=seqview&db=nuccore&dopt=fasta&sort=&val=DS618213&from=32401&to=32420&maxplex=1	>gb|DS618213.1|:32401-32420 Ixodes scapularis 1108414579460 genomic scaffold, whole genome shotgun sequence GCTTGTTCGTATCTACGTTT	GTTCGTATCTACG	GTTCGGATCTACG
Putative new miRNA	DS618298	XLOC_000717	DS618298:569-589	infected	uninfected	OK	3901.71	2258.79	-0.788557	-0.923054	0.4657	0.752397	no	0.578923	DS618298	570	589	20	isc-mir-7068	mmu-miR-7068-3p MIMAT0028043 Mus musculus miR-7068-3p	gene_id "XLOC_000717"; transcript_id "TCONS_00000732"; exon_number "1"; oId "CUFF.692.1"; class_code "u"; tss_id "TSS724";		gnl|BL_ORD_ID|26343	mmu-miR-7068-3p MIMAT0028043 Mus musculus miR-7068-3p	21	Mus musculus					100	52.381	http://www.ncbi.nlm.nih.gov/sviewer/viewer.cgi?tool=portal&sendto=on&log$=seqview&db=nuccore&dopt=fasta&sort=&val=DS618298&from=570&to=589&maxplex=1	>gb|DS618298.1|:570-589 Ixodes scapularis 1108414823513 genomic scaffold, whole genome shotgun sequence AAGGTCCAGGGTGACGACGA	GTCCAGGGTGA	GTCCAGGGTGA
Putative new miRNA	DS618314	XLOC_000720	DS618314:39905-39928	infected	uninfected	OK	764.586	398.39	-0.940498	-0.872782	0.42755	0.72658	no	0.521053	DS618314	39906	39928	23	isc-mir1520e	gma-miR1520e MIMAT0018243 Glycine max miR1520e	gene_id "XLOC_000720"; transcript_id "TCONS_00000735"; exon_number "1"; oId "CUFF.693.1"; class_code "u"; tss_id "TSS727";		gnl|BL_ORD_ID|18731	gma-miR1520e MIMAT0018243 Glycine max miR1520e	24	Glycine max					100	45.8333	http://www.ncbi.nlm.nih.gov/sviewer/viewer.cgi?tool=portal&sendto=on&log$=seqview&db=nuccore&dopt=fasta&sort=&val=DS618314&from=39906&to=39928&maxplex=1	>gb|DS618314.1|:39906-39928 Ixodes scapularis 1108414856649 genomic scaffold, whole genome shotgun sequence TTAAACAAAGTGACATATGAATT	GTGACATATGA	GTGACATATGA
Putative new miRNA	DS618356	XLOC_000721	DS618356:61-90	infected	uninfected	OK	131.473	610.297	2.21475	1.50425	0.07495	0.455225	no	4.64199	DS618356	62	90	29	isc-mir-964	dps-miR-964-5p MIMAT0012255 Drosophila pseudoobscura miR-964-5p	gene_id "XLOC_000721"; transcript_id "TCONS_00000736"; exon_number "1"; oId "CUFF.699.1"; class_code "u"; tss_id "TSS728";		gnl|BL_ORD_ID|12883	dps-miR-964-5p MIMAT0012255 Drosophila pseudoobscura miR-964-5p	22	Drosophila pseudoobscura					100	54.5455	http://www.ncbi.nlm.nih.gov/sviewer/viewer.cgi?tool=portal&sendto=on&log$=seqview&db=nuccore&dopt=fasta&sort=&val=DS618356&from=62&to=90&maxplex=1	>gb|DS618356.1|:62-90 Ixodes scapularis 1108414924683 genomic scaffold, whole genome shotgun sequence GACGAAAGTGCTACAGAAGGTTCCTGGGA	GAAGGTTCCTGG	GAAGGTTCCTGG
Putative new miRNA	DS618409	XLOC_000732	DS618409:5339-5453	infected	uninfected	OK	17.1743	4.21193	-2.0277	-1.16305	0.16595	0.591877	no	0.245246	DS618409	5340	5453	114	isc-mir-TL36	hcmv-miR-TL36-5p MIMAT0001576 Human cytomegalovirus miR-TL36-5p	gene_id "XLOC_000732"; transcript_id "TCONS_00000747"; exon_number "1"; oId "CUFF.705.1"; class_code "u"; tss_id "TSS739";		gnl|BL_ORD_ID|2460	hcmv-miR-TL36-5p MIMAT0001576 Human cytomegalovirus miR-TL36-5p	22	Human cytomegalovirus					100	59.0909	http://www.ncbi.nlm.nih.gov/sviewer/viewer.cgi?tool=portal&sendto=on&log$=seqview&db=nuccore&dopt=fasta&sort=&val=DS618409&from=5340&to=5453&maxplex=1	>gb|DS618409.1|:5340-5453 Ixodes scapularis 1108415046761 genomic scaffold, whole genome shotgun sequence TGCAGTTGGGTGTAACAAAGGTGTCTTCAACTGTACTTTATGTTTACAGTGGCGTTTCCTCTCCAGTTTA GGTTTCGGTTTCCTTTGACCCCGCTTACTTTACAGATCTAGTGA	AGGTGTCTTCAAC	AGGTGTCTTCAAC
Putative new miRNA	DS618472	XLOC_000734	DS618472:97444-97525	infected	uninfected	OK	536.631	611.547	0.188535	0.200272	0.77605	0.90842	no	1.1396	DS618472	97445	97525	81	isc-mir-9414	nve-miR-9414-3p MIMAT0035370 Nematostella vectensis miR-9414-3p	gene_id "XLOC_000734"; transcript_id "TCONS_00000749"; exon_number "1"; oId "CUFF.708.1"; class_code "u"; tss_id "TSS741";		gnl|BL_ORD_ID|33892	nve-miR-9414-3p MIMAT0035370 Nematostella vectensis miR-9414-3p	20	Nematostella vectensis					100	60	http://www.ncbi.nlm.nih.gov/sviewer/viewer.cgi?tool=portal&sendto=on&log$=seqview&db=nuccore&dopt=fasta&sort=&val=DS618472&from=97445&to=97525&maxplex=1	>gb|DS618472.1|:97445-97525 Ixodes scapularis 1108415080345 genomic scaffold, whole genome shotgun sequence AAAAAATTGGTTGCTAGTACACTCCTTGTCCAATAAGCAGGGTCAATTACACCTGGTAGCATGACCTGAT CTTCAATCGTC	TGATCTTCAATC	TGATCTTCAATC
Putative new miRNA	DS618472	XLOC_000735	DS618472:104919-104944	infected	uninfected	OK	1294.69	481.043	-1.42837	-1.85857	0.14385	0.572986	no	0.371551	DS618472	104920	104944	25	isc-mir-3029	api-miR-3029 MIMAT0014765 Acyrthosiphon pisum miR-3029	gene_id "XLOC_000735"; transcript_id "TCONS_00000750"; exon_number "1"; oId "CUFF.709.1"; class_code "u"; tss_id "TSS742";		gnl|BL_ORD_ID|15561	api-miR-3029 MIMAT0014765 Acyrthosiphon pisum miR-3029	22	Acyrthosiphon pisum					100	50	http://www.ncbi.nlm.nih.gov/sviewer/viewer.cgi?tool=portal&sendto=on&log$=seqview&db=nuccore&dopt=fasta&sort=&val=DS618472&from=104920&to=104944&maxplex=1	>gb|DS618472.1|:104920-104944 Ixodes scapularis 1108415080345 genomic scaffold, whole genome shotgun sequence CTTACTGGATTGCGTAAATGTTAAT	CGTAAATGTTA	CGTAAATGTTA
Putative new miRNA	DS618790	XLOC_000743	DS618790:986-1012	infected	uninfected	OK	381.348	86.8721	-2.13414	-2.12322	0.1827	0.600845	no	0.227803	DS618790	987	1012	26	isc-mir5295d	mtr-miR5295d MIMAT0021366 Medicago truncatula miR5295d	gene_id "XLOC_000743"; transcript_id "TCONS_00000758"; exon_number "1"; oId "CUFF.725.1"; class_code "u"; tss_id "TSS750";		gnl|BL_ORD_ID|21103	mtr-miR5295d MIMAT0021366 Medicago truncatula miR5295d	24	Medicago truncatula					100	50	http://www.ncbi.nlm.nih.gov/sviewer/viewer.cgi?tool=portal&sendto=on&log$=seqview&db=nuccore&dopt=fasta&sort=&val=DS618790&from=987&to=1012&maxplex=1	>gb|DS618790.1|:987-1012 Ixodes scapularis 1108415227686 genomic scaffold, whole genome shotgun sequence TCCGCTCTGGGAATGTCGCTTCTCTG	GCTCTGGGAATG	GCTCTGGGAATG
Putative new miRNA	DS618811	XLOC_000748	DS618811:54152-54173	infected	uninfected	OK	861.777	2095.93	1.2822	0.762424	0.33125	0.671409	no	2.4321	DS618811	54153	54173	21	isc-mir-4048	cin-miR-4048-3p MIMAT0016586 Ciona intestinalis miR-4048-3p	gene_id "XLOC_000748"; transcript_id "TCONS_00000763"; exon_number "1"; oId "CUFF.728.1"; class_code "u"; tss_id "TSS755";		gnl|BL_ORD_ID|17597	cin-miR-4048-3p MIMAT0016586 Ciona intestinalis miR-4048-3p	20	Ciona intestinalis					100	55	http://www.ncbi.nlm.nih.gov/sviewer/viewer.cgi?tool=portal&sendto=on&log$=seqview&db=nuccore&dopt=fasta&sort=&val=DS618811&from=54153&to=54173&maxplex=1	>gb|DS618811.1|:54153-54173 Ixodes scapularis 1108415228354 genomic scaffold, whole genome shotgun sequence TGCCACCTGTCTCTCATTCTG	CCACCTGTCTC	CCACCTGTCTC
Putative new miRNA	DS619279	XLOC_000762	DS619279:828-853	infected	uninfected	OK	1448.8	1781.42	0.298166	0.304082	0.66805	0.864193	no	1.22958	DS619279	829	853	25	isc-mir-130b	chi-miR-130b-5p MIMAT0035945 Capra hircus miR-130b-5p	gene_id "XLOC_000762"; transcript_id "TCONS_00000777"; exon_number "1"; oId "CUFF.754.1"; class_code "u"; tss_id "TSS769";		gnl|BL_ORD_ID|34467	chi-miR-130b-5p MIMAT0035945 Capra hircus miR-130b-5p	22	Capra hircus					100	63.6364	http://www.ncbi.nlm.nih.gov/sviewer/viewer.cgi?tool=portal&sendto=on&log$=seqview&db=nuccore&dopt=fasta&sort=&val=DS619279&from=829&to=853&maxplex=1	>gb|DS619279.1|:829-853 Ixodes scapularis 1108420945714 genomic scaffold, whole genome shotgun sequence CTTTCTGTCTCTCTTTCCCTGTTGT	CTCTTTCCCTGTTG	CTCTTTCCCTGTTG
Putative new miRNA	DS619287	XLOC_000763	DS619287:73-152	infected	uninfected	OK	6.35749	30.5318	2.26378	1.23887	0.12405	0.547354	no	4.80249	DS619287	74	152	79	isc-mir-40	cel-miR-40-5p MIMAT0020307 Caenorhabditis elegans miR-40-5p	gene_id "XLOC_000763"; transcript_id "TCONS_00000778"; exon_number "1"; oId "CUFF.755.1"; class_code "u"; tss_id "TSS770";		gnl|BL_ORD_ID|20	cel-miR-40-5p MIMAT0020307 Caenorhabditis elegans miR-40-5p	23	Caenorhabditis elegans					89.4737	82.6087	http://www.ncbi.nlm.nih.gov/sviewer/viewer.cgi?tool=portal&sendto=on&log$=seqview&db=nuccore&dopt=fasta&sort=&val=DS619287&from=74&to=152&maxplex=1	>gb|DS619287.1|:74-152 Ixodes scapularis 1108421013448 genomic scaffold, whole genome shotgun sequence ATGTGTTGTCCGGACATTTAACATATCCAGTGGATATCTGCCATGATCCATCTAACATTGAAAGTATGTA CTGTGCAGT	AGTGGATATCTGCCATGAT	AGTGGATGTATGCCATGAT
Putative new miRNA	DS619381	XLOC_000775	DS619381:20531-20552	infected	uninfected	OK	3427.65	6090.66	0.829379	0.82163	0.269	0.626445	no	1.77692	DS619381	20532	20552	21	isc-mir169g	cme-miR169g MIMAT0026172 Cucumis melo miR169g	gene_id "XLOC_000775"; transcript_id "TCONS_00000790"; exon_number "1"; oId "CUFF.778.1"; class_code "u"; tss_id "TSS782";		gnl|BL_ORD_ID|26742	cme-miR169g MIMAT0026172 Cucumis melo miR169g	21	Cucumis melo					92.8571	66.6667	http://www.ncbi.nlm.nih.gov/sviewer/viewer.cgi?tool=portal&sendto=on&log$=seqview&db=nuccore&dopt=fasta&sort=&val=DS619381&from=20532&to=20552&maxplex=1	>gb|DS619381.1|:20532-20552 Ixodes scapularis 1108421544894 genomic scaffold, whole genome shotgun sequence TCCTGAAGCCAAGGCTGAACA	AAGCCAAGGCTGAA	AAGCCAAGGATGAA
Putative new miRNA	DS619513	XLOC_000791	DS619513:24697-24719	infected	uninfected	OK	438.681	0	negative inf	negative nan	0.0454	0.359731	no	0	DS619513	24698	24719	22	isc-mir7817b	ptc-miR7817b MIMAT0030379 Populus trichocarpa miR7817b	gene_id "XLOC_000791"; transcript_id "TCONS_00000806"; exon_number "1"; oId "CUFF.789.1"; class_code "u"; tss_id "TSS798";		gnl|BL_ORD_ID|29456	ptc-miR7817b MIMAT0030379 Populus trichocarpa miR7817b	21	Pseudorabies virus					100	47.619	http://www.ncbi.nlm.nih.gov/sviewer/viewer.cgi?tool=portal&sendto=on&log$=seqview&db=nuccore&dopt=fasta&sort=&val=DS619513&from=24698&to=24719&maxplex=1	>gb|DS619513.1|:24698-24719 Ixodes scapularis 1108421869994 genomic scaffold, whole genome shotgun sequence CGAGGATCGGGCCCGTTCAGGA	CCGTTCAGGA	CCGTTCAGGA
Putative new miRNA	DS619513	XLOC_000792	DS619513:67059-67140	infected	uninfected	OK	13.1509	12.3542	-0.0901674	-0.0555394	0.92565	0.962103	no	0.939419	DS619513	67060	67140	81	isc-mir-4429	ggo-miR-4429 MIMAT0024248 Gorilla gorilla miR-4429	gene_id "XLOC_000792"; transcript_id "TCONS_00000807"; exon_number "1"; oId "CUFF.791.1"; class_code "u"; tss_id "TSS799";		gnl|BL_ORD_ID|23798	ggo-miR-4429 MIMAT0024248 Gorilla gorilla miR-4429	21	Gorilla gorilla					86.3636	100	http://www.ncbi.nlm.nih.gov/sviewer/viewer.cgi?tool=portal&sendto=on&log$=seqview&db=nuccore&dopt=fasta&sort=&val=DS619513&from=67060&to=67140&maxplex=1	>gb|DS619513.1|:67060-67140 Ixodes scapularis 1108421869994 genomic scaffold, whole genome shotgun sequence GGCAAGATACCGGCGCTGAAGAAAGTTCTCGAAAAGCAGGGCTGAGTAGCCGAGCGAGCGAGCTCCTTTC TTGTCGTATCG	AAAAGCAGGGCTGAGTAGCCGA	AAAAGCTGGGCTGAG-AGGCGA
Putative new miRNA	DS619667	XLOC_000804	DS619667:34517-34634	infected	uninfected	OK	14.3133	25.7155	0.845279	0.728589	0.3163	0.660818	no	1.79662	DS619667	34518	34634	117	isc-mir167h	ptc-miR167h-5p MIMAT0001948 Populus trichocarpa miR167h-5p	gene_id "XLOC_000804"; transcript_id "TCONS_00000819"; exon_number "1"; oId "CUFF.802.1"; class_code "u"; tss_id "TSS811";		gnl|BL_ORD_ID|2977	ptc-miR167h-5p MIMAT0001948 Populus trichocarpa miR167h-5p	21	Pseudorabies virus					100	61.9048	http://www.ncbi.nlm.nih.gov/sviewer/viewer.cgi?tool=portal&sendto=on&log$=seqview&db=nuccore&dopt=fasta&sort=&val=DS619667&from=34518&to=34634&maxplex=1	>gb|DS619667.1|:34518-34634 Ixodes scapularis 1108424297754 genomic scaffold, whole genome shotgun sequence TGGCTCGCACGCTAGCTGCACGCTAGCTGGCGCCCGAAGCTGCCAACAACAAACATCAAACACTACCAGC ACCCCTGTCATCACTCTTTTTTTATTTGTAAACCCGTCGTTTTGTGT	GAAGCTGCCAACA	GAAGCTGCCAACA
Putative new miRNA	DS619730	XLOC_000809	DS619730:44745-44771	infected	uninfected	OK	326.269	2504.83	2.94058	2.20542	0.0186	0.209758	no	7.67719	DS619730	44746	44771	26	isc-mir7509	ghr-miR7509 MIMAT0029156 Gossypium hirsutum miR7509	gene_id "XLOC_000809"; transcript_id "TCONS_00000824"; exon_number "1"; oId "CUFF.815.1"; class_code "u"; tss_id "TSS816";		gnl|BL_ORD_ID|28080	ghr-miR7509 MIMAT0029156 Gossypium hirsutum miR7509	24	Gossypium hirsutum					100	50	http://www.ncbi.nlm.nih.gov/sviewer/viewer.cgi?tool=portal&sendto=on&log$=seqview&db=nuccore&dopt=fasta&sort=&val=DS619730&from=44746&to=44771&maxplex=1	>gb|DS619730.1|:44746-44771 Ixodes scapularis 1108424602198 genomic scaffold, whole genome shotgun sequence CCAAAAAGTGCTTCGATCGGGTCGCT	CAAAAAGTGCTT	CAAAAAGTGCTT
Putative new miRNA	DS619730	XLOC_000810	DS619730:47519-47545	infected	uninfected	OK	285.01	413.449	0.536697	0.397074	0.59645	0.828588	no	1.45065	DS619730	47520	47545	26	isc-mir-30c	pma-miR-30c-5p MIMAT0019425 Petromyzon marinus miR-30c-5p	gene_id "XLOC_000810"; transcript_id "TCONS_00000825"; exon_number "1"; oId "CUFF.816.1"; class_code "u"; tss_id "TSS817";		gnl|BL_ORD_ID|19374	pma-miR-30c-5p MIMAT0019425 Petromyzon marinus miR-30c-5p	24	Petromyzon marinus					93.3333	62.5	http://www.ncbi.nlm.nih.gov/sviewer/viewer.cgi?tool=portal&sendto=on&log$=seqview&db=nuccore&dopt=fasta&sort=&val=DS619730&from=47520&to=47545&maxplex=1	>gb|DS619730.1|:47520-47545 Ixodes scapularis 1108424602198 genomic scaffold, whole genome shotgun sequence GTTCCTTGTCATCAGTCGAGGTTGTT	TCAGTCGAGGTTGTT	TCAGTCGAGGATGTT
Putative new miRNA	DS619861	XLOC_000813	DS619861:407-503	infected	uninfected	OK	9.98671	32.4143	1.69855	1.22018	0.10185	0.514961	no	3.24574	DS619861	408	503	96	isc-mir-6237	mmu-miR-6237 MIMAT0024858 Mus musculus miR-6237	gene_id "XLOC_000813"; transcript_id "TCONS_00000828"; exon_number "1"; oId "CUFF.820.1"; class_code "u"; tss_id "TSS820";		gnl|BL_ORD_ID|24569	mmu-miR-6237 MIMAT0024858 Mus musculus miR-6237	23	Mus musculus					93.3333	65.2174	http://www.ncbi.nlm.nih.gov/sviewer/viewer.cgi?tool=portal&sendto=on&log$=seqview&db=nuccore&dopt=fasta&sort=&val=DS619861&from=408&to=503&maxplex=1	>gb|DS619861.1|:408-503 Ixodes scapularis 1108424809643 genomic scaffold, whole genome shotgun sequence TGCTGGATGGGGAGCGCCTGTTTCAGTATCCTGTAGGATTTAATCTGTTGATTGGGCGTTCCACGTGAAT GCAACAAGACGCAATCCTTCTCGTCT	CAAGACGCAATCCTT	CAAGACCCAATCCTT
Putative new miRNA	DS619893	XLOC_000825	DS619893:143817-143838	infected	uninfected	OK	3279.44	3662.69	0.159454	0.142571	0.84775	0.936497	no	1.11686	DS619893	143818	143838	21	isc-mir-5307	isc-miR-5307 MIMAT0021377 Ixodes scapularis miR-5307	gene_id "XLOC_000825"; transcript_id "TCONS_00000840"; exon_number "1"; oId "CUFF.823.1"; class_code "u"; tss_id "TSS832";		gnl|BL_ORD_ID|21120	isc-miR-5307 MIMAT0021377 Ixodes scapularis miR-5307	23	Ixodes scapularis					94.4444	78.2609	http://www.ncbi.nlm.nih.gov/sviewer/viewer.cgi?tool=portal&sendto=on&log$=seqview&db=nuccore&dopt=fasta&sort=&val=DS619893&from=143818&to=143838&maxplex=1	>gb|DS619893.1|:143818-143838 Ixodes scapularis 1108424961348 genomic scaffold, whole genome shotgun sequence TTATCTCATTTGGTATATCTT	ATCTCATTTGGTATATCT	ATCTCATTTGGTATCTCT
Putative new miRNA	DS619954	XLOC_000830	DS619954:36518-36540	infected	uninfected	OK	836.757	1362.62	0.703507	0.503975	0.48405	0.763882	no	1.62845	DS619954	36519	36540	22	isc-mir-1382	oan-miR-1382 MIMAT0007124 Ornithorhynchus anatinus miR-1382	gene_id "XLOC_000830"; transcript_id "TCONS_00000845"; exon_number "1"; oId "CUFF.826.1"; class_code "u"; tss_id "TSS837";		gnl|BL_ORD_ID|7596	oan-miR-1382 MIMAT0007124 Ornithorhynchus anatinus miR-1382	18	Ornithorhynchus anatinus					100	61.1111	http://www.ncbi.nlm.nih.gov/sviewer/viewer.cgi?tool=portal&sendto=on&log$=seqview&db=nuccore&dopt=fasta&sort=&val=DS619954&from=36519&to=36540&maxplex=1	>gb|DS619954.1|:36519-36540 Ixodes scapularis 1108425738932 genomic scaffold, whole genome shotgun sequence GAAACTGGATTCCGTGGTCGTG	CCGTGGTCGTG	CCGTGGTCGTG
Putative new miRNA	DS619969	XLOC_000832	DS619969:43265-43336	infected	uninfected	OK	22.2727	0	negative inf	negative nan	0.00055	0.0159882	yes	0	DS619969	43266	43336	71	isc-mir-2239	ppc-miR-2239 MIMAT0011727 Pristionchus pacificus miR-2239	gene_id "XLOC_000832"; transcript_id "TCONS_00000847"; exon_number "1"; oId "CUFF.827.1"; class_code "u"; tss_id "TSS839";		gnl|BL_ORD_ID|12442	ppc-miR-2239 MIMAT0011727 Pristionchus pacificus miR-2239	21	Pristionchus pacificus	PMID:19755563	Gene expression			100	61.9048	http://www.ncbi.nlm.nih.gov/sviewer/viewer.cgi?tool=portal&sendto=on&log$=seqview&db=nuccore&dopt=fasta&sort=&val=DS619969&from=43266&to=43336&maxplex=1	>gb|DS619969.1|:43266-43336 Ixodes scapularis 1108425775008 genomic scaffold, whole genome shotgun sequence AAAGCCTACAGATGCCATCAGCAAGTTTATTAAAAAGGAAGTGCCAATAGGAAATATCTTAGTCTTAAGA T	TAGGAAATATCTT	TAGGAAATATCTT
Putative new miRNA	DS620005	XLOC_000835	DS620005:10469-10490	infected	uninfected	OK	1177.65	1322.92	0.167819	0.15015	0.90025	0.95528	no	1.12336	DS620005	10470	10490	21	isc-mir8702	gra-miR8702 MIMAT0034083 Gossypium raimondii miR8702	gene_id "XLOC_000835"; transcript_id "TCONS_00000850"; exon_number "1"; oId "CUFF.838.1"; class_code "u"; tss_id "TSS842";		gnl|BL_ORD_ID|32605	gra-miR8702 MIMAT0034083 Gossypium raimondii miR8702	24	Gossypium raimondii					100	41.6667	http://www.ncbi.nlm.nih.gov/sviewer/viewer.cgi?tool=portal&sendto=on&log$=seqview&db=nuccore&dopt=fasta&sort=&val=DS620005&from=10470&to=10490&maxplex=1	>gb|DS620005.1|:10470-10490 Ixodes scapularis 1108425840388 genomic scaffold, whole genome shotgun sequence CTGTCTCTGGGCATTTTACAT	TGTCTCTGGG	TGTCTCTGGG
Putative new miRNA	DS620030	XLOC_000841	DS620030:429605-429626	infected	uninfected	OK	756.487	1654.96	1.12941	0.654644	0.40065	0.707933	no	2.18769	DS620030	429606	429626	21	isc-mir9657b	tae-miR9657b-3p MIMAT0035811 Triticum aestivum miR9657b-3p	gene_id "XLOC_000841"; transcript_id "TCONS_00000856"; exon_number "1"; oId "CUFF.841.1"; class_code "u"; tss_id "TSS848";		gnl|BL_ORD_ID|34333	tae-miR9657b-3p MIMAT0035811 Triticum aestivum miR9657b-3p	21	Triticum aestivum					92.3077	57.1429	http://www.ncbi.nlm.nih.gov/sviewer/viewer.cgi?tool=portal&sendto=on&log$=seqview&db=nuccore&dopt=fasta&sort=&val=DS620030&from=429606&to=429626&maxplex=1	>gb|DS620030.1|:429606-429626 Ixodes scapularis 1108425863676 genomic scaffold, whole genome shotgun sequence GTCGAGGAAGACACGCATGAG	CGAGGAAGACACG	CGAGGAAG-CACG
Putative new miRNA	DS620030	XLOC_000842	DS620030:656965-656986	infected	uninfected	OK	1134.73	2780.75	1.29312	0.921627	0.23405	0.612554	no	2.45058	DS620030	656966	656986	21	isc-mir-8345	ppc-miR-8345-3p MIMAT0033237 Pristionchus pacificus miR-8345-3p	gene_id "XLOC_000842"; transcript_id "TCONS_00000857"; exon_number "1"; oId "CUFF.843.1"; class_code "u"; tss_id "TSS849";		gnl|BL_ORD_ID|31760	ppc-miR-8345-3p MIMAT0033237 Pristionchus pacificus miR-8345-3p	24	Pristionchus pacificus					93.3333	62.5	http://www.ncbi.nlm.nih.gov/sviewer/viewer.cgi?tool=portal&sendto=on&log$=seqview&db=nuccore&dopt=fasta&sort=&val=DS620030&from=656966&to=656986&maxplex=1	>gb|DS620030.1|:656966-656986 Ixodes scapularis 1108425863676 genomic scaffold, whole genome shotgun sequence TCTATGTCCTCACTGTCTTTT	TATGTCCTCACTGTC	TATGACCTCACTGTC
Putative new miRNA	DS620035	XLOC_000843	DS620035:12050-12071	infected	uninfected	OK	2320.1	88.1947	-4.71735	-16.3804	0.2069	0.602622	no	0.0380133	DS620035	12051	12071	21	isc-mir5166	bdi-miR5166 MIMAT0020708 Brachypodium distachyon miR5166	gene_id "XLOC_000843"; transcript_id "TCONS_00000858"; exon_number "1"; oId "CUFF.845.1"; class_code "u"; tss_id "TSS850";		gnl|BL_ORD_ID|20754	bdi-miR5166 MIMAT0020708 Brachypodium distachyon miR5166	21	Brachypodium distachyon					100	47.619	http://www.ncbi.nlm.nih.gov/sviewer/viewer.cgi?tool=portal&sendto=on&log$=seqview&db=nuccore&dopt=fasta&sort=&val=DS620035&from=12051&to=12071&maxplex=1	>gb|DS620035.1|:12051-12071 Ixodes scapularis 1108425871925 genomic scaffold, whole genome shotgun sequence GAGGTCCCACCAGGGGCGCGG	CCCACCAGGG	CCCACCAGGG
Putative new miRNA	DS620148	XLOC_000852	DS620148:904-927	infected	uninfected	OK	1347.78	398.39	-1.75834	-2.23043	0.1172	0.536967	no	0.29559	DS620148	905	927	23	isc-mir5648	ath-miR5648-5p MIMAT0022412 Arabidopsis thaliana miR5648-5p	gene_id "XLOC_000852"; transcript_id "TCONS_00000871"; exon_number "1"; oId "CUFF.853.1"; class_code "u"; tss_id "TSS860";		gnl|BL_ORD_ID|22193	ath-miR5648-5p MIMAT0022412 Arabidopsis thaliana miR5648-5p	22	Arabidopsis thaliana					100	45.4545	http://www.ncbi.nlm.nih.gov/sviewer/viewer.cgi?tool=portal&sendto=on&log$=seqview&db=nuccore&dopt=fasta&sort=&val=DS620148&from=905&to=927&maxplex=1	>gb|DS620148.1|:905-927 Ixodes scapularis 1108427477828 genomic scaffold, whole genome shotgun sequence ATTTGGCTTGTCGGCGAACGTAA	ATTTGGCTTG	ATTTGGCTTG
Putative new miRNA	DS620350	XLOC_000867	DS620350:828-940	infected	uninfected	OK	49.9687	10.4964	-2.25113	-1.76504	0.03905	0.333477	no	0.210059	DS620350	829	940	112	isc-mir-9346	efu-miR-9346 MIMAT0035116 Eptesicus fuscus miR-9346	gene_id "XLOC_000867"; transcript_id "TCONS_00000886"; exon_number "1"; oId "CUFF.866.1"; class_code "u"; tss_id "TSS875";		gnl|BL_ORD_ID|33638	efu-miR-9346 MIMAT0035116 Eptesicus fuscus miR-9346	21	Eptesicus fuscus					100	61.9048	http://www.ncbi.nlm.nih.gov/sviewer/viewer.cgi?tool=portal&sendto=on&log$=seqview&db=nuccore&dopt=fasta&sort=&val=DS620350&from=829&to=940&maxplex=1	>gb|DS620350.1|:829-940 Ixodes scapularis 1108428251510 genomic scaffold, whole genome shotgun sequence ATGCTAATGCTAGATGTTTTACAGATTTCACGACTCGCTTTGTATTCCAAGGCACACATCAAGACACACT ACAAATCCTTTTCTACTAGGATGCTTTTGAGCTTGCCAACCC	TAGGATGCTTTTG	TAGGATGCTTTTG
Putative new miRNA	DS620356	XLOC_000869	DS620356:876-964	infected	uninfected	OK	6.85469	3.36322	-1.02725	-0.448402	0.4892	0.767599	no	0.490645	DS620356	877	964	88	isc-mir-8214	ppc-miR-8214-5p MIMAT0032858 Pristionchus pacificus miR-8214-5p	gene_id "XLOC_000869"; transcript_id "TCONS_00000888"; exon_number "1"; oId "CUFF.867.1"; class_code "u"; tss_id "TSS877";		gnl|BL_ORD_ID|31381	ppc-miR-8214-5p MIMAT0032858 Pristionchus pacificus miR-8214-5p	22	Pristionchus pacificus					90	81.8182	http://www.ncbi.nlm.nih.gov/sviewer/viewer.cgi?tool=portal&sendto=on&log$=seqview&db=nuccore&dopt=fasta&sort=&val=DS620356&from=877&to=964&maxplex=1	>gb|DS620356.1|:877-964 Ixodes scapularis 1108428251560 genomic scaffold, whole genome shotgun sequence TGAACGTCGGGCAAAGAAGGGAACCGATCTGTCATGCAATGAAGGTGTATGCATCTCCGTGTCAGTGGTG TAGAATCTGTTCTTATTT	GTGTCAGTGGTGTAGAATCT	GTGTCAGT-G-GTAGAATCT
Putative new miRNA	DS620385	XLOC_000876	DS620385:1254-1287	infected	uninfected	OK	178.47	67.8356	-1.39556	-1.33595	0.21995	0.608036	no	0.380095	DS620385	1255	1287	33	isc-mir-8202	cel-miR-8202-5p MIMAT0032817 Caenorhabditis elegans miR-8202-5p	gene_id "XLOC_000876"; transcript_id "TCONS_00000895"; exon_number "1"; oId "CUFF.874.1"; class_code "u"; tss_id "TSS884";		gnl|BL_ORD_ID|31340	cel-miR-8202-5p MIMAT0032817 Caenorhabditis elegans miR-8202-5p	21	Caenorhabditis elegans					100	57.1429	http://www.ncbi.nlm.nih.gov/sviewer/viewer.cgi?tool=portal&sendto=on&log$=seqview&db=nuccore&dopt=fasta&sort=&val=DS620385&from=1255&to=1287&maxplex=1	>gb|DS620385.1|:1255-1287 Ixodes scapularis 1108428322906 genomic scaffold, whole genome shotgun sequence AGTCATAACAGAGAACAGAAAAAGCCAGTGCTG	GAACAGAAAAAG	GAACAGAAAAAG
Putative new miRNA	DS620463	XLOC_000877	DS620463:250-366	infected	uninfected	OK	13.087	25.4208	0.957877	0.793791	0.273	0.6294	no	1.94245	DS620463	251	366	116	isc-mir5628	ath-miR5628 MIMAT0022387 Arabidopsis thaliana miR5628	gene_id "XLOC_000877"; transcript_id "TCONS_00000896"; exon_number "1"; oId "CUFF.875.1"; class_code "u"; tss_id "TSS885";		gnl|BL_ORD_ID|22166	ath-miR5628 MIMAT0022387 Arabidopsis thaliana miR5628	21	Arabidopsis thaliana					88.8889	85.7143	http://www.ncbi.nlm.nih.gov/sviewer/viewer.cgi?tool=portal&sendto=on&log$=seqview&db=nuccore&dopt=fasta&sort=&val=DS620463&from=251&to=366&maxplex=1	>gb|DS620463.1|:251-366 Ixodes scapularis 1108428526916 genomic scaffold, whole genome shotgun sequence CCCTGTCCATATCCCGATAAATAAAAATGGCAGCTAGCAGAAGGCTTTTACTGAAAAGGTCAATATCGTG CAGAAATATCTAAGATATGACTCAGCAATTTATGCACAATGTGCTT	GAAATATCTAAGATATGA	GAAATAGCGAAGATATGA
Putative new miRNA	DS620463	XLOC_000878	DS620463:546-652	infected	uninfected	OK	18.0548	1.31891	-3.77497	-1.61636	0.23655	0.612554	no	0.0730504	DS620463	547	652	106	isc-mir-1404	oan-miR-1404 MIMAT0007211 Ornithorhynchus anatinus miR-1404	gene_id "XLOC_000878"; transcript_id "TCONS_00000897"; exon_number "1"; oId "CUFF.880.1"; class_code "u"; tss_id "TSS886";		gnl|BL_ORD_ID|7687	oan-miR-1404 MIMAT0007211 Ornithorhynchus anatinus miR-1404	22	Ornithorhynchus anatinus					86.9565	95.4545	http://www.ncbi.nlm.nih.gov/sviewer/viewer.cgi?tool=portal&sendto=on&log$=seqview&db=nuccore&dopt=fasta&sort=&val=DS620463&from=547&to=652&maxplex=1	>gb|DS620463.1|:547-652 Ixodes scapularis 1108428526916 genomic scaffold, whole genome shotgun sequence ACATTCGTGCTTTAGTAAATCATTTTCGGCGTTCCGACGAAGATACTCTGGCTCATTTAGCGTCTGAAAC ATATCAGTTTGGAGGAAAAAGACGGTTCACTGCGCC	TTGGAGGAAAAAGACG-GTTCAC	TTGG-GGAAAAAGAAGAGTTCAC
Putative new miRNA	DS620491	XLOC_000880	DS620491:298-379	infected	uninfected	OK	53.451	64.2482	0.265439	0.242409	0.7353	0.891583	no	1.202	DS620491	299	379	81	isc-mir-7482	gga-miR-7482-3p MIMAT0029119 Gallus gallus miR-7482-3p	gene_id "XLOC_000880"; transcript_id "TCONS_00000899"; exon_number "1"; oId "CUFF.877.1"; class_code "u"; tss_id "TSS888";		gnl|BL_ORD_ID|28043	gga-miR-7482-3p MIMAT0029119 Gallus gallus miR-7482-3p	23	Gallus gallus					90	82.6087	http://www.ncbi.nlm.nih.gov/sviewer/viewer.cgi?tool=portal&sendto=on&log$=seqview&db=nuccore&dopt=fasta&sort=&val=DS620491&from=299&to=379&maxplex=1	>gb|DS620491.1|:299-379 Ixodes scapularis 1108428604782 genomic scaffold, whole genome shotgun sequence GCGAGAACCGTCATGCAGACACACAAAGACAGACGAGGCTTCACACTTTGAGCTCTCTGTGTGCTGCCGA GACTCGAATTT	TGCAGACACACAAAGACAGA	TGCAGACACACAA-GCCAGA
Putative new miRNA	DS620617	XLOC_000896	DS620617:47859-47944	infected	uninfected	OK	28.3703	93.1125	1.71459	1.57844	0.03705	0.324297	no	3.28204	DS620617	47860	47944	85	isc-mir-283	tca-miR-283-3p MIMAT0019127 Tribolium castaneum miR-283-3p	gene_id "XLOC_000896"; transcript_id "TCONS_00000915"; exon_number "1"; oId "CUFF.889.1"; class_code "u"; tss_id "TSS904";		gnl|BL_ORD_ID|9947	tca-miR-283-3p MIMAT0019127 Tribolium castaneum miR-283-3p	23	Tribolium castaneum					100	52.1739	http://www.ncbi.nlm.nih.gov/sviewer/viewer.cgi?tool=portal&sendto=on&log$=seqview&db=nuccore&dopt=fasta&sort=&val=DS620617&from=47860&to=47944&maxplex=1	>gb|DS620617.1|:47860-47944 Ixodes scapularis 1108428963964 genomic scaffold, whole genome shotgun sequence AGAAAACGTTTGCTGAAGGACTGATATTATGCACCGGCGTTCGTAGCCAGGCGCATTGCAAAGAGCTCAA ACAGGGAGTTTTTGT	GACTGATATTAT	GACTGATATTAT
Putative new miRNA	DS620617	XLOC_000897	DS620617:51825-51859	infected	uninfected	OK	308.701	121.107	-1.34993	-1.0925	0.1516	0.581721	no	0.392312	DS620617	51826	51859	34	isc-mir-1660	gga-miR-1660 MIMAT0007541 Gallus gallus miR-1660	gene_id "XLOC_000897"; transcript_id "TCONS_00000916"; exon_number "1"; oId "CUFF.892.1"; class_code "u"; tss_id "TSS905";		gnl|BL_ORD_ID|8270	gga-miR-1660 MIMAT0007541 Gallus gallus miR-1660	22	Gallus gallus					100	54.5455	http://www.ncbi.nlm.nih.gov/sviewer/viewer.cgi?tool=portal&sendto=on&log$=seqview&db=nuccore&dopt=fasta&sort=&val=DS620617&from=51826&to=51859&maxplex=1	>gb|DS620617.1|:51826-51859 Ixodes scapularis 1108428963964 genomic scaffold, whole genome shotgun sequence TTTTTGTGCATATTACGTCCTCAACATGGTCTAT	TTTTTGTGCATA	TTTTTGTGCATA
Putative new miRNA	DS620617	XLOC_000898	DS620617:66430-66489	infected	uninfected	OK	16.6413	18.2742	0.135045	0.0778313	0.9169	0.960291	no	1.09812	DS620617	66431	66489	59	isc-mir-8276	ppc-miR-8276-5p MIMAT0033051 Pristionchus pacificus miR-8276-5p	gene_id "XLOC_000898"; transcript_id "TCONS_00000917"; exon_number "1"; oId "CUFF.896.1"; class_code "u"; tss_id "TSS906";		gnl|BL_ORD_ID|31574	ppc-miR-8276-5p MIMAT0033051 Pristionchus pacificus miR-8276-5p	22	Pristionchus pacificus					100	50	http://www.ncbi.nlm.nih.gov/sviewer/viewer.cgi?tool=portal&sendto=on&log$=seqview&db=nuccore&dopt=fasta&sort=&val=DS620617&from=66431&to=66489&maxplex=1	>gb|DS620617.1|:66431-66489 Ixodes scapularis 1108428963964 genomic scaffold, whole genome shotgun sequence GATGGGCAGAGGGTATGGTTCGCTTCTCCGTCAAAAAGAAAACCGGATTGAAAACCTAA	CAAAAAGAAAA	CAAAAAGAAAA
Putative new miRNA	DS620777	XLOC_000902	DS620777:1371-1430	infected	uninfected	OK	32.6806	15.2575	-1.09892	-0.688714	0.35675	0.683703	no	0.466867	DS620777	1372	1430	59	isc-mir-744	cgr-miR-744-3p MIMAT0024003 Cricetulus griseus miR-744-3p	gene_id "XLOC_000902"; transcript_id "TCONS_00000921"; exon_number "1"; oId "CUFF.903.1"; class_code "u"; tss_id "TSS910";		gnl|BL_ORD_ID|23553	cgr-miR-744-3p MIMAT0024003 Cricetulus griseus miR-744-3p	21	Cricetulus griseus					94.1176	76.1905	http://www.ncbi.nlm.nih.gov/sviewer/viewer.cgi?tool=portal&sendto=on&log$=seqview&db=nuccore&dopt=fasta&sort=&val=DS620777&from=1372&to=1430&maxplex=1	>gb|DS620777.1|:1372-1430 Ixodes scapularis 1108429474456 genomic scaffold, whole genome shotgun sequence ACTTGGGTTAGTGGCAACGGACCTTAAACTGCCACCTGCTCTCGACATGTAATCAGTTA	TTG-GGTTAGTGGCAAC	TTGAGGTTAGTGGCAAC
Putative new miRNA	DS620852	XLOC_000913	DS620852:109609-109636	infected	uninfected	OK	334.744	262.369	-0.351462	-0.272992	0.70795	0.881126	no	0.78379	DS620852	109610	109636	27	isc-mir-686	mmu-miR-686 MIMAT0003464 Mus musculus miR-686	gene_id "XLOC_000913"; transcript_id "TCONS_00000933"; exon_number "1"; oId "CUFF.910.1"; class_code "u"; tss_id "TSS921";		gnl|BL_ORD_ID|4830	mmu-miR-686 MIMAT0003464 Mus musculus miR-686	22	Mus musculus					93.75	68.1818	http://www.ncbi.nlm.nih.gov/sviewer/viewer.cgi?tool=portal&sendto=on&log$=seqview&db=nuccore&dopt=fasta&sort=&val=DS620852&from=109610&to=109636&maxplex=1	>gb|DS620852.1|:109610-109636 Ixodes scapularis 1108429548780 genomic scaffold, whole genome shotgun sequence CTTCCGAACCGTCTGGGAGCAAGTCTG	ACCGTCTGGGA-GCAA	ACCGTCTGGGAAGCAA
Putative new miRNA	DS620923	XLOC_000926	DS620923:9906-9989	infected	uninfected	OK	15.6375	10.0133	-0.643088	-0.428927	0.59625	0.828536	no	0.640339	DS620923	9907	9989	83	isc-mir-6915	mmu-miR-6915-3p MIMAT0027731 Mus musculus miR-6915-3p	gene_id "XLOC_000926"; transcript_id "TCONS_00000946"; exon_number "1"; oId "CUFF.916.1"; class_code "u"; tss_id "TSS934";		gnl|BL_ORD_ID|26031	mmu-miR-6915-3p MIMAT0027731 Mus musculus miR-6915-3p	22	Mus musculus					100	63.6364	http://www.ncbi.nlm.nih.gov/sviewer/viewer.cgi?tool=portal&sendto=on&log$=seqview&db=nuccore&dopt=fasta&sort=&val=DS620923&from=9907&to=9989&maxplex=1	>gb|DS620923.1|:9907-9989 Ixodes scapularis 1108429551976 genomic scaffold, whole genome shotgun sequence TTCAACAAATTTTCTCGGGCGGCGACAAAACTTCCTTCCTCGACGCAACTTTTAAGCACCAGCTTCAATT CGCGAAGATTAAA	AACTTCCTTCCTCG	AACTTCCTTCCTCG
Putative new miRNA	DS621007	XLOC_000930	DS621007:123853-123937	infected	uninfected	OK	2.22392	14.3791	2.6928	1.03784	0.23155	0.612554	no	6.46566	DS621007	123854	123937	84	isc-mir167d	zma-miR167d-3p MIMAT0015144 Zea mays miR167d-3p	gene_id "XLOC_000930"; transcript_id "TCONS_00000950"; exon_number "1"; oId "CUFF.922.1"; class_code "u"; tss_id "TSS938";		gnl|BL_ORD_ID|2237	zma-miR167d-3p MIMAT0015144 Zea mays miR167d-3p	23	Zea mays					100	60.8696	http://www.ncbi.nlm.nih.gov/sviewer/viewer.cgi?tool=portal&sendto=on&log$=seqview&db=nuccore&dopt=fasta&sort=&val=DS621007&from=123854&to=123937&maxplex=1	>gb|DS621007.1|:123854-123937 Ixodes scapularis 1108429555545 genomic scaffold, whole genome shotgun sequence TCCGCCGAATTTCGGGTTTGTAATCCAGAGTGCCGTTCAAAAGTTATGGTTTTTTGTTTCTTTAATGCTG CAGCCTCACGTTTA	TGCTGCAGCCTCAC	TGCTGCAGCCTCAC
Putative new miRNA	DS621007	XLOC_000931	DS621007:160135-160157	infected	uninfected	OK	509.82	0	negative inf	negative nan	0.00985	0.136433	no	0	DS621007	160136	160157	22	isc-mir-2568b	dps-miR-2568b-3p MIMAT0012409 Drosophila pseudoobscura miR-2568b-3p	gene_id "XLOC_000931"; transcript_id "TCONS_00000951"; exon_number "1"; oId "CUFF.924.1"; class_code "u"; tss_id "TSS939";		gnl|BL_ORD_ID|13037	dps-miR-2568b-3p MIMAT0012409 Drosophila pseudoobscura miR-2568b-3p	20	Drosophila pseudoobscura					100	55	http://www.ncbi.nlm.nih.gov/sviewer/viewer.cgi?tool=portal&sendto=on&log$=seqview&db=nuccore&dopt=fasta&sort=&val=DS621007&from=160136&to=160157&maxplex=1	>gb|DS621007.1|:160136-160157 Ixodes scapularis 1108429555545 genomic scaffold, whole genome shotgun sequence CGTGGCCCGAGGAATCCCGTGT	TGGCCCGAGGA	TGGCCCGAGGA
Putative new miRNA	DS621059	XLOC_000933	DS621059:163-186	infected	uninfected	OK	1325.93	2936.31	1.147	1.02333	0.15365	0.583708	no	2.21453	DS621059	164	186	23	isc-mir-2460	bta-miR-2460 MIMAT0012045 Bos taurus miR-2460	gene_id "XLOC_000933"; transcript_id "TCONS_00000953"; exon_number "1"; oId "CUFF.926.1"; class_code "u"; tss_id "TSS941";		gnl|BL_ORD_ID|12757	bta-miR-2460 MIMAT0012045 Bos taurus miR-2460	22	Bos taurus					100	50	http://www.ncbi.nlm.nih.gov/sviewer/viewer.cgi?tool=portal&sendto=on&log$=seqview&db=nuccore&dopt=fasta&sort=&val=DS621059&from=164&to=186&maxplex=1	>gb|DS621059.1|:164-186 Ixodes scapularis 1108429557287 genomic scaffold, whole genome shotgun sequence CCTGGATGTCCTGGAGCTCTTGG	TGGAGCTCTTG	TGGAGCTCTTG
Putative new miRNA	DS621151	XLOC_000936	DS621151:231-253	infected	uninfected	OK	318.638	1485.67	2.22113	2.74362	0.175	0.599282	no	4.66256	DS621151	232	253	22	isc-mir8771d	gra-miR8771d MIMAT0034182 Gossypium raimondii miR8771d	gene_id "XLOC_000936"; transcript_id "TCONS_00000956"; exon_number "1"; oId "CUFF.930.1"; class_code "u"; tss_id "TSS944";		gnl|BL_ORD_ID|32704	gra-miR8771d MIMAT0034182 Gossypium raimondii miR8771d	21	Gossypium raimondii					92.8571	66.6667	http://www.ncbi.nlm.nih.gov/sviewer/viewer.cgi?tool=portal&sendto=on&log$=seqview&db=nuccore&dopt=fasta&sort=&val=DS621151&from=232&to=253&maxplex=1	>gb|DS621151.1|:232-253 Ixodes scapularis 1108442321338 genomic scaffold, whole genome shotgun sequence CAACGACGATCCTACTTTTTTT	AACGACGATCCTAC	AACGACAATCCTAC
Putative new miRNA	DS621274	XLOC_000953	DS621274:7019-7048	infected	uninfected	OK	484.581	2569.38	2.40661	2.23644	0.00535	0.090649	no	5.30227	DS621274	7020	7048	29	isc-mir5564c	sbi-miR5564c-5p MIMAT0026390 Sorghum bicolor miR5564c-5p	gene_id "XLOC_000953"; transcript_id "TCONS_00000974"; exon_number "1"; oId "CUFF.938.1"; class_code "u"; tss_id "TSS961";		gnl|BL_ORD_ID|26965	sbi-miR5564c-5p MIMAT0026390 Sorghum bicolor miR5564c-5p	21	Sorghum bicolor					100	57.1429	http://www.ncbi.nlm.nih.gov/sviewer/viewer.cgi?tool=portal&sendto=on&log$=seqview&db=nuccore&dopt=fasta&sort=&val=DS621274&from=7020&to=7048&maxplex=1	>gb|DS621274.1|:7020-7048 Ixodes scapularis 1108442552878 genomic scaffold, whole genome shotgun sequence TGAGTCCATAAGGCTGCAGCTGTTAGAGA	GCTGCAGCTGTT	GCTGCAGCTGTT
Putative new miRNA	DS621285	XLOC_000958	DS621285:61402-61424	infected	uninfected	OK	1147.98	697.83	-0.718154	-0.785072	0.5179	0.781396	no	0.607876	DS621285	61403	61424	22	isc-mir8663a	gra-miR8663a MIMAT0034001 Gossypium raimondii miR8663a	gene_id "XLOC_000958"; transcript_id "TCONS_00000979"; exon_number "1"; oId "CUFF.941.1"; class_code "u"; tss_id "TSS966";		gnl|BL_ORD_ID|32523	gra-miR8663a MIMAT0034001 Gossypium raimondii miR8663a	24	Gossypium raimondii					93.3333	62.5	http://www.ncbi.nlm.nih.gov/sviewer/viewer.cgi?tool=portal&sendto=on&log$=seqview&db=nuccore&dopt=fasta&sort=&val=DS621285&from=61403&to=61424&maxplex=1	>gb|DS621285.1|:61403-61424 Ixodes scapularis 1108442563904 genomic scaffold, whole genome shotgun sequence AAAGTTGGCACCTTTTTTCTCT	TTGGCACCTTTTTTC	TTGGCAACTTTTTTC
Putative new miRNA	DS621285	XLOC_000959	DS621285:84474-84495	infected	uninfected	OK	662.927	1919.54	1.53384	0.820021	0.2718	0.628547	no	2.89555	DS621285	84475	84495	21	isc-mir7708a	bdi-miR7708a-3p MIMAT0030134 Brachypodium distachyon miR7708a-3p	gene_id "XLOC_000959"; transcript_id "TCONS_00000980"; exon_number "1"; oId "CUFF.943.1"; class_code "u"; tss_id "TSS967";		gnl|BL_ORD_ID|29188	bdi-miR7708a-3p MIMAT0030134 Brachypodium distachyon miR7708a-3p	24	Brachypodium distachyon					100	50	http://www.ncbi.nlm.nih.gov/sviewer/viewer.cgi?tool=portal&sendto=on&log$=seqview&db=nuccore&dopt=fasta&sort=&val=DS621285&from=84475&to=84495&maxplex=1	>gb|DS621285.1|:84475-84495 Ixodes scapularis 1108442563904 genomic scaffold, whole genome shotgun sequence TTGGTACTGAACATTTTCCAT	TGGTACTGAACA	TGGTACTGAACA
Putative new miRNA	DS621285	XLOC_000960	DS621285:187427-187450	infected	uninfected	OK	365.591	1563.13	2.09614	1.35897	0.10335	0.515897	no	4.27562	DS621285	187428	187450	23	isc-mir-148	efu-miR-148 MIMAT0034972 Eptesicus fuscus miR-148	gene_id "XLOC_000960"; transcript_id "TCONS_00000981"; exon_number "1"; oId "CUFF.946.1"; class_code "u"; tss_id "TSS968";		gnl|BL_ORD_ID|33494	efu-miR-148 MIMAT0034972 Eptesicus fuscus miR-148	23	Eptesicus fuscus					100	56.5217	http://www.ncbi.nlm.nih.gov/sviewer/viewer.cgi?tool=portal&sendto=on&log$=seqview&db=nuccore&dopt=fasta&sort=&val=DS621285&from=187428&to=187450&maxplex=1	>gb|DS621285.1|:187428-187450 Ixodes scapularis 1108442563904 genomic scaffold, whole genome shotgun sequence AAAATTGATGGACAAAGTTCTGT	GACAAAGTTCTGT	GACAAAGTTCTGT
Putative new miRNA	DS621287	XLOC_000961	DS621287:544-563	infected	uninfected	OK	17283.4	0	negative inf	negative nan	5e-05	0.0021842	yes	0	DS621287	545	563	19	isc-mir-9082	eca-miR-9082 MIMAT0034627 Equus caballus miR-9082	gene_id "XLOC_000961"; transcript_id "TCONS_00000982"; exon_number "1"; oId "CUFF.944.1"; class_code "u"; tss_id "TSS969";		gnl|BL_ORD_ID|33149	eca-miR-9082 MIMAT0034627 Equus caballus miR-9082	25	Equus caballus	PMID:24692655	Unknown			100	44	http://www.ncbi.nlm.nih.gov/sviewer/viewer.cgi?tool=portal&sendto=on&log$=seqview&db=nuccore&dopt=fasta&sort=&val=DS621287&from=545&to=563&maxplex=1	>gb|DS621287.1|:545-563 Ixodes scapularis 1108442574942 genomic scaffold, whole genome shotgun sequence AAGTGACCCTCAGACAGGC	ACCCTCAGACA	ACCCTCAGACA
Putative new miRNA	DS621291	XLOC_000962	DS621291:18-40	infected	uninfected	OK	685.293	1502.19	1.13227	0.704395	0.324	0.665895	no	2.19204	DS621291	19	40	22	isc-mir-7557	ipu-miR-7557 MIMAT0029553 Ictalurus punctatus miR-7557	gene_id "XLOC_000962"; transcript_id "TCONS_00000983"; exon_number "1"; oId "CUFF.945.1"; class_code "u"; tss_id "TSS970";		gnl|BL_ORD_ID|28501	ipu-miR-7557 MIMAT0029553 Ictalurus punctatus miR-7557	23	Ictalurus punctatus					100	52.1739	http://www.ncbi.nlm.nih.gov/sviewer/viewer.cgi?tool=portal&sendto=on&log$=seqview&db=nuccore&dopt=fasta&sort=&val=DS621291&from=19&to=40&maxplex=1	>gb|DS621291.1|:19-40 Ixodes scapularis 1108442574974 genomic scaffold, whole genome shotgun sequence GCAAGACAGAACGCAGTAACAC	AGACAGAACGCA	AGACAGAACGCA
Putative new miRNA	DS621352	XLOC_000966	DS621352:353-373	infected	uninfected	OK	1787.65	0	negative inf	negative nan	0.0084	0.123105	no	0	DS621352	354	373	20	isc-mir-181a	oha-miR-181a-5p MIMAT0036757 Ophiophagus hannah miR-181a-5p	gene_id "XLOC_000966"; transcript_id "TCONS_00000987"; exon_number "1"; oId "CUFF.948.1"; class_code "u"; tss_id "TSS974";		gnl|BL_ORD_ID|35279	oha-miR-181a-5p MIMAT0036757 Ophiophagus hannah miR-181a-5p	24	Ophiophagus hannah					89.4737	79.1667	http://www.ncbi.nlm.nih.gov/sviewer/viewer.cgi?tool=portal&sendto=on&log$=seqview&db=nuccore&dopt=fasta&sort=&val=DS621352&from=354&to=373&maxplex=1	>gb|DS621352.1|:354-373 Ixodes scapularis 1108442707718 genomic scaffold, whole genome shotgun sequence GACCGGCAGCGTTTAATGTT	ACCGGCAGCGTTTAATGTT	ACCGACAGCGTTGAATGTT
Putative new miRNA	DS621445	XLOC_000972	DS621445:771-875	infected	uninfected	OK	69.5543	52.7764	-0.398247	-0.353122	0.62655	0.844442	no	0.75878	DS621445	772	875	104	isc-mir-6944	mmu-miR-6944-3p MIMAT0027789 Mus musculus miR-6944-3p	gene_id "XLOC_000972"; transcript_id "TCONS_00000993"; exon_number "1"; oId "CUFF.952.1"; class_code "u"; tss_id "TSS980";		gnl|BL_ORD_ID|26089	mmu-miR-6944-3p MIMAT0027789 Mus musculus miR-6944-3p	23	Mus musculus					92.8571	60.8696	http://www.ncbi.nlm.nih.gov/sviewer/viewer.cgi?tool=portal&sendto=on&log$=seqview&db=nuccore&dopt=fasta&sort=&val=DS621445&from=772&to=875&maxplex=1	>gb|DS621445.1|:772-875 Ixodes scapularis 1108442877220 genomic scaffold, whole genome shotgun sequence ACGGGTCGTTCAATTTTTTTTGTAACTCTACCCTTGCGTGATACTTGTTCACCCGTGTTAAAAAAAAAAT ATAGGCGGAGTTTTTTGAGGTTGCTGATCCCTCC	TAACTCTACCCTTG	TAACTCTTCCCTTG
Putative new miRNA	DS621466	XLOC_000973	DS621466:290-310	infected	uninfected	OK	1300.57	7638.36	2.55412	1.75924	0.08305	0.476514	no	5.87309	DS621466	291	310	20	isc-mir-5859	bma-miR-5859 MIMAT0026358 Brugia malayi miR-5859	gene_id "XLOC_000973"; transcript_id "TCONS_00000994"; exon_number "1"; oId "CUFF.955.1"; class_code "u"; tss_id "TSS981";		gnl|BL_ORD_ID|26934	bma-miR-5859 MIMAT0026358 Brugia malayi miR-5859	24	Brugia malayi					100	50	http://www.ncbi.nlm.nih.gov/sviewer/viewer.cgi?tool=portal&sendto=on&log$=seqview&db=nuccore&dopt=fasta&sort=&val=DS621466&from=291&to=310&maxplex=1	>gb|DS621466.1|:291-310 Ixodes scapularis 1108442911442 genomic scaffold, whole genome shotgun sequence TGTTGGAGATCGAATGCCAT	TGTTGGAGATCG	TGTTGGAGATCG
Putative new miRNA	DS621538	XLOC_000974	DS621538:183-204	infected	uninfected	OK	1103.54	1058.34	-0.060346	-0.0540781	0.9211	0.961154	no	0.959041	DS621538	184	204	21	isc-mir-9545	dvi-miR-9545-5p MIMAT0035630 Drosophila virilis miR-9545-5p	gene_id "XLOC_000974"; transcript_id "TCONS_00000995"; exon_number "1"; oId "CUFF.959.1"; class_code "u"; tss_id "TSS982";		gnl|BL_ORD_ID|34152	dvi-miR-9545-5p MIMAT0035630 Drosophila virilis miR-9545-5p	22	Drosophila virilis					100	45.4545	http://www.ncbi.nlm.nih.gov/sviewer/viewer.cgi?tool=portal&sendto=on&log$=seqview&db=nuccore&dopt=fasta&sort=&val=DS621538&from=184&to=204&maxplex=1	>gb|DS621538.1|:184-204 Ixodes scapularis 1108443054368 genomic scaffold, whole genome shotgun sequence CCGTCACAATCCTACTAATCT	CACAATCCTA	CACAATCCTA
Putative new miRNA	DS621630	XLOC_000977	DS621630:30144-30212	infected	uninfected	OK	12.7125	20.7853	0.709314	0.417549	0.5862	0.823422	no	1.63503	DS621630	30145	30212	68	isc-mir-7398q	mdo-miR-7398q-3p MIMAT0028921 Monodelphis domestica miR-7398q-3p	gene_id "XLOC_000977"; transcript_id "TCONS_00000998"; exon_number "1"; oId "CUFF.960.1"; class_code "u"; tss_id "TSS985";		gnl|BL_ORD_ID|27834	mdo-miR-7398q-3p MIMAT0028921 Monodelphis domestica miR-7398q-3p	21	Monodelphis domestica					93.3333	71.4286	http://www.ncbi.nlm.nih.gov/sviewer/viewer.cgi?tool=portal&sendto=on&log$=seqview&db=nuccore&dopt=fasta&sort=&val=DS621630&from=30145&to=30212&maxplex=1	>gb|DS621630.1|:30145-30212 Ixodes scapularis 1108443219750 genomic scaffold, whole genome shotgun sequence TTAGGTTGCCAGACTTTCGTGGCATTCTTGACTTTTGCATTACACTGTCATAGAGGCATTACACTTTG	TTCTTGACTTTTGCA	TTCTTGCCTTTTGCA
Putative new miRNA	DS621642	XLOC_000978	DS621642:745-769	infected	uninfected	OK	167.739	1487.78	3.14887	3.35417	0.1193	0.539224	no	8.86961	DS621642	746	769	24	isc-mir-1987	cte-miR-1987 MIMAT0009703 Capitella teleta miR-1987	gene_id "XLOC_000978"; transcript_id "TCONS_00000999"; exon_number "1"; oId "CUFF.961.1"; class_code "u"; tss_id "TSS986";		gnl|BL_ORD_ID|11320	cte-miR-1987 MIMAT0009703 Capitella teleta miR-1987	22	Capitella teleta					93.3333	68.1818	http://www.ncbi.nlm.nih.gov/sviewer/viewer.cgi?tool=portal&sendto=on&log$=seqview&db=nuccore&dopt=fasta&sort=&val=DS621642&from=746&to=769&maxplex=1	>gb|DS621642.1|:746-769 Ixodes scapularis 1108443244706 genomic scaffold, whole genome shotgun sequence GTGAAACGTTACATCTGGCCTAAA	AACGTTACATCTGGC	AACATTACATCTGGC
Putative new miRNA	DS621691	XLOC_000992	DS621691:179136-179157	infected	uninfected	OK	1072.36	6931.13	2.6923	2.07362	0.03215	0.298957	no	6.46344	DS621691	179137	179157	21	isc-mir-3828	tca-miR-3828-3p MIMAT0018687 Tribolium castaneum miR-3828-3p	gene_id "XLOC_000992"; transcript_id "TCONS_00001013"; exon_number "1"; oId "CUFF.979.1"; class_code "u"; tss_id "TSS1000";		gnl|BL_ORD_ID|18422	tca-miR-3828-3p MIMAT0018687 Tribolium castaneum miR-3828-3p	25	Tribolium castaneum					100	48	http://www.ncbi.nlm.nih.gov/sviewer/viewer.cgi?tool=portal&sendto=on&log$=seqview&db=nuccore&dopt=fasta&sort=&val=DS621691&from=179137&to=179157&maxplex=1	>gb|DS621691.1|:179137-179157 Ixodes scapularis 1108443339173 genomic scaffold, whole genome shotgun sequence CCCCGTATACTCGGAATCGTC	TACTCGGAATCG	TACTCGGAATCG
Putative new miRNA	DS621823	XLOC_000995	DS621823:68198-68220	infected	uninfected	OK	1579.25	0	negative inf	negative nan	0.00055	0.0159882	yes	0	DS621823	68199	68220	22	isc-mir-5705	hsa-miR-5705 MIMAT0022499 Homo sapiens miR-5705	gene_id "XLOC_000995"; transcript_id "TCONS_00001016"; exon_number "1"; oId "CUFF.983.1"; class_code "u"; tss_id "TSS1003";		gnl|BL_ORD_ID|22284	hsa-miR-5705 MIMAT0022499 Homo sapiens miR-5705	23	Homo sapiens	PMID:21980368	Biomarker			100	43.4783	http://www.ncbi.nlm.nih.gov/sviewer/viewer.cgi?tool=portal&sendto=on&log$=seqview&db=nuccore&dopt=fasta&sort=&val=DS621823&from=68199&to=68220&maxplex=1	>gb|DS621823.1|:68199-68220 Ixodes scapularis 1108453355720 genomic scaffold, whole genome shotgun sequence CATCTTTCGGGGCTGACCTGCA	TTTCGGGGCT	TTTCGGGGCT
Putative new miRNA	DS621858	XLOC_000998	DS621858:14661-14686	infected	uninfected	OK	968.781	1939.92	1.00175	0.96124	0.18775	0.600845	no	2.00243	DS621858	14662	14686	25	isc-mir-99b	oha-miR-99b-3p MIMAT0036967 Ophiophagus hannah miR-99b-3p	gene_id "XLOC_000998"; transcript_id "TCONS_00001019"; exon_number "1"; oId "CUFF.984.1"; class_code "u"; tss_id "TSS1006";		gnl|BL_ORD_ID|35489	oha-miR-99b-3p MIMAT0036967 Ophiophagus hannah miR-99b-3p	21	Ophiophagus hannah					92.3077	61.9048	http://www.ncbi.nlm.nih.gov/sviewer/viewer.cgi?tool=portal&sendto=on&log$=seqview&db=nuccore&dopt=fasta&sort=&val=DS621858&from=14662&to=14686&maxplex=1	>gb|DS621858.1|:14662-14686 Ixodes scapularis 1108453482976 genomic scaffold, whole genome shotgun sequence AGTGCACCTCGACTCTGTGGACGAG	CTCGACTCTGTGG	CTCGAGTCTGTGG
Putative new miRNA	DS621861	XLOC_000999	DS621861:129-154	infected	uninfected	OK	2870.95	8926.32	1.63654	1.73472	0.017	0.196024	no	3.10919	DS621861	130	154	25	isc-mir9747	gma-miR9747 MIMAT0036374 Glycine max miR9747	gene_id "XLOC_000999"; transcript_id "TCONS_00001020"; exon_number "1"; oId "CUFF.986.1"; class_code "u"; tss_id "TSS1007";		gnl|BL_ORD_ID|34896	gma-miR9747 MIMAT0036374 Glycine max miR9747	22	Glycine max					100	50	http://www.ncbi.nlm.nih.gov/sviewer/viewer.cgi?tool=portal&sendto=on&log$=seqview&db=nuccore&dopt=fasta&sort=&val=DS621861&from=130&to=154&maxplex=1	>gb|DS621861.1|:130-154 Ixodes scapularis 1108453493474 genomic scaffold, whole genome shotgun sequence AAATTTAAAGCTTTAAATACTTCAG	TTTAAATACTT	TTTAAATACTT
Putative new miRNA	DS621884	XLOC_001000	DS621884:229-299	infected	uninfected	OK	177.207	179.684	0.0200329	0.0199973	0.9751	0.980577	no	1.01398	DS621884	230	299	70	isc-mir-8290	ppc-miR-8290-5p MIMAT0033093 Pristionchus pacificus miR-8290-5p	gene_id "XLOC_001000"; transcript_id "TCONS_00001021"; exon_number "1"; oId "CUFF.987.1"; class_code "u"; tss_id "TSS1008";		gnl|BL_ORD_ID|31616	ppc-miR-8290-5p MIMAT0033093 Pristionchus pacificus miR-8290-5p	24	Pristionchus pacificus					100	50	http://www.ncbi.nlm.nih.gov/sviewer/viewer.cgi?tool=portal&sendto=on&log$=seqview&db=nuccore&dopt=fasta&sort=&val=DS621884&from=230&to=299&maxplex=1	>gb|DS621884.1|:230-299 Ixodes scapularis 1108453554534 genomic scaffold, whole genome shotgun sequence ATAGGGAGACACTCCAAGACATTCACCTCGAAGACTTGTGGCTCTTCCTCCTTCAAAGGGTTTCTTGACA	GGTTTCTTGACA	GGTTTCTTGACA
Putative new miRNA	DS621932	XLOC_001002	DS621932:7473-7495	infected	uninfected	OK	7908.42	9521.84	0.267851	0.288098	0.67935	0.870244	no	1.20401	DS621932	7474	7495	22	isc-mir-6518	bta-miR-6518 MIMAT0025536 Bos taurus miR-6518	gene_id "XLOC_001002"; transcript_id "TCONS_00001023"; exon_number "1"; oId "CUFF.991.1"; class_code "u"; tss_id "TSS1010";		gnl|BL_ORD_ID|25321	bta-miR-6518 MIMAT0025536 Bos taurus miR-6518	22	Bos taurus					100	54.5455	http://www.ncbi.nlm.nih.gov/sviewer/viewer.cgi?tool=portal&sendto=on&log$=seqview&db=nuccore&dopt=fasta&sort=&val=DS621932&from=7474&to=7495&maxplex=1	>gb|DS621932.1|:7474-7495 Ixodes scapularis 1108453636742 genomic scaffold, whole genome shotgun sequence GGAACACCAGTTTCTCCTCCAG	CAGTTTCTCCTC	CAGTTTCTCCTC
Putative new miRNA	DS621955	XLOC_001003	DS621955:621-645	infected	uninfected	OK	576.175	3339.28	2.53496	2.13207	0.0099	0.136768	no	5.7956	DS621955	622	645	24	isc-mir-7345	mdo-miR-7345-5p MIMAT0028702 Monodelphis domestica miR-7345-5p	gene_id "XLOC_001003"; transcript_id "TCONS_00001024"; exon_number "1"; oId "CUFF.994.1"; class_code "u"; tss_id "TSS1011";		gnl|BL_ORD_ID|27601	mdo-miR-7345-5p MIMAT0028702 Monodelphis domestica miR-7345-5p	24	Monodelphis domestica					100	45.8333	http://www.ncbi.nlm.nih.gov/sviewer/viewer.cgi?tool=portal&sendto=on&log$=seqview&db=nuccore&dopt=fasta&sort=&val=DS621955&from=622&to=645&maxplex=1	>gb|DS621955.1|:622-645 Ixodes scapularis 1108453687918 genomic scaffold, whole genome shotgun sequence TAATTTGTAGCGACTGTAAAGTCT	GTAGCGACTGT	GTAGCGACTGT
Putative new miRNA	DS621987	XLOC_001009	DS621987:1753-1848	infected	uninfected	OK	436.218	724.484	0.731903	0.803079	0.24185	0.612709	no	1.66083	DS621987	1754	1848	95	isc-mir477	ppe-miR477-3p MIMAT0031541 Prunus persica miR477-3p	gene_id "XLOC_001009"; transcript_id "TCONS_00001030"; exon_number "1"; oId "CUFF.999.1"; class_code "u"; tss_id "TSS1017";		gnl|BL_ORD_ID|30462	ppe-miR477-3p MIMAT0031541 Prunus persica miR477-3p	21	Prunus persica					100	61.9048	http://www.ncbi.nlm.nih.gov/sviewer/viewer.cgi?tool=portal&sendto=on&log$=seqview&db=nuccore&dopt=fasta&sort=&val=DS621987&from=1754&to=1848&maxplex=1	>gb|DS621987.1|:1754-1848 Ixodes scapularis 1108453748636 genomic scaffold, whole genome shotgun sequence AACGAACTGGCTCGCCTGCTGCAGACCTTTGGGGAGAGAGCGGGAGAGTTTAATGAGTGCAGAAGGGTAA GCGGTAATAAAAAGACAGGTTCGAA	CCTTTGGGGAGAG	CCTTTGGGGAGAG
Putative new miRNA	DS622030	XLOC_001013	DS622030:102757-102781	infected	uninfected	OK	4327.93	2486.99	-0.799276	-0.782335	0.2524	0.614451	no	0.574637	DS622030	102758	102781	24	isc-mir4362	gma-miR4362 MIMAT0018258 Glycine max miR4362	gene_id "XLOC_001013"; transcript_id "TCONS_00001034"; exon_number "1"; oId "CUFF.1003.1"; class_code "u"; tss_id "TSS1021";		gnl|BL_ORD_ID|18747	gma-miR4362 MIMAT0018258 Glycine max miR4362	22	Glycine max					100	40.9091	http://www.ncbi.nlm.nih.gov/sviewer/viewer.cgi?tool=portal&sendto=on&log$=seqview&db=nuccore&dopt=fasta&sort=&val=DS622030&from=102758&to=102781&maxplex=1	>gb|DS622030.1|:102758-102781 Ixodes scapularis 1108453839984 genomic scaffold, whole genome shotgun sequence TTTTGTCGGTTAGACGTCTGTTTG	GACGTCTGT	GACGTCTGT
Putative new miRNA	DS622131	XLOC_001019	DS622131:11971-11993	infected	uninfected	OK	4654.77	7923.58	0.767442	0.774098	0.2854	0.639195	no	1.70225	DS622131	11972	11993	22	isc-mir-497	pma-miR-497-5p MIMAT0019556 Petromyzon marinus miR-497-5p	gene_id "XLOC_001019"; transcript_id "TCONS_00001040"; exon_number "1"; oId "CUFF.1008.1"; class_code "u"; tss_id "TSS1027";		gnl|BL_ORD_ID|19505	pma-miR-497-5p MIMAT0019556 Petromyzon marinus miR-497-5p	22	Petromyzon marinus					100	63.6364	http://www.ncbi.nlm.nih.gov/sviewer/viewer.cgi?tool=portal&sendto=on&log$=seqview&db=nuccore&dopt=fasta&sort=&val=DS622131&from=11972&to=11993&maxplex=1	>gb|DS622131.1|:11972-11993 Ixodes scapularis 1108454033726 genomic scaffold, whole genome shotgun sequence CAGCAGCACAACACATAACAGG	CAGCAGCACAACAC	CAGCAGCACAACAC
Putative new miRNA	DS622131	XLOC_001020	DS622131:91887-91908	infected	uninfected	OK	2542.41	7216.45	1.50509	1.45717	0.07425	0.45305	no	2.83843	DS622131	91888	91908	21	isc-mir-7650	mmu-miR-7650-3p MIMAT0029803 Mus musculus miR-7650-3p	gene_id "XLOC_001020"; transcript_id "TCONS_00001041"; exon_number "1"; oId "CUFF.1009.1"; class_code "u"; tss_id "TSS1028";		gnl|BL_ORD_ID|28753	mmu-miR-7650-3p MIMAT0029803 Mus musculus miR-7650-3p	22	Mus musculus					100	45.4545	http://www.ncbi.nlm.nih.gov/sviewer/viewer.cgi?tool=portal&sendto=on&log$=seqview&db=nuccore&dopt=fasta&sort=&val=DS622131&from=91888&to=91908&maxplex=1	>gb|DS622131.1|:91888-91908 Ixodes scapularis 1108454033726 genomic scaffold, whole genome shotgun sequence TGATCGGTGCTTGTATATACT	CTTGTATATA	CTTGTATATA
Putative new miRNA	DS622189	XLOC_001031	DS622189:195809-195831	infected	uninfected	OK	4910.57	16801.5	1.77463	1.92849	0.01425	0.173632	no	3.4215	DS622189	195810	195831	22	isc-mir6193	hvu-miR6193 MIMAT0024819 Hordeum vulgare miR6193	gene_id "XLOC_001031"; transcript_id "TCONS_00001052"; exon_number "1"; oId "CUFF.1013.1"; class_code "u"; tss_id "TSS1039";		gnl|BL_ORD_ID|24530	hvu-miR6193 MIMAT0024819 Hordeum vulgare miR6193	23	Hordeum vulgare					100	47.8261	http://www.ncbi.nlm.nih.gov/sviewer/viewer.cgi?tool=portal&sendto=on&log$=seqview&db=nuccore&dopt=fasta&sort=&val=DS622189&from=195810&to=195831&maxplex=1	>gb|DS622189.1|:195810-195831 Ixodes scapularis 1108454156554 genomic scaffold, whole genome shotgun sequence AACGGTCCATGACTGCAGGCTA	CGGTCCATGAC	CGGTCCATGAC
Putative new miRNA	DS622189	XLOC_001032	DS622189:344322-344343	infected	uninfected	OK	6379.5	10682	0.74367	0.832077	0.29085	0.642156	no	1.67443	DS622189	344323	344343	21	isc-mir-2063	bbe-miR-2063-3p MIMAT0031625 Branchiostoma belcheri miR-2063-3p	gene_id "XLOC_001032"; transcript_id "TCONS_00001053"; exon_number "1"; oId "CUFF.1014.1"; class_code "u"; tss_id "TSS1040";		gnl|BL_ORD_ID|30547	bbe-miR-2063-3p MIMAT0031625 Branchiostoma belcheri miR-2063-3p	22	Branchiostoma belcheri					92.3077	59.0909	http://www.ncbi.nlm.nih.gov/sviewer/viewer.cgi?tool=portal&sendto=on&log$=seqview&db=nuccore&dopt=fasta&sort=&val=DS622189&from=344323&to=344343&maxplex=1	>gb|DS622189.1|:344323-344343 Ixodes scapularis 1108454156554 genomic scaffold, whole genome shotgun sequence GCGAGAAGCAAAACGTTGACG	AAGCAAAACGTTG	AAGCAAAAAGTTG
Putative new miRNA	DS622207	XLOC_001034	DS622207:19307-19344	infected	uninfected	OK	192.104	70.5445	-1.44528	-1.15352	0.1267	0.550904	no	0.36722	DS622207	19308	19344	37	isc-mir-7449	gga-miR-7449-3p MIMAT0029053 Gallus gallus miR-7449-3p	gene_id "XLOC_001034"; transcript_id "TCONS_00001055"; exon_number "1"; oId "CUFF.1016.1"; class_code "u"; tss_id "TSS1042";		gnl|BL_ORD_ID|27977	gga-miR-7449-3p MIMAT0029053 Gallus gallus miR-7449-3p	22	Gallus gallus					92.8571	63.6364	http://www.ncbi.nlm.nih.gov/sviewer/viewer.cgi?tool=portal&sendto=on&log$=seqview&db=nuccore&dopt=fasta&sort=&val=DS622207&from=19308&to=19344&maxplex=1	>gb|DS622207.1|:19308-19344 Ixodes scapularis 1108454197594 genomic scaffold, whole genome shotgun sequence CTGCCTCAGTGCGACGAGATAGTCTTCTGCCGACGAC	GACGAGATAGTCTT	GACGAGATGGTCTT
Putative new miRNA	DS622239	XLOC_001036	DS622239:723-743	infected	uninfected	OK	3779.44	11156.4	1.56163	1.60316	0.07925	0.467088	no	2.95187	DS622239	724	743	20	isc-mir7708a	bdi-miR7708a-3p MIMAT0030134 Brachypodium distachyon miR7708a-3p	gene_id "XLOC_001036"; transcript_id "TCONS_00001057"; exon_number "1"; oId "CUFF.1020.1"; class_code "u"; tss_id "TSS1044";		gnl|BL_ORD_ID|29188	bdi-miR7708a-3p MIMAT0030134 Brachypodium distachyon miR7708a-3p	24	Brachypodium distachyon					100	58.3333	http://www.ncbi.nlm.nih.gov/sviewer/viewer.cgi?tool=portal&sendto=on&log$=seqview&db=nuccore&dopt=fasta&sort=&val=DS622239&from=724&to=743&maxplex=1	>gb|DS622239.1|:724-743 Ixodes scapularis 1108454236334 genomic scaffold, whole genome shotgun sequence ATTTCTGAACAAAGACGCCG	CTGAACAAAGACGC	CTGAACAAAGACGC
Putative new miRNA	DS622255	XLOC_001037	DS622255:536-561	infected	uninfected	OK	672.659	17.8164	-5.2386	-3.86713	0.2043	0.602622	no	0.0264865	DS622255	537	561	25	isc-mir-8294	ppc-miR-8294-5p MIMAT0033101 Pristionchus pacificus miR-8294-5p	gene_id "XLOC_001037"; transcript_id "TCONS_00001058"; exon_number "1"; oId "CUFF.1021.1"; class_code "u"; tss_id "TSS1045";		gnl|BL_ORD_ID|31624	ppc-miR-8294-5p MIMAT0033101 Pristionchus pacificus miR-8294-5p	25	Pristionchus pacificus					92.8571	56	http://www.ncbi.nlm.nih.gov/sviewer/viewer.cgi?tool=portal&sendto=on&log$=seqview&db=nuccore&dopt=fasta&sort=&val=DS622255&from=537&to=561&maxplex=1	>gb|DS622255.1|:537-561 Ixodes scapularis 1108454266450 genomic scaffold, whole genome shotgun sequence TGATTGATACTACACTTTGATAGCT	TGATTGATACTACA	TGATTGGTACTACA
Putative new miRNA	DS622420	XLOC_001064	DS622420:76311-76332	infected	uninfected	OK	514.72	4788.48	3.21771	1.67393	0.13995	0.56697	no	9.30308	DS622420	76312	76332	21	isc-mir773b	aly-miR773b-5p MIMAT0017683 Arabidopsis lyrata miR773b-5p	gene_id "XLOC_001064"; transcript_id "TCONS_00001085"; exon_number "1"; oId "CUFF.1029.1"; class_code "u"; tss_id "TSS1072";		gnl|BL_ORD_ID|16427	aly-miR773b-5p MIMAT0017683 Arabidopsis lyrata miR773b-5p	21	Arabidopsis lyrata					100	52.381	http://www.ncbi.nlm.nih.gov/sviewer/viewer.cgi?tool=portal&sendto=on&log$=seqview&db=nuccore&dopt=fasta&sort=&val=DS622420&from=76312&to=76332&maxplex=1	>gb|DS622420.1|:76312-76332 Ixodes scapularis 1108454576114 genomic scaffold, whole genome shotgun sequence GGCCTTTGAACAAATACAAAT	CTTTGAACAAA	CTTTGAACAAA
Putative new miRNA	DS622420	XLOC_001065	DS622420:100128-100194	infected	uninfected	OK	32.2975	34.5291	0.0963884	0.0775961	0.9275	0.963115	no	1.0691	DS622420	100129	100194	66	isc-mir-7879	prd-miR-7879-3p MIMAT0030515 Panagrellus redivivus miR-7879-3p	gene_id "XLOC_001065"; transcript_id "TCONS_00001086"; exon_number "1"; oId "CUFF.1030.1"; class_code "u"; tss_id "TSS1073";		gnl|BL_ORD_ID|29592	prd-miR-7879-3p MIMAT0030515 Panagrellus redivivus miR-7879-3p	21	Panagrellus redivivus					93.3333	71.4286	http://www.ncbi.nlm.nih.gov/sviewer/viewer.cgi?tool=portal&sendto=on&log$=seqview&db=nuccore&dopt=fasta&sort=&val=DS622420&from=100129&to=100194&maxplex=1	>gb|DS622420.1|:100129-100194 Ixodes scapularis 1108454576114 genomic scaffold, whole genome shotgun sequence GGGCAAAACAAGCGAACAAACTGGAACAAACGAAAGCCTACCGCCATATCGAAAATTCGGCCGTTT	AAACAAGCGAACAAA	AAACTAGCGAACAAA
Putative new miRNA	DS622420	XLOC_001066	DS622420:164358-164424	infected	uninfected	OK	217.732	351.387	0.690506	0.741715	0.28	0.636131	no	1.61385	DS622420	164359	164424	66	isc-mir-7274	mdo-miR-7274-3p MIMAT0028523 Monodelphis domestica miR-7274-3p	gene_id "XLOC_001066"; transcript_id "TCONS_00001087"; exon_number "1"; oId "CUFF.1032.1"; class_code "u"; tss_id "TSS1074";		gnl|BL_ORD_ID|27413	mdo-miR-7274-3p MIMAT0028523 Monodelphis domestica miR-7274-3p	24	Monodelphis domestica					86.3636	83.3333	http://www.ncbi.nlm.nih.gov/sviewer/viewer.cgi?tool=portal&sendto=on&log$=seqview&db=nuccore&dopt=fasta&sort=&val=DS622420&from=164359&to=164424&maxplex=1	>gb|DS622420.1|:164359-164424 Ixodes scapularis 1108454576114 genomic scaffold, whole genome shotgun sequence TGTTGCCCCTTTGTCCTGTCTCTGCAGGGACCTTTGAGAGCTGCAGAAACTGGGACAGTGGGCATG	CTTTGTCC-TGTCTCTGCAGGG	CTTT-TCCTTTTCTCTGCAGGG
Putative new miRNA	DS622420	XLOC_001067	DS622420:306171-306288	infected	uninfected	OK	83.4377	45.5229	-0.874106	-0.864286	0.22245	0.610595	no	0.545592	DS622420	306172	306288	117	isc-mir-7896	prd-miR-7896-5p MIMAT0030582 Panagrellus redivivus miR-7896-5p	gene_id "XLOC_001067"; transcript_id "TCONS_00001088"; exon_number "1"; oId "CUFF.1035.1"; class_code "u"; tss_id "TSS1075";		gnl|BL_ORD_ID|29659	prd-miR-7896-5p MIMAT0030582 Panagrellus redivivus miR-7896-5p	23	Panagrellus redivivus					100	56.5217	http://www.ncbi.nlm.nih.gov/sviewer/viewer.cgi?tool=portal&sendto=on&log$=seqview&db=nuccore&dopt=fasta&sort=&val=DS622420&from=306172&to=306288&maxplex=1	>gb|DS622420.1|:306172-306288 Ixodes scapularis 1108454576114 genomic scaffold, whole genome shotgun sequence CCCCGGCATACCTATTCTGGACTTGGACTAGTAGCTTGCATTCGTCCGGCGTTGCGCGGCTCACCGGAGT GGCGGCCTACGTTCTTCGTGTCCCAAGCGGTACTGAACTCGAGCAGC	ACTTGGACTAGTA	ACTTGGACTAGTA
Putative new miRNA	DS622494	XLOC_001071	DS622494:3150-3171	infected	uninfected	OK	4468.82	15097	1.75629	1.88766	0.0247	0.255533	no	3.3783	DS622494	3151	3171	21	isc-mir2597	mtr-miR2597 MIMAT0013287 Medicago truncatula miR2597	gene_id "XLOC_001071"; transcript_id "TCONS_00001092"; exon_number "1"; oId "CUFF.1037.1"; class_code "u"; tss_id "TSS1079";		gnl|BL_ORD_ID|13203	mtr-miR2597 MIMAT0013287 Medicago truncatula miR2597	21	Medicago truncatula					100	57.1429	http://www.ncbi.nlm.nih.gov/sviewer/viewer.cgi?tool=portal&sendto=on&log$=seqview&db=nuccore&dopt=fasta&sort=&val=DS622494&from=3151&to=3171&maxplex=1	>gb|DS622494.1|:3151-3171 Ixodes scapularis 1108454737072 genomic scaffold, whole genome shotgun sequence CGACATACAAATCGACGAACA	CAAATCGACGAA	CAAATCGACGAA
Putative new miRNA	DS622494	XLOC_001072	DS622494:191314-191336	infected	uninfected	OK	1299.45	2213.5	0.768435	0.671326	0.3643	0.687603	no	1.70341	DS622494	191315	191336	22	isc-mir-TL22A	hcmv-miR-TL22A-3p MIMAT0001575 Human cytomegalovirus miR-TL22A-3p	gene_id "XLOC_001072"; transcript_id "TCONS_00001093"; exon_number "1"; oId "CUFF.1039.1"; class_code "u"; tss_id "TSS1080";		gnl|BL_ORD_ID|2459	hcmv-miR-TL22A-3p MIMAT0001575 Human cytomegalovirus miR-TL22A-3p	22	Human cytomegalovirus					100	54.5455	http://www.ncbi.nlm.nih.gov/sviewer/viewer.cgi?tool=portal&sendto=on&log$=seqview&db=nuccore&dopt=fasta&sort=&val=DS622494&from=191315&to=191336&maxplex=1	>gb|DS622494.1|:191315-191336 Ixodes scapularis 1108454737072 genomic scaffold, whole genome shotgun sequence GGGAACACCAGAATGCTTTTAA	CACCAGAATGCT	CACCAGAATGCT
Putative new miRNA	DS622494	XLOC_001073	DS622494:396500-396522	infected	uninfected	OK	1259.73	139.566	-3.17409	-3.45544	0.18835	0.600845	no	0.11079	DS622494	396501	396522	22	isc-mir9474	sly-miR9474-3p MIMAT0035464 Solanum lycopersicum miR9474-3p	gene_id "XLOC_001073"; transcript_id "TCONS_00001094"; exon_number "1"; oId "CUFF.1043.1"; class_code "u"; tss_id "TSS1081";		gnl|BL_ORD_ID|33986	sly-miR9474-3p MIMAT0035464 Solanum lycopersicum miR9474-3p	22	Solanum lycopersicum					100	45.4545	http://www.ncbi.nlm.nih.gov/sviewer/viewer.cgi?tool=portal&sendto=on&log$=seqview&db=nuccore&dopt=fasta&sort=&val=DS622494&from=396501&to=396522&maxplex=1	>gb|DS622494.1|:396501-396522 Ixodes scapularis 1108454737072 genomic scaffold, whole genome shotgun sequence TGTTCGCAGAGATATCAGGCCA	TGTTCGCAGA	TGTTCGCAGA
Putative new miRNA	DS622494	XLOC_001074	DS622494:410360-410446	infected	uninfected	OK	14.0407	200.736	3.83762	2.65975	0.00435	0.0794168	no	14.2967	DS622494	410361	410446	86	isc-mir5042	gma-miR5042-5p MIMAT0021072 Glycine max miR5042-5p	gene_id "XLOC_001074"; transcript_id "TCONS_00001095"; exon_number "1"; oId "CUFF.1042.1"; class_code "u"; tss_id "TSS1082";		gnl|BL_ORD_ID|20501	gma-miR5042-5p MIMAT0021072 Glycine max miR5042-5p	22	Glycine max					100	59.0909	http://www.ncbi.nlm.nih.gov/sviewer/viewer.cgi?tool=portal&sendto=on&log$=seqview&db=nuccore&dopt=fasta&sort=&val=DS622494&from=410361&to=410446&maxplex=1	>gb|DS622494.1|:410361-410446 Ixodes scapularis 1108454737072 genomic scaffold, whole genome shotgun sequence CCATCCTTCTTCGGTACGCTGGCTCTCTGTGATCCAAGAGCTCGCAGTGTCACTCATCGTAGCTGTATCC ATGAAGGCACCCTGCG	CTGTGATCCAAGA	CTGTGATCCAAGA
Putative new miRNA	DS622641	XLOC_001085	DS622641:8769-8793	infected	uninfected	OK	6985.96	0	negative inf	negative nan	5e-05	0.0021842	yes	0	DS622641	8770	8793	24	isc-mir-30c	oha-miR-30c-5p MIMAT0036892 Ophiophagus hannah miR-30c-5p	gene_id "XLOC_001085"; transcript_id "TCONS_00001106"; exon_number "1"; oId "CUFF.1050.1"; class_code "u"; tss_id "TSS1093";		gnl|BL_ORD_ID|35414	oha-miR-30c-5p MIMAT0036892 Ophiophagus hannah miR-30c-5p	24	Ophiophagus hannah	PMID:24297900	Unknown			100	75	http://www.ncbi.nlm.nih.gov/sviewer/viewer.cgi?tool=portal&sendto=on&log$=seqview&db=nuccore&dopt=fasta&sort=&val=DS622641&from=8770&to=8793&maxplex=1	>gb|DS622641.1|:8770-8793 Ixodes scapularis 1108454990956 genomic scaffold, whole genome shotgun sequence AGTAAACATCCTACACTCTTAGAA	GTAAACATCCTACACTCT	GTAAACATCCTACACTCT
Putative new miRNA	DS622764	XLOC_001110	DS622764:2112-2180	infected	uninfected	OK	18.5458	9.6823	-0.937668	-0.539387	0.5292	0.789237	no	0.522075	DS622764	2113	2180	68	isc-mir-239b	cel-miR-239b-5p MIMAT0000295 Caenorhabditis elegans miR-239b-5p	gene_id "XLOC_001110"; transcript_id "TCONS_00001135"; exon_number "1"; oId "CUFF.1052.1"; class_code "u"; tss_id "TSS1120";		gnl|BL_ORD_ID|543	cel-miR-239b-5p MIMAT0000295 Caenorhabditis elegans miR-239b-5p	22	Caenorhabditis elegans					93.75	68.1818	http://www.ncbi.nlm.nih.gov/sviewer/viewer.cgi?tool=portal&sendto=on&log$=seqview&db=nuccore&dopt=fasta&sort=&val=DS622764&from=2113&to=2180&maxplex=1	>gb|DS622764.1|:2113-2180 Ixodes scapularis 1108455244954 genomic scaffold, whole genome shotgun sequence GCCACGGACGTGAAAACAAGTAGATTGCCGGTAATTTTCGAGGACGGACGAACTGTTTGTGTAGTACT	ACTGTTTGTGTAGTAC	ACT-TTTGTGTAGTAC
Putative new miRNA	DS622924	XLOC_001116	DS622924:1871-1895	infected	uninfected	OK	355.933	519.492	0.545498	0.366746	0.63955	0.851217	no	1.45952	DS622924	1872	1895	24	isc-mir-927	dvi-miR-927-5p MIMAT0035570 Drosophila virilis miR-927-5p	gene_id "XLOC_001116"; transcript_id "TCONS_00001141"; exon_number "1"; oId "CUFF.1065.1"; class_code "u"; tss_id "TSS1126";		gnl|BL_ORD_ID|34092	dvi-miR-927-5p MIMAT0035570 Drosophila virilis miR-927-5p	22	Drosophila virilis					100	50	http://www.ncbi.nlm.nih.gov/sviewer/viewer.cgi?tool=portal&sendto=on&log$=seqview&db=nuccore&dopt=fasta&sort=&val=DS622924&from=1872&to=1895&maxplex=1	>gb|DS622924.1|:1872-1895 Ixodes scapularis 1108455530552 genomic scaffold, whole genome shotgun sequence GTTCGAGGAATTCTAAGCTAGCAC	AGGAATTCTAA	AGGAATTCTAA
Putative new miRNA	DS623045	XLOC_001120	DS623045:15679-15724	infected	uninfected	OK	37.1431	130.508	1.81297	1.35473	0.0796	0.467573	no	3.51365	DS623045	15680	15724	45	isc-mir-8843	cfa-miR-8843 MIMAT0034336 Canis familiaris miR-8843	gene_id "XLOC_001120"; transcript_id "TCONS_00001145"; exon_number "1"; oId "CUFF.1070.1"; class_code "u"; tss_id "TSS1130";		gnl|BL_ORD_ID|32858	cfa-miR-8843 MIMAT0034336 Canis familiaris miR-8843	25	Canis familiaris					90	76	http://www.ncbi.nlm.nih.gov/sviewer/viewer.cgi?tool=portal&sendto=on&log$=seqview&db=nuccore&dopt=fasta&sort=&val=DS623045&from=15680&to=15724&maxplex=1	>gb|DS623045.1|:15680-15724 Ixodes scapularis 1108455757522 genomic scaffold, whole genome shotgun sequence TGAATAGGGCGAGAAAAAAAAGACAAGGACATGTAGAACATACAT	GGGCGAGAAAAAAAAGACAA	GGGCGAGAGAAAAAA-ACAA
Putative new miRNA	DS623071	XLOC_001124	DS623071:28147-28172	infected	uninfected	OK	877.167	1254.1	0.515727	0.471541	0.5525	0.799971	no	1.42972	DS623071	28148	28172	25	isc-mir-8908f	eca-miR-8908f MIMAT0034701 Equus caballus miR-8908f	gene_id "XLOC_001124"; transcript_id "TCONS_00001149"; exon_number "1"; oId "CUFF.1071.1"; class_code "u"; tss_id "TSS1134";		gnl|BL_ORD_ID|33223	eca-miR-8908f MIMAT0034701 Equus caballus miR-8908f	23	Equus caballus					100	47.8261	http://www.ncbi.nlm.nih.gov/sviewer/viewer.cgi?tool=portal&sendto=on&log$=seqview&db=nuccore&dopt=fasta&sort=&val=DS623071&from=28148&to=28172&maxplex=1	>gb|DS623071.1|:28148-28172 Ixodes scapularis 1108455809000 genomic scaffold, whole genome shotgun sequence AAAAAAAGAATAAAGGTACTGAAAT	AAAGGTACTGA	AAAGGTACTGA
Putative new miRNA	DS623071	XLOC_001125	DS623071:35026-35045	infected	uninfected	OK	1001.2	244.215	-2.03551	-16.3309	0.37725	0.695577	no	0.243922	DS623071	35027	35045	19	isc-mir2875	osa-miR2875 MIMAT0013825 Oryza sativa miR2875	gene_id "XLOC_001125"; transcript_id "TCONS_00001150"; exon_number "1"; oId "CUFF.1072.1"; class_code "u"; tss_id "TSS1135";		gnl|BL_ORD_ID|14415	osa-miR2875 MIMAT0013825 Oryza sativa miR2875	24	Oryza sativa					100	41.6667	http://www.ncbi.nlm.nih.gov/sviewer/viewer.cgi?tool=portal&sendto=on&log$=seqview&db=nuccore&dopt=fasta&sort=&val=DS623071&from=35027&to=35045&maxplex=1	>gb|DS623071.1|:35027-35045 Ixodes scapularis 1108455809000 genomic scaffold, whole genome shotgun sequence ACAGTTTATAGCCTAACAA	ACAGTTTATA	ACAGTTTATA
Putative new miRNA	DS623090	XLOC_001141	DS623090:337030-337107	infected	uninfected	OK	6.60046	104.308	3.98214	2.23483	0.05815	0.407862	no	15.8031	DS623090	337031	337107	77	isc-mir-6730	hsa-miR-6730-5p MIMAT0027361 Homo sapiens miR-6730-5p	gene_id "XLOC_001141"; transcript_id "TCONS_00001168"; exon_number "1"; oId "CUFF.1075.1"; class_code "u"; tss_id "TSS1152";		gnl|BL_ORD_ID|25661	hsa-miR-6730-5p MIMAT0027361 Homo sapiens miR-6730-5p	23	Homo sapiens					100	56.5217	http://www.ncbi.nlm.nih.gov/sviewer/viewer.cgi?tool=portal&sendto=on&log$=seqview&db=nuccore&dopt=fasta&sort=&val=DS623090&from=337031&to=337107&maxplex=1	>gb|DS623090.1|:337031-337107 Ixodes scapularis 1108455829388 genomic scaffold, whole genome shotgun sequence TGTTTTCTTTTTTTCCGGCTATTTTACTAGGTTTTTTTCAACCCCTCCACCGGCGTTCGGTCCAAGAACA ATGACAC	CAACCCCTCCACC	CAACCCCTCCACC
Putative new miRNA	DS623090	XLOC_001142	DS623090:518633-518657	infected	uninfected	OK	1782.53	883.219	-1.01308	-1.37846	0.2625	0.62174	no	0.495486	DS623090	518634	518657	24	isc-mir9473	sly-miR9473-5p MIMAT0035461 Solanum lycopersicum miR9473-5p	gene_id "XLOC_001142"; transcript_id "TCONS_00001169"; exon_number "1"; oId "CUFF.1077.1"; class_code "u"; tss_id "TSS1153";		gnl|BL_ORD_ID|33983	sly-miR9473-5p MIMAT0035461 Solanum lycopersicum miR9473-5p	21	Solanum lycopersicum					100	57.1429	http://www.ncbi.nlm.nih.gov/sviewer/viewer.cgi?tool=portal&sendto=on&log$=seqview&db=nuccore&dopt=fasta&sort=&val=DS623090&from=518634&to=518657&maxplex=1	>gb|DS623090.1|:518634-518657 Ixodes scapularis 1108455829388 genomic scaffold, whole genome shotgun sequence ACTAGAGTTTAGATTTGAATTTAC	GAGTTTAGATTT	GAGTTTAGATTT
Putative new miRNA	DS623351	XLOC_001156	DS623351:687-752	infected	uninfected	OK	25.4599	6.4782	-1.97456	-1.19653	0.223	0.610829	no	0.254447	DS623351	688	752	65	isc-mir-4742	ptr-miR-4742 MIMAT0024043 Pan troglodytes miR-4742	gene_id "XLOC_001156"; transcript_id "TCONS_00001183"; exon_number "1"; oId "CUFF.1088.1"; class_code "u"; tss_id "TSS1167";		gnl|BL_ORD_ID|23593	ptr-miR-4742 MIMAT0024043 Pan troglodytes miR-4742	23	Pan troglodytes					100	47.8261	http://www.ncbi.nlm.nih.gov/sviewer/viewer.cgi?tool=portal&sendto=on&log$=seqview&db=nuccore&dopt=fasta&sort=&val=DS623351&from=688&to=752&maxplex=1	>gb|DS623351.1|:688-752 Ixodes scapularis 1108456358096 genomic scaffold, whole genome shotgun sequence CTTATCTGTAAATATGTGCATACAAATGTATTTGTTAGAATGACGGTTCGGGTTCCACACTTGGA	TCTGTAAATAT	TCTGTAAATAT
Putative new miRNA	DS623560	XLOC_001159	DS623560:1250-1331	infected	uninfected	OK	27.4316	34.007	0.30999	0.25685	0.72185	0.886185	no	1.2397	DS623560	1251	1331	81	isc-mir-2285af	bta-miR-2285af MIMAT0031057 Bos taurus miR-2285af	gene_id "XLOC_001159"; transcript_id "TCONS_00001186"; exon_number "1"; oId "CUFF.1097.1"; class_code "u"; tss_id "TSS1170";		gnl|BL_ORD_ID|28993	bta-miR-2285af MIMAT0031057 Bos taurus miR-2285af	21	Bos taurus					100	66.6667	http://www.ncbi.nlm.nih.gov/sviewer/viewer.cgi?tool=portal&sendto=on&log$=seqview&db=nuccore&dopt=fasta&sort=&val=DS623560&from=1251&to=1331&maxplex=1	>gb|DS623560.1|:1251-1331 Ixodes scapularis 1108456688502 genomic scaffold, whole genome shotgun sequence GTGCATGTAGAGACAGCCGATCTACGTGGAGTGGAATTGTGAGGTGGAATTGGAGCAAACAAGCTTTTTG GAATGTCACCA	AACAAGCTTTTTGG	AACAAGCTTTTTGG
Putative new miRNA	DS623621	XLOC_001160	DS623621:558-584	infected	uninfected	OK	233.936	159.266	-0.554678	-0.470286	0.66645	0.86374	no	0.68081	DS623621	559	584	26	isc-mir390	stu-miR390-3p MIMAT0031344 Solanum tuberosum miR390-3p	gene_id "XLOC_001160"; transcript_id "TCONS_00001187"; exon_number "1"; oId "CUFF.1098.1"; class_code "u"; tss_id "TSS1171";		gnl|BL_ORD_ID|30264	stu-miR390-3p MIMAT0031344 Solanum tuberosum miR390-3p	21	Solanum tuberosum					100	61.9048	http://www.ncbi.nlm.nih.gov/sviewer/viewer.cgi?tool=portal&sendto=on&log$=seqview&db=nuccore&dopt=fasta&sort=&val=DS623621&from=559&to=584&maxplex=1	>gb|DS623621.1|:559-584 Ixodes scapularis 1108456774716 genomic scaffold, whole genome shotgun sequence AAAAAAAAACTCAAGATGTAGTGTGT	AAAACTCAAGATG	AAAACTCAAGATG
Putative new miRNA	DS623625	XLOC_001161	DS623625:8361-8382	infected	uninfected	OK	14501.7	0	negative inf	negative nan	5e-05	0.0021842	yes	0	DS623625	8362	8382	21	isc-mir2590g	mtr-miR2590g MIMAT0021309 Medicago truncatula miR2590g	gene_id "XLOC_001161"; transcript_id "TCONS_00001188"; exon_number "1"; oId "CUFF.1100.1"; class_code "u"; tss_id "TSS1172";		gnl|BL_ORD_ID|21046	mtr-miR2590g MIMAT0021309 Medicago truncatula miR2590g	24	Medicago truncatula	PMID:21571671	Development			100	45.8333	http://www.ncbi.nlm.nih.gov/sviewer/viewer.cgi?tool=portal&sendto=on&log$=seqview&db=nuccore&dopt=fasta&sort=&val=DS623625&from=8362&to=8382&maxplex=1	>gb|DS623625.1|:8362-8382 Ixodes scapularis 1108456794838 genomic scaffold, whole genome shotgun sequence GTATTGGTTTCAGTCTCACTT	TTTCAGTCTCA	TTTCAGTCTCA
Putative new miRNA	DS623654	XLOC_001163	DS623654:2557-2578	infected	uninfected	OK	2238.27	1852.09	-0.273234	-0.318412	0.789	0.914006	no	0.827465	DS623654	2558	2578	21	isc-mir2916	peu-miR2916 MIMAT0012884 Populus euphratica miR2916	gene_id "XLOC_001163"; transcript_id "TCONS_00001190"; exon_number "1"; oId "CUFF.1101.1"; class_code "u"; tss_id "TSS1174";		gnl|BL_ORD_ID|14016	peu-miR2916 MIMAT0012884 Populus euphratica miR2916	23	Populus euphratica					100	43.4783	http://www.ncbi.nlm.nih.gov/sviewer/viewer.cgi?tool=portal&sendto=on&log$=seqview&db=nuccore&dopt=fasta&sort=&val=DS623654&from=2558&to=2578&maxplex=1	>gb|DS623654.1|:2558-2578 Ixodes scapularis 1108456845200 genomic scaffold, whole genome shotgun sequence TCTTTAGGCTTCGAGTCCTTT	CTTCGAGTCC	CTTCGAGTCC
Putative new miRNA	DS623807	XLOC_001170	DS623807:46486-46573	infected	uninfected	OK	7.90442	1.70768	-2.21062	-0.888336	0.3353	0.673778	no	0.216041	DS623807	46487	46573	87	isc-mir-124-2	tur-miR-124-2-5p MIMAT0026457 Tetranychus urticae miR-124-2-5p	gene_id "XLOC_001170"; transcript_id "TCONS_00001197"; exon_number "1"; oId "CUFF.1114.1"; class_code "u"; tss_id "TSS1181";		gnl|BL_ORD_ID|22393	tur-miR-124-2-5p MIMAT0026457 Tetranychus urticae miR-124-2-5p	22	Tetranychus urticae					100	54.5455	http://www.ncbi.nlm.nih.gov/sviewer/viewer.cgi?tool=portal&sendto=on&log$=seqview&db=nuccore&dopt=fasta&sort=&val=DS623807&from=46487&to=46573&maxplex=1	>gb|DS623807.1|:46487-46573 Ixodes scapularis 1108457095396 genomic scaffold, whole genome shotgun sequence AGTACAGAGTGTCGGCTGAAGGCAAACATAAGGTTATCGCAGAACTTCACGATCATATGACGTCAGTGTC CACTTTGAGGGAGCAGA	TGAAGGCAAACA	TGAAGGCAAACA
Putative new miRNA	DS623840	XLOC_001174	DS623840:2288-2333	infected	uninfected	OK	42.4123	9.78007	-2.11657	-1.20129	0.22305	0.610829	no	0.230595	DS623840	2289	2333	45	isc-mir-HSTr5	hvsa-miR-HSTR5-3p MIMAT0022683 Herpesvirus saimiri miR-HSTR5-3p	gene_id "XLOC_001174"; transcript_id "TCONS_00001201"; exon_number "1"; oId "CUFF.1120.1"; class_code "u"; tss_id "TSS1185";		gnl|BL_ORD_ID|22033	hvsa-miR-HSTR5-3p MIMAT0022683 Herpesvirus saimiri miR-HSTR5-3p	22	Herpesvirus saimiri					100	54.5455	http://www.ncbi.nlm.nih.gov/sviewer/viewer.cgi?tool=portal&sendto=on&log$=seqview&db=nuccore&dopt=fasta&sort=&val=DS623840&from=2289&to=2333&maxplex=1	>gb|DS623840.1|:2289-2333 Ixodes scapularis 1108457165144 genomic scaffold, whole genome shotgun sequence GGCCTTGCGAATGAACAAACCAGAGTTCAAGTGCAGCAGTGAGAG	CAGCAGTGAGAG	CAGCAGTGAGAG
Putative new miRNA	DS623913	XLOC_001183	DS623913:52576-52626	infected	uninfected	OK	30.3137	40.6583	0.423579	0.300445	0.66685	0.863889	no	1.34125	DS623913	52577	52626	50	isc-mir-9801	ssc-miR-9801-5p MIMAT0037019 Sus scrofa miR-9801-5p	gene_id "XLOC_001183"; transcript_id "TCONS_00001210"; exon_number "1"; oId "CUFF.1135.1"; class_code "u"; tss_id "TSS1194";		gnl|BL_ORD_ID|35541	ssc-miR-9801-5p MIMAT0037019 Sus scrofa miR-9801-5p	21	Sus scrofa					92.8571	66.6667	http://www.ncbi.nlm.nih.gov/sviewer/viewer.cgi?tool=portal&sendto=on&log$=seqview&db=nuccore&dopt=fasta&sort=&val=DS623913&from=52577&to=52626&maxplex=1	>gb|DS623913.1|:52577-52626 Ixodes scapularis 1108458302188 genomic scaffold, whole genome shotgun sequence CGGGAAATTGTTTGTTAACGATCGTGTGCTTCGCCCACGTGGATTTCGCT	TTAACGATCGTGTG	TTAAGGATCGTGTG
Putative new miRNA	DS624065	XLOC_001187	DS624065:417-439	infected	uninfected	OK	2081.66	0	negative inf	negative nan	0.0007	0.0192573	yes	0	DS624065	418	439	22	isc-mir1094a	smo-miR1094a MIMAT0005247 Selaginella moellendorffii miR1094a	gene_id "XLOC_001187"; transcript_id "TCONS_00001214"; exon_number "1"; oId "CUFF.1140.1"; class_code "u"; tss_id "TSS1198";		gnl|BL_ORD_ID|6601	smo-miR1094a MIMAT0005247 Selaginella moellendorffii miR1094a	20	Selaginella moellendorffii	PMID:17601824	Gene expression			100	75	http://www.ncbi.nlm.nih.gov/sviewer/viewer.cgi?tool=portal&sendto=on&log$=seqview&db=nuccore&dopt=fasta&sort=&val=DS624065&from=418&to=439&maxplex=1	>gb|DS624065.1|:418-439 Ixodes scapularis 1108458591402 genomic scaffold, whole genome shotgun sequence ACTTCTCCGTGCCACCTATCGC	ACTTCTCCGTGCCAC	ACTTCTCCGTGCCAC
Putative new miRNA	DS624131	XLOC_001192	DS624131:78-101	infected	uninfected	OK	12252.1	6386.62	-0.939907	-0.832221	0.1836	0.600845	no	0.521267	DS624131	79	101	23	isc-mir6470	ptc-miR6470 MIMAT0025209 Populus trichocarpa miR6470	gene_id "XLOC_001192"; transcript_id "TCONS_00001219"; exon_number "1"; oId "CUFF.1143.1"; class_code "u"; tss_id "TSS1203";		gnl|BL_ORD_ID|25000	ptc-miR6470 MIMAT0025209 Populus trichocarpa miR6470	21	Pseudorabies virus					100	52.381	http://www.ncbi.nlm.nih.gov/sviewer/viewer.cgi?tool=portal&sendto=on&log$=seqview&db=nuccore&dopt=fasta&sort=&val=DS624131&from=79&to=101&maxplex=1	>gb|DS624131.1|:79-101 Ixodes scapularis 1108458703664 genomic scaffold, whole genome shotgun sequence AAAGTAATATGATATTCCGTAAG	TAATATGATAT	TAATATGATAT
Putative new miRNA	DS624206	XLOC_001194	DS624206:0-74	infected	uninfected	OK	15.851	10.7723	-0.557252	-0.332461	0.6719	0.866349	no	0.679598	DS624206	1	74	74	isc-mir169g	ata-miR169g-3p MIMAT0037087 Aegilops tauschii miR169g-3p	gene_id "XLOC_001194"; transcript_id "TCONS_00001221"; exon_number "1"; oId "CUFF.1150.1"; class_code "u"; tss_id "TSS1205";		gnl|BL_ORD_ID|35609	ata-miR169g-3p MIMAT0037087 Aegilops tauschii miR169g-3p	21	Aegilops tauschii					100	61.9048	http://www.ncbi.nlm.nih.gov/sviewer/viewer.cgi?tool=portal&sendto=on&log$=seqview&db=nuccore&dopt=fasta&sort=&val=DS624206&from=1&to=74&maxplex=1	>gb|DS624206.1|:1-74 Ixodes scapularis 1108458866520 genomic scaffold, whole genome shotgun sequence AATTTAAATAGCTCTAAATGAGTTCCTAATTTTTTTTACAAAAAAATGAGTTGTTCTTGGTGCCACTATT GATA	GAGTTGTTCTTGG	GAGTTGTTCTTGG
Putative new miRNA	DS624446	XLOC_001202	DS624446:120671-120753	infected	uninfected	OK	38.1245	11.2182	-1.76488	-1.19624	0.1312	0.556768	no	0.294252	DS624446	120672	120753	82	isc-mir-7321	mdo-miR-7321-3p MIMAT0028643 Monodelphis domestica miR-7321-3p	gene_id "XLOC_001202"; transcript_id "TCONS_00001229"; exon_number "1"; oId "CUFF.1157.1"; class_code "u"; tss_id "TSS1213";		gnl|BL_ORD_ID|27539	mdo-miR-7321-3p MIMAT0028643 Monodelphis domestica miR-7321-3p	21	Monodelphis domestica					93.3333	71.4286	http://www.ncbi.nlm.nih.gov/sviewer/viewer.cgi?tool=portal&sendto=on&log$=seqview&db=nuccore&dopt=fasta&sort=&val=DS624446&from=120672&to=120753&maxplex=1	>gb|DS624446.1|:120672-120753 Ixodes scapularis 1108462541614 genomic scaffold, whole genome shotgun sequence ACTTACGAGGAAATCCTCCAACCACTGGTGTTTGACTTGAAGCAGCTCGAAAGCGGTATTCAGATCGACA CAGCCGTAGGTG	TGACTTGAAGCAGCT	TGAATTGAAGCAGCT
Putative new miRNA	DS624465	XLOC_001208	DS624465:53965-53987	infected	uninfected	OK	1426.9	1502.19	0.0741806	0.0600615	0.93795	0.967442	no	1.05276	DS624465	53966	53987	22	isc-mir-9248	efu-miR-9248 MIMAT0034865 Eptesicus fuscus miR-9248	gene_id "XLOC_001208"; transcript_id "TCONS_00001235"; exon_number "1"; oId "CUFF.1159.1"; class_code "u"; tss_id "TSS1219";		gnl|BL_ORD_ID|33387	efu-miR-9248 MIMAT0034865 Eptesicus fuscus miR-9248	24	Eptesicus fuscus					94.4444	70.8333	http://www.ncbi.nlm.nih.gov/sviewer/viewer.cgi?tool=portal&sendto=on&log$=seqview&db=nuccore&dopt=fasta&sort=&val=DS624465&from=53966&to=53987&maxplex=1	>gb|DS624465.1|:53966-53987 Ixodes scapularis 1108462541974 genomic scaffold, whole genome shotgun sequence ATGACAGCCCACTCAGCATCTT	ATGACAGCCCACTCAGCA	ATGACAGCCCA-TCAGCA
Putative new miRNA	DS624476	XLOC_001215	DS624476:428136-428162	infected	uninfected	OK	4764.84	2618.5	-0.863687	-0.884723	0.2052	0.602622	no	0.549546	DS624476	428137	428162	26	isc-mir7122b	ppe-miR7122b-3p MIMAT0031530 Prunus persica miR7122b-3p	gene_id "XLOC_001215"; transcript_id "TCONS_00001242"; exon_number "1"; oId "CUFF.1167.1"; class_code "u"; tss_id "TSS1226";		gnl|BL_ORD_ID|30451	ppe-miR7122b-3p MIMAT0031530 Prunus persica miR7122b-3p	20	Prunus persica					100	60	http://www.ncbi.nlm.nih.gov/sviewer/viewer.cgi?tool=portal&sendto=on&log$=seqview&db=nuccore&dopt=fasta&sort=&val=DS624476&from=428137&to=428162&maxplex=1	>gb|DS624476.1|:428137-428162 Ixodes scapularis 1108462542118 genomic scaffold, whole genome shotgun sequence AAAGTATGTTGTTTCCTTGTACACAT	TGTTTCCTTGTA	TGTTTCCTTGTA
Putative new miRNA	DS624476	XLOC_001216	DS624476:530947-530969	infected	uninfected	OK	1139.68	4360.94	1.936	1.51337	0.07125	0.445341	no	3.82646	DS624476	530948	530969	22	isc-mir-7319	mdo-miR-7319-3p MIMAT0028639 Monodelphis domestica miR-7319-3p	gene_id "XLOC_001216"; transcript_id "TCONS_00001243"; exon_number "1"; oId "CUFF.1169.1"; class_code "u"; tss_id "TSS1227";		gnl|BL_ORD_ID|27535	mdo-miR-7319-3p MIMAT0028639 Monodelphis domestica miR-7319-3p	22	Monodelphis domestica					92.3077	59.0909	http://www.ncbi.nlm.nih.gov/sviewer/viewer.cgi?tool=portal&sendto=on&log$=seqview&db=nuccore&dopt=fasta&sort=&val=DS624476&from=530948&to=530969&maxplex=1	>gb|DS624476.1|:530948-530969 Ixodes scapularis 1108462542118 genomic scaffold, whole genome shotgun sequence TCTTCGGACTAGAGTTGGGGAG	GGACTAGAGTTGG	GGACTAGAGATGG
Putative new miRNA	DS624596	XLOC_001235	DS624596:201783-201822	infected	uninfected	OK	87.1532	126.869	0.541709	0.421409	0.53125	0.78992	no	1.4557	DS624596	201784	201822	39	isc-mir-4948	dme-miR-4948-5p MIMAT0020158 Drosophila melanogaster miR-4948-5p	gene_id "XLOC_001235"; transcript_id "TCONS_00001262"; exon_number "1"; oId "CUFF.1177.1"; class_code "u"; tss_id "TSS1246";		gnl|BL_ORD_ID|20254	dme-miR-4948-5p MIMAT0020158 Drosophila melanogaster miR-4948-5p	22	Drosophila melanogaster					94.1176	72.7273	http://www.ncbi.nlm.nih.gov/sviewer/viewer.cgi?tool=portal&sendto=on&log$=seqview&db=nuccore&dopt=fasta&sort=&val=DS624596&from=201784&to=201822&maxplex=1	>gb|DS624596.1|:201784-201822 Ixodes scapularis 1108462544566 genomic scaffold, whole genome shotgun sequence ACGACCGCGGCGCGGCGTGGCGTGTTCTGACTGGGCCCT	CGGCGCGGCGTGGCGTG	CGGCG-GGCGTGGCGTG
Putative new miRNA	DS624596	XLOC_001236	DS624596:246237-246261	infected	uninfected	OK	81.6873	237.1	1.53731	0.668421	0.43585	0.731839	no	2.90253	DS624596	246238	246261	24	isc-mir-965	dme-miR-965-5p MIMAT0020861 Drosophila melanogaster miR-965-5p	gene_id "XLOC_001236"; transcript_id "TCONS_00001263"; exon_number "1"; oId "CUFF.1179.1"; class_code "u"; tss_id "TSS1247";		gnl|BL_ORD_ID|6238	dme-miR-965-5p MIMAT0020861 Drosophila melanogaster miR-965-5p	23	Drosophila melanogaster					100	47.8261	http://www.ncbi.nlm.nih.gov/sviewer/viewer.cgi?tool=portal&sendto=on&log$=seqview&db=nuccore&dopt=fasta&sort=&val=DS624596&from=246238&to=246261&maxplex=1	>gb|DS624596.1|:246238-246261 Ixodes scapularis 1108462544566 genomic scaffold, whole genome shotgun sequence GGGTTCGTACAGTTTTTTTTTTTC	CGTACAGTTTT	CGTACAGTTTT
Putative new miRNA	DS624745	XLOC_001244	DS624745:2660-2680	infected	uninfected	OK	1097.45	16987.7	3.95226	2.64094	0.04505	0.359731	no	15.4792	DS624745	2661	2680	20	isc-mir-512	mml-miR-512-3p MIMAT0006372 Macaca mulatta miR-512-3p	gene_id "XLOC_001244"; transcript_id "TCONS_00001271"; exon_number "1"; oId "CUFF.1194.1"; class_code "u"; tss_id "TSS1255";		gnl|BL_ORD_ID|8827	mml-miR-512-3p MIMAT0006372 Macaca mulatta miR-512-3p	22	Macaca mulatta					100	54.5455	http://www.ncbi.nlm.nih.gov/sviewer/viewer.cgi?tool=portal&sendto=on&log$=seqview&db=nuccore&dopt=fasta&sort=&val=DS624745&from=2661&to=2680&maxplex=1	>gb|DS624745.1|:2661-2680 Ixodes scapularis 1108462547380 genomic scaffold, whole genome shotgun sequence AGCTTCAGCAATGACATTCA	TCAGCAATGACA	TCAGCAATGACA
Putative new miRNA	DS624841	XLOC_001258	DS624841:4467-4487	infected	uninfected	OK	568.936	1505.86	1.40425	0.727789	0.43995	0.734451	no	2.6468	DS624841	4468	4487	20	isc-mir-6409	mmu-miR-6409 MIMAT0025162 Mus musculus miR-6409	gene_id "XLOC_001258"; transcript_id "TCONS_00001286"; exon_number "1"; oId "CUFF.1206.1"; class_code "u"; tss_id "TSS1270";		gnl|BL_ORD_ID|24952	mmu-miR-6409 MIMAT0025162 Mus musculus miR-6409	23	Mus musculus					100	43.4783	http://www.ncbi.nlm.nih.gov/sviewer/viewer.cgi?tool=portal&sendto=on&log$=seqview&db=nuccore&dopt=fasta&sort=&val=DS624841&from=4468&to=4487&maxplex=1	>gb|DS624841.1|:4468-4487 Ixodes scapularis 1108462548946 genomic scaffold, whole genome shotgun sequence ATGTGTGCTCGACTAACCTT	ATGTGTGCTC	ATGTGTGCTC
Putative new miRNA	DS624916	XLOC_001280	DS624916:812-840	infected	uninfected	OK	702.243	606.202	-0.212172	-0.186913	0.79535	0.916838	no	0.863237	DS624916	813	840	28	isc-mir-9010	eca-miR-9010 MIMAT0034550 Equus caballus miR-9010	gene_id "XLOC_001280"; transcript_id "TCONS_00001310"; exon_number "1"; oId "CUFF.1224.1"; class_code "u"; tss_id "TSS1292";		gnl|BL_ORD_ID|33072	eca-miR-9010 MIMAT0034550 Equus caballus miR-9010	25	Equus caballus					93.3333	60	http://www.ncbi.nlm.nih.gov/sviewer/viewer.cgi?tool=portal&sendto=on&log$=seqview&db=nuccore&dopt=fasta&sort=&val=DS624916&from=813&to=840&maxplex=1	>gb|DS624916.1|:813-840 Ixodes scapularis 1108462550498 genomic scaffold, whole genome shotgun sequence AGCCTCCGGGGTTTCAGCCGCTCTCTTG	TTCAGCCGCTCTCTT	TTCAGCCGGTCTCTT
Putative new miRNA	DS624930	XLOC_001283	DS624930:1505-1537	infected	uninfected	OK	403.655	244.729	-0.721939	-0.669408	0.3606	0.685673	no	0.606283	DS624930	1506	1537	32	isc-mir-BArT14	ebv-miR-BART14-3p MIMAT0003426 Epstein Barr miR-BART14-3p	gene_id "XLOC_001283"; transcript_id "TCONS_00001313"; exon_number "1"; oId "CUFF.1225.1"; class_code "u"; tss_id "TSS1295";		gnl|BL_ORD_ID|4656	ebv-miR-BART14-3p MIMAT0003426 Epstein Barr miR-BART14-3p	22	Epstein Barr					100	54.5455	http://www.ncbi.nlm.nih.gov/sviewer/viewer.cgi?tool=portal&sendto=on&log$=seqview&db=nuccore&dopt=fasta&sort=&val=DS624930&from=1506&to=1537&maxplex=1	>gb|DS624930.1|:1506-1537 Ixodes scapularis 1108462550660 genomic scaffold, whole genome shotgun sequence CTTATTGCTGCAGTAGTTTTTAATCTTTATTT	TGCTGCAGTAGT	TGCTGCAGTAGT
Putative new miRNA	DS625100	XLOC_001298	DS625100:197-243	infected	uninfected	OK	137.64	613.571	2.15633	1.99729	0.0106	0.140929	no	4.4578	DS625100	198	243	46	isc-mir7751	bdi-miR7751-5p MIMAT0030242 Brachypodium distachyon miR7751-5p	gene_id "XLOC_001298"; transcript_id "TCONS_00001329"; exon_number "1"; oId "CUFF.1240.1"; class_code "u"; tss_id "TSS1310";		gnl|BL_ORD_ID|29296	bdi-miR7751-5p MIMAT0030242 Brachypodium distachyon miR7751-5p	24	Brachypodium distachyon					93.75	62.5	http://www.ncbi.nlm.nih.gov/sviewer/viewer.cgi?tool=portal&sendto=on&log$=seqview&db=nuccore&dopt=fasta&sort=&val=DS625100&from=198&to=243&maxplex=1	>gb|DS625100.1|:198-243 Ixodes scapularis 1108462554016 genomic scaffold, whole genome shotgun sequence GAGAGCCACTCTCTGTCCCCAACGAGGGTGTCGTGGACACAGCGGT	TCGTGGACACAGCGGT	TCGTGGACA-AGCGGT
Putative new miRNA	DS625176	XLOC_001301	DS625176:69789-69812	infected	uninfected	OK	44.3328	662.028	3.90045	3.63792	0.22815	0.612554	no	14.9331	DS625176	69790	69812	23	isc-mir5564a	sbi-miR5564a MIMAT0022241 Sorghum bicolor miR5564a	gene_id "XLOC_001301"; transcript_id "TCONS_00001332"; exon_number "1"; oId "CUFF.1245.1"; class_code "u"; tss_id "TSS1313";		gnl|BL_ORD_ID|22005	sbi-miR5564a MIMAT0022241 Sorghum bicolor miR5564a	22	Sorghum bicolor					93.75	68.1818	http://www.ncbi.nlm.nih.gov/sviewer/viewer.cgi?tool=portal&sendto=on&log$=seqview&db=nuccore&dopt=fasta&sort=&val=DS625176&from=69790&to=69812&maxplex=1	>gb|DS625176.1|:69790-69812 Ixodes scapularis 1108462555680 genomic scaffold, whole genome shotgun sequence CAACTTCGACGATTGCTTCTGAC	TTCGACGA-TTGCTTC	TTCGACGAATTGCTTC
Putative new miRNA	DS625176	XLOC_001302	DS625176:173594-173615	infected	uninfected	OK	5112.29	7631.45	0.577988	0.449819	0.47975	0.761731	no	1.49277	DS625176	173595	173615	21	isc-mir-9394b	gsa-miR-9394b-5p MIMAT0035348 Gyrodactylus salaris miR-9394b-5p	gene_id "XLOC_001302"; transcript_id "TCONS_00001333"; exon_number "1"; oId "CUFF.1247.1"; class_code "u"; tss_id "TSS1314";		gnl|BL_ORD_ID|33870	gsa-miR-9394b-5p MIMAT0035348 Gyrodactylus salaris miR-9394b-5p	21	Gyrodactylus salaris					100	61.9048	http://www.ncbi.nlm.nih.gov/sviewer/viewer.cgi?tool=portal&sendto=on&log$=seqview&db=nuccore&dopt=fasta&sort=&val=DS625176&from=173595&to=173615&maxplex=1	>gb|DS625176.1|:173595-173615 Ixodes scapularis 1108462555680 genomic scaffold, whole genome shotgun sequence TTAGCATGATCCAGATTCCAG	TGATCCAGATTCC	TGATCCAGATTCC
Putative new miRNA	DS625236	XLOC_001305	DS625236:22742-22765	infected	uninfected	OK	2491.71	0	negative inf	negative nan	5e-05	0.0021842	yes	0	DS625236	22743	22765	23	isc-mir-770	eca-miR-770-5p MIMAT0013174 Equus caballus miR-770-5p	gene_id "XLOC_001305"; transcript_id "TCONS_00001336"; exon_number "1"; oId "CUFF.1251.1"; class_code "u"; tss_id "TSS1317";		gnl|BL_ORD_ID|14303	eca-miR-770-5p MIMAT0013174 Equus caballus miR-770-5p	22	Equus caballus	PMID:19406225	Unknown			100	50	http://www.ncbi.nlm.nih.gov/sviewer/viewer.cgi?tool=portal&sendto=on&log$=seqview&db=nuccore&dopt=fasta&sort=&val=DS625236&from=22743&to=22765&maxplex=1	>gb|DS625236.1|:22743-22765 Ixodes scapularis 1108462556774 genomic scaffold, whole genome shotgun sequence AAGTGAAGTCCCAGACACGTTTA	CCCAGACACGT	CCCAGACACGT
Putative new miRNA	DS625266	XLOC_001307	DS625266:5239-5260	infected	uninfected	OK	799.404	6158.12	2.94549	1.91304	0.05215	0.387856	no	7.70339	DS625266	5240	5260	21	isc-mir-184	tch-miR-184 MIMAT0036493 Tupaia chinensis miR-184	gene_id "XLOC_001307"; transcript_id "TCONS_00001338"; exon_number "1"; oId "CUFF.1253.1"; class_code "u"; tss_id "TSS1319";		gnl|BL_ORD_ID|35015	tch-miR-184 MIMAT0036493 Tupaia chinensis miR-184	22	Tupaia chinensis					88.8889	81.8182	http://www.ncbi.nlm.nih.gov/sviewer/viewer.cgi?tool=portal&sendto=on&log$=seqview&db=nuccore&dopt=fasta&sort=&val=DS625266&from=5240&to=5260&maxplex=1	>gb|DS625266.1|:5240-5260 Ixodes scapularis 1108462557402 genomic scaffold, whole genome shotgun sequence GGACGGAGAAAAGATAAGAGA	GGACGGAGAAAAGATAAG	GGACGGAGAACTGATAAG
Putative new miRNA	DS625266	XLOC_001308	DS625266:25665-25688	infected	uninfected	OK	2403.66	2556.18	0.0887543	0.0880149	0.9042	0.955645	no	1.06345	DS625266	25666	25688	23	isc-mir-153	gsa-miR-153-3p MIMAT0035317 Gyrodactylus salaris miR-153-3p	gene_id "XLOC_001308"; transcript_id "TCONS_00001339"; exon_number "1"; oId "CUFF.1255.1"; class_code "u"; tss_id "TSS1320";		gnl|BL_ORD_ID|33839	gsa-miR-153-3p MIMAT0035317 Gyrodactylus salaris miR-153-3p	23	Gyrodactylus salaris					100	47.8261	http://www.ncbi.nlm.nih.gov/sviewer/viewer.cgi?tool=portal&sendto=on&log$=seqview&db=nuccore&dopt=fasta&sort=&val=DS625266&from=25666&to=25688&maxplex=1	>gb|DS625266.1|:25666-25688 Ixodes scapularis 1108462557402 genomic scaffold, whole genome shotgun sequence TTTGCATAGCCTGCTAGACGATG	TTGCATAGCCT	TTGCATAGCCT
Putative new miRNA	DS625266	XLOC_001309	DS625266:31844-31885	infected	uninfected	OK	78.2425	78.7049	0.00850026	0.00685974	0.9527	0.971954	no	1.00591	DS625266	31845	31885	41	isc-mir-4190	cin-miR-4190-5p MIMAT0016808 Ciona intestinalis miR-4190-5p	gene_id "XLOC_001309"; transcript_id "TCONS_00001340"; exon_number "1"; oId "CUFF.1254.1"; class_code "u"; tss_id "TSS1321";		gnl|BL_ORD_ID|17818	cin-miR-4190-5p MIMAT0016808 Ciona intestinalis miR-4190-5p	19	Ciona intestinalis					93.3333	78.9474	http://www.ncbi.nlm.nih.gov/sviewer/viewer.cgi?tool=portal&sendto=on&log$=seqview&db=nuccore&dopt=fasta&sort=&val=DS625266&from=31845&to=31885&maxplex=1	>gb|DS625266.1|:31845-31885 Ixodes scapularis 1108462557402 genomic scaffold, whole genome shotgun sequence AAGTTTTCAAATGTTCTACCTGAAATATAAACTAATAACTA	AAATATAAACTAATA	AAATATAAACTCATA
Putative new miRNA	DS625266	XLOC_001310	DS625266:57323-57385	infected	uninfected	OK	15.5431	15.3333	-0.0195978	-0.0122107	0.92055	0.961086	no	0.986502	DS625266	57324	57385	62	isc-mir-7341	mdo-miR-7341-5p MIMAT0028692 Monodelphis domestica miR-7341-5p	gene_id "XLOC_001310"; transcript_id "TCONS_00001341"; exon_number "1"; oId "CUFF.1257.1"; class_code "u"; tss_id "TSS1322";		gnl|BL_ORD_ID|27590	mdo-miR-7341-5p MIMAT0028692 Monodelphis domestica miR-7341-5p	24	Monodelphis domestica					100	45.8333	http://www.ncbi.nlm.nih.gov/sviewer/viewer.cgi?tool=portal&sendto=on&log$=seqview&db=nuccore&dopt=fasta&sort=&val=DS625266&from=57324&to=57385&maxplex=1	>gb|DS625266.1|:57324-57385 Ixodes scapularis 1108462557402 genomic scaffold, whole genome shotgun sequence AAACAAACTCGTCTTTTTAATTAGTGGACTTCATATTAATGTAGCTTGAAAGTCTCAGTTCC	AAAGTCTCAGT	AAAGTCTCAGT
Putative new miRNA	DS625266	XLOC_001311	DS625266:87271-87291	infected	uninfected	OK	4144.23	0	negative inf	negative nan	5e-05	0.0021842	yes	0	DS625266	87272	87291	20	isc-mir-4578	pma-miR-4578 MIMAT0019611 Petromyzon marinus miR-4578	gene_id "XLOC_001311"; transcript_id "TCONS_00001342"; exon_number "1"; oId "CUFF.1258.1"; class_code "u"; tss_id "TSS1323";		gnl|BL_ORD_ID|19560	pma-miR-4578 MIMAT0019611 Petromyzon marinus miR-4578	24	Petromyzon marinus	PMID:20959416	Unknown			100	45.8333	http://www.ncbi.nlm.nih.gov/sviewer/viewer.cgi?tool=portal&sendto=on&log$=seqview&db=nuccore&dopt=fasta&sort=&val=DS625266&from=87272&to=87291&maxplex=1	>gb|DS625266.1|:87272-87291 Ixodes scapularis 1108462557402 genomic scaffold, whole genome shotgun sequence TGGATCGGCCGAGGGCAACC	CGAGGGCAACC	CGAGGGCAACC
Putative new miRNA	DS625385	XLOC_001316	DS625385:11699-11803	infected	uninfected	OK	82.3228	55.5785	-0.566764	-0.578851	0.3966	0.707306	no	0.675129	DS625385	11700	11803	104	isc-mir-1958	mmu-miR-1958 MIMAT0009431 Mus musculus miR-1958	gene_id "XLOC_001316"; transcript_id "TCONS_00001347"; exon_number "1"; oId "CUFF.1265.1"; class_code "u"; tss_id "TSS1328";		gnl|BL_ORD_ID|10996	mmu-miR-1958 MIMAT0009431 Mus musculus miR-1958	22	Mus musculus					89.4737	86.3636	http://www.ncbi.nlm.nih.gov/sviewer/viewer.cgi?tool=portal&sendto=on&log$=seqview&db=nuccore&dopt=fasta&sort=&val=DS625385&from=11700&to=11803&maxplex=1	>gb|DS625385.1|:11700-11803 Ixodes scapularis 1108462560480 genomic scaffold, whole genome shotgun sequence GAAAGGCACCCTTTGCCGTTACTGCGTCCATTTTCCTCCAAATGAACATCGAGGTACTCAAGGGAGCTTT ATCGTGCGTGCTTTCATGAACTACAAAAGGTGCA	TTACTGCGTCCATTTTCCT	TTACTGCTTCCACTTTCCT
Putative new miRNA	DS625385	XLOC_001317	DS625385:12433-12460	infected	uninfected	OK	95.1128	309.834	1.70379	0.888215	0.1856	0.600845	no	3.25754	DS625385	12434	12460	27	isc-mir-D14	dev-miR-D14-3p MIMAT0028187 Duck enteritis miR-D14-3p	gene_id "XLOC_001317"; transcript_id "TCONS_00001348"; exon_number "1"; oId "CUFF.1266.1"; class_code "u"; tss_id "TSS1329";		gnl|BL_ORD_ID|27075	dev-miR-D14-3p MIMAT0028187 Duck enteritis miR-D14-3p	26	Duck enteritis					100	42.3077	http://www.ncbi.nlm.nih.gov/sviewer/viewer.cgi?tool=portal&sendto=on&log$=seqview&db=nuccore&dopt=fasta&sort=&val=DS625385&from=12434&to=12460&maxplex=1	>gb|DS625385.1|:12434-12460 Ixodes scapularis 1108462560480 genomic scaffold, whole genome shotgun sequence GAAGCTGGAGTAAACATAATAATACAG	AAACATAATAA	AAACATAATAA
Putative new miRNA	DS625385	XLOC_001318	DS625385:12771-12798	infected	uninfected	OK	198.221	297.968	0.588047	0.402558	0.5409	0.795638	no	1.50321	DS625385	12772	12798	27	isc-mir-196c	oha-miR-196c-5p MIMAT0036787 Ophiophagus hannah miR-196c-5p	gene_id "XLOC_001318"; transcript_id "TCONS_00001349"; exon_number "1"; oId "CUFF.1267.1"; class_code "u"; tss_id "TSS1330";		gnl|BL_ORD_ID|35309	oha-miR-196c-5p MIMAT0036787 Ophiophagus hannah miR-196c-5p	22	Ophiophagus hannah					100	50	http://www.ncbi.nlm.nih.gov/sviewer/viewer.cgi?tool=portal&sendto=on&log$=seqview&db=nuccore&dopt=fasta&sort=&val=DS625385&from=12772&to=12798&maxplex=1	>gb|DS625385.1|:12772-12798 Ixodes scapularis 1108462560480 genomic scaffold, whole genome shotgun sequence TGCGCAACAACGAGATCATCTTTCATC	CAACAACGAGA	CAACAACGAGA
Putative new miRNA	DS625385	XLOC_001319	DS625385:13149-13178	infected	uninfected	OK	239.467	56.4418	-2.08499	-1.16081	0.13445	0.559071	no	0.235698	DS625385	13150	13178	29	isc-mir-5437	aca-miR-5437 MIMAT0022059 Anolis carolinensis miR-5437	gene_id "XLOC_001319"; transcript_id "TCONS_00001350"; exon_number "1"; oId "CUFF.1268.1"; class_code "u"; tss_id "TSS1331";		gnl|BL_ORD_ID|21814	aca-miR-5437 MIMAT0022059 Anolis carolinensis miR-5437	22	Anolis carolinensis					89.4737	81.8182	http://www.ncbi.nlm.nih.gov/sviewer/viewer.cgi?tool=portal&sendto=on&log$=seqview&db=nuccore&dopt=fasta&sort=&val=DS625385&from=13150&to=13178&maxplex=1	>gb|DS625385.1|:13150-13178 Ixodes scapularis 1108462560480 genomic scaffold, whole genome shotgun sequence ACAGACTTTTCCAGCTGCATCCAGCAAGA	AGACTTTTCCAGCTGCATC	AGACTTTTCCA-CTTCATC
Putative new miRNA	DS625393	XLOC_001321	DS625393:41803-41883	infected	uninfected	OK	11.1497	292.691	4.71431	3.31003	0.0085	0.123999	no	26.251	DS625393	41804	41883	80	isc-mir-2189	dre-miR-2189 MIMAT0011311 Danio rerio miR-2189	gene_id "XLOC_001321"; transcript_id "TCONS_00001352"; exon_number "1"; oId "CUFF.1269.1"; class_code "u"; tss_id "TSS1333";		gnl|BL_ORD_ID|12027	dre-miR-2189 MIMAT0011311 Danio rerio miR-2189	22	Danio rerio					100	59.0909	http://www.ncbi.nlm.nih.gov/sviewer/viewer.cgi?tool=portal&sendto=on&log$=seqview&db=nuccore&dopt=fasta&sort=&val=DS625393&from=41804&to=41883&maxplex=1	>gb|DS625393.1|:41804-41883 Ixodes scapularis 1108462560620 genomic scaffold, whole genome shotgun sequence GGTCTGAAGCTTTTGGATGCTCTGTCACGTGCTGGACAGCTGATACAATATCAGCCAGGATCGTGCAACG CCGCCAAAGT	ACAGCTGATACAA	ACAGCTGATACAA
Putative new miRNA	DS625393	XLOC_001322	DS625393:62980-62999	infected	uninfected	OK	1417.46	2442.15	0.784842	0.517617	0.5881	0.82454	no	1.72291	DS625393	62981	62999	19	isc-mir-9859	ssc-miR-9859-3p MIMAT0037078 Sus scrofa miR-9859-3p	gene_id "XLOC_001322"; transcript_id "TCONS_00001353"; exon_number "1"; oId "CUFF.1270.1"; class_code "u"; tss_id "TSS1334";		gnl|BL_ORD_ID|35600	ssc-miR-9859-3p MIMAT0037078 Sus scrofa miR-9859-3p	24	Sus scrofa					100	45.8333	http://www.ncbi.nlm.nih.gov/sviewer/viewer.cgi?tool=portal&sendto=on&log$=seqview&db=nuccore&dopt=fasta&sort=&val=DS625393&from=62981&to=62999&maxplex=1	>gb|DS625393.1|:62981-62999 Ixodes scapularis 1108462560620 genomic scaffold, whole genome shotgun sequence ATCGACGATGAAAAGGATC	TGAAAAGGATC	TGAAAAGGATC
Putative new miRNA	DS625393	XLOC_001323	DS625393:146323-146414	infected	uninfected	OK	48.9784	28.2954	-0.791579	-0.710511	0.3233	0.665895	no	0.577712	DS625393	146324	146414	91	isc-mir-8445	sma-miR-8445-5p MIMAT0033600 Schistosoma mansoni miR-8445-5p	gene_id "XLOC_001323"; transcript_id "TCONS_00001354"; exon_number "1"; oId "CUFF.1274.1"; class_code "u"; tss_id "TSS1335";		gnl|BL_ORD_ID|32123	sma-miR-8445-5p MIMAT0033600 Schistosoma mansoni miR-8445-5p	19	Schistosoma mansoni					100	73.6842	http://www.ncbi.nlm.nih.gov/sviewer/viewer.cgi?tool=portal&sendto=on&log$=seqview&db=nuccore&dopt=fasta&sort=&val=DS625393&from=146324&to=146414&maxplex=1	>gb|DS625393.1|:146324-146414 Ixodes scapularis 1108462560620 genomic scaffold, whole genome shotgun sequence ATCAAACCCGAAACTTGAGTTAAACTCAGTTAGCCTTTTGTATTAACTTGTTACCTAACGAATAAATATA CTTCAATGCTATTACGTGTCA	ACTTCAATGCTATT	ACTTCAATGCTATT
Putative new miRNA	DS625393	XLOC_001324	DS625393:146689-146751	infected	uninfected	OK	9.78032	45.4798	2.21727	1.1996	0.14825	0.579765	no	4.65013	DS625393	146690	146751	62	isc-mir-147b	mdo-miR-147b MIMAT0012757 Monodelphis domestica miR-147b	gene_id "XLOC_001324"; transcript_id "TCONS_00001355"; exon_number "1"; oId "CUFF.1275.1"; class_code "u"; tss_id "TSS1336";		gnl|BL_ORD_ID|13866	mdo-miR-147b MIMAT0012757 Monodelphis domestica miR-147b	22	Monodelphis domestica					100	63.6364	http://www.ncbi.nlm.nih.gov/sviewer/viewer.cgi?tool=portal&sendto=on&log$=seqview&db=nuccore&dopt=fasta&sort=&val=DS625393&from=146690&to=146751&maxplex=1	>gb|DS625393.1|:146690-146751 Ixodes scapularis 1108462560620 genomic scaffold, whole genome shotgun sequence TGCATTGTGTTTTCTAGCGGACTCCGCAACAATGCAGCGCGAGCTACAAGTGCTTCTGCTAT	AAGTGCTTCTGCTA	AAGTGCTTCTGCTA
Putative new miRNA	DS625587	XLOC_001337	DS625587:173933-173994	infected	uninfected	OK	84.3298	71.9682	-0.228683	-0.214137	0.76265	0.902971	no	0.853414	DS625587	173934	173994	61	isc-mir-4467	hsa-miR-4467 MIMAT0018994 Homo sapiens miR-4467	gene_id "XLOC_001337"; transcript_id "TCONS_00001368"; exon_number "1"; oId "CUFF.1286.1"; class_code "u"; tss_id "TSS1349";		gnl|BL_ORD_ID|19081	hsa-miR-4467 MIMAT0018994 Homo sapiens miR-4467	22	Homo sapiens					94.1176	77.2727	http://www.ncbi.nlm.nih.gov/sviewer/viewer.cgi?tool=portal&sendto=on&log$=seqview&db=nuccore&dopt=fasta&sort=&val=DS625587&from=173934&to=173994&maxplex=1	>gb|DS625587.1|:173934-173994 Ixodes scapularis 1108462564150 genomic scaffold, whole genome shotgun sequence TGATAGGGTGGTTCCTGTAATCGAACCTTCGGCGGTAGTTTTGGGCCATCTGGGAGACATG	CGGCGGTAGTTTTGGGC	CGGCGGTAGTTATGGGC
Putative new miRNA	DS625587	XLOC_001340	DS625587:178609-178653	infected	uninfected	OK	63.4945	28.6707	-1.14705	-0.763399	0.28645	0.64015	no	0.451546	DS625587	178610	178653	44	isc-mir-8544	pxy-miR-8544-3p MIMAT0033812 Plutella xylostella miR-8544-3p	gene_id "XLOC_001340"; transcript_id "TCONS_00001371"; exon_number "1"; oId "CUFF.1287.1"; class_code "u"; tss_id "TSS1352";		gnl|BL_ORD_ID|32335	pxy-miR-8544-3p MIMAT0033812 Plutella xylostella miR-8544-3p	22	Plutella xylostella					93.75	68.1818	http://www.ncbi.nlm.nih.gov/sviewer/viewer.cgi?tool=portal&sendto=on&log$=seqview&db=nuccore&dopt=fasta&sort=&val=DS625587&from=178610&to=178653&maxplex=1	>gb|DS625587.1|:178610-178653 Ixodes scapularis 1108462564150 genomic scaffold, whole genome shotgun sequence TCGCTGTCGAAACGCTTTGTGTAGCTCTCCACCTGCCGCATGCC	AACGCTTTGTGTAGCT	AACGCTTTGTG-AGCT
Putative new miRNA	DS625645	XLOC_001352	DS625645:106044-106069	infected	uninfected	OK	0	71.2657	inf	negative nan	0.07385	0.451823	no	#DIV/0!	DS625645	106045	106069	25	isc-mir-4699	hsa-miR-4699-3p MIMAT0019795 Homo sapiens miR-4699-3p	gene_id "XLOC_001352"; transcript_id "TCONS_00001383"; exon_number "1"; oId "CUFF.1299.1"; class_code "u"; tss_id "TSS1364";		gnl|BL_ORD_ID|19744	hsa-miR-4699-3p MIMAT0019795 Homo sapiens miR-4699-3p	22	Homo sapiens					93.75	68.1818	http://www.ncbi.nlm.nih.gov/sviewer/viewer.cgi?tool=portal&sendto=on&log$=seqview&db=nuccore&dopt=fasta&sort=&val=DS625645&from=106045&to=106069&maxplex=1	>gb|DS625645.1|:106045-106069 Ixodes scapularis 1108462565324 genomic scaffold, whole genome shotgun sequence AAAATAACTTGCAATCTTCTCATCC	ACT-TGCAATCTTCTC	ACTCTGCAATCTTCTC
Putative new miRNA	DS626007	XLOC_001364	DS626007:113958-113979	infected	uninfected	OK	4012.47	88.1947	-5.50766	-6.05283	0.20425	0.602622	no	0.0219802	DS626007	113959	113979	21	isc-mir-2368	bta-miR-2368-5p MIMAT0011911 Bos taurus miR-2368-5p	gene_id "XLOC_001364"; transcript_id "TCONS_00001395"; exon_number "1"; oId "CUFF.1324.1"; class_code "u"; tss_id "TSS1376";		gnl|BL_ORD_ID|12626	bta-miR-2368-5p MIMAT0011911 Bos taurus miR-2368-5p	20	Bos taurus					92.8571	70	http://www.ncbi.nlm.nih.gov/sviewer/viewer.cgi?tool=portal&sendto=on&log$=seqview&db=nuccore&dopt=fasta&sort=&val=DS626007&from=113959&to=113979&maxplex=1	>gb|DS626007.1|:113959-113979 Ixodes scapularis 1108462571626 genomic scaffold, whole genome shotgun sequence ACAGGTTGGCCTGGTAGCAGC	AGGTTGGCCTGGTA	AGGGTGGCCTGGTA
Putative new miRNA	DS626304	XLOC_001370	DS626304:534-555	infected	uninfected	OK	16022.4	0	negative inf	negative nan	5e-05	0.0021842	yes	0	DS626304	535	555	21	isc-mir-240	str-miR-240-3p MIMAT0033447 Strongyloides ratti miR-240-3p	gene_id "XLOC_001370"; transcript_id "TCONS_00001401"; exon_number "1"; oId "CUFF.1337.1"; class_code "u"; tss_id "TSS1382";		gnl|BL_ORD_ID|31970	str-miR-240-3p MIMAT0033447 Strongyloides ratti miR-240-3p	21	Strongyloides ratti	PMID:23729632	Gene expression			93.3333	71.4286	http://www.ncbi.nlm.nih.gov/sviewer/viewer.cgi?tool=portal&sendto=on&log$=seqview&db=nuccore&dopt=fasta&sort=&val=DS626304&from=535&to=555&maxplex=1	>gb|DS626304.1|:535-555 Ixodes scapularis 1108462576846 genomic scaffold, whole genome shotgun sequence AAGCCTTCAAAGTTCTTGTTT	GCCTTCAAAGTTCTT	GCCTTCAAACTTCTT
Putative new miRNA	DS626398	XLOC_001381	DS626398:25360-25381	infected	uninfected	OK	136.477	970.141	2.82954	14.3311	0.2856	0.639195	no	7.10846	DS626398	25361	25381	21	isc-mir-15a	chi-miR-15a-3p MIMAT0035991 Capra hircus miR-15a-3p	gene_id "XLOC_001381"; transcript_id "TCONS_00001413"; exon_number "1"; oId "CUFF.1343.1"; class_code "u"; tss_id "TSS1393";		gnl|BL_ORD_ID|34513	chi-miR-15a-3p MIMAT0035991 Capra hircus miR-15a-3p	22	Capra hircus					100	50	http://www.ncbi.nlm.nih.gov/sviewer/viewer.cgi?tool=portal&sendto=on&log$=seqview&db=nuccore&dopt=fasta&sort=&val=DS626398&from=25361&to=25381&maxplex=1	>gb|DS626398.1|:25361-25381 Ixodes scapularis 1108462578572 genomic scaffold, whole genome shotgun sequence ATTTTGCTGGATTGTGCTGCC	ATTGTGCTGCC	ATTGTGCTGCC
Putative new miRNA	DS626457	XLOC_001386	DS626457:588-674	infected	uninfected	OK	108.128	208.936	0.950318	0.96949	0.1701	0.597737	no	1.9323	DS626457	589	674	86	isc-mir-8235	ppc-miR-8235-3p MIMAT0032925 Pristionchus pacificus miR-8235-3p	gene_id "XLOC_001386"; transcript_id "TCONS_00001418"; exon_number "1"; oId "CUFF.1353.1"; class_code "u"; tss_id "TSS1398";		gnl|BL_ORD_ID|31448	ppc-miR-8235-3p MIMAT0032925 Pristionchus pacificus miR-8235-3p	23	Pristionchus pacificus					93.3333	65.2174	http://www.ncbi.nlm.nih.gov/sviewer/viewer.cgi?tool=portal&sendto=on&log$=seqview&db=nuccore&dopt=fasta&sort=&val=DS626457&from=589&to=674&maxplex=1	>gb|DS626457.1|:589-674 Ixodes scapularis 1108462579734 genomic scaffold, whole genome shotgun sequence AAGTTCCTTTATGCTTTTGATATTACCAGCTGAACACAAGTCATGAGCCAACTTGTTCAACTTCAGTCTG TTACTCTGTGCAATTT	GTCTGTTACTCTGTG	GTCTGTTGCTCTGTG
Putative new miRNA	DS626493	XLOC_001396	DS626493:475579-475603	infected	uninfected	OK	827.1	0	negative inf	negative nan	0.0001	0.00392617	yes	0	DS626493	475580	475603	24	isc-mir-9862	ssc-miR-9862-3p MIMAT0037084 Sus scrofa miR-9862-3p	gene_id "XLOC_001396"; transcript_id "TCONS_00001428"; exon_number "1"; oId "CUFF.1360.1"; class_code "u"; tss_id "TSS1408";		gnl|BL_ORD_ID|35606	ssc-miR-9862-3p MIMAT0037084 Sus scrofa miR-9862-3p	20	Sus scrofa	PMID:24499489	Development			100	55	http://www.ncbi.nlm.nih.gov/sviewer/viewer.cgi?tool=portal&sendto=on&log$=seqview&db=nuccore&dopt=fasta&sort=&val=DS626493&from=475580&to=475603&maxplex=1	>gb|DS626493.1|:475580-475603 Ixodes scapularis 1108462581068 genomic scaffold, whole genome shotgun sequence GTATTTAATAGGAAGCTATGAGTT	TATTTAATAGG	TATTTAATAGG
Putative new miRNA	DS626565	XLOC_001399	DS626565:11376-11439	infected	uninfected	OK	19.4713	32.767	0.75089	0.511055	0.4807	0.762075	no	1.68284	DS626565	11377	11439	63	isc-mir-506	cfa-miR-506 MIMAT0034422 Canis familiaris miR-506	gene_id "XLOC_001399"; transcript_id "TCONS_00001431"; exon_number "1"; oId "CUFF.1364.1"; class_code "u"; tss_id "TSS1411";		gnl|BL_ORD_ID|32944	cfa-miR-506 MIMAT0034422 Canis familiaris miR-506	25	Canis familiaris					100	44	http://www.ncbi.nlm.nih.gov/sviewer/viewer.cgi?tool=portal&sendto=on&log$=seqview&db=nuccore&dopt=fasta&sort=&val=DS626565&from=11377&to=11439&maxplex=1	>gb|DS626565.1|:11377-11439 Ixodes scapularis 1108462582384 genomic scaffold, whole genome shotgun sequence CTGATGACTTGGGTACGGGACAGTCCGGTGAATACGAGAACTTCCATGACGCCTCCGATGAGG	ATGACGCCTCC	ATGACGCCTCC
Putative new miRNA	DS626580	XLOC_001404	DS626580:174216-174237	infected	uninfected	OK	768.217	881.947	0.199178	0.134308	0.8816	0.948544	no	1.14804	DS626580	174217	174237	21	isc-mir-4870	bfl-miR-4870 MIMAT0020110 Branchiostoma floridae miR-4870	gene_id "XLOC_001404"; transcript_id "TCONS_00001436"; exon_number "1"; oId "CUFF.1365.1"; class_code "u"; tss_id "TSS1416";		gnl|BL_ORD_ID|20143	bfl-miR-4870 MIMAT0020110 Branchiostoma floridae miR-4870	23	Branchiostoma floridae					100	52.1739	http://www.ncbi.nlm.nih.gov/sviewer/viewer.cgi?tool=portal&sendto=on&log$=seqview&db=nuccore&dopt=fasta&sort=&val=DS626580&from=174217&to=174237&maxplex=1	>gb|DS626580.1|:174217-174237 Ixodes scapularis 1108462582626 genomic scaffold, whole genome shotgun sequence CGTATATCTGTCTGTCTGTGT	CTGTCTGTCTGT	CTGTCTGTCTGT
Putative new miRNA	DS626606	XLOC_001406	DS626606:3249-3283	infected	uninfected	OK	5109.13	4627.69	-0.142784	-0.135688	0.8433	0.934707	no	0.905769	DS626606	3250	3283	34	isc-mir-6916	mmu-miR-6916-5p MIMAT0027732 Mus musculus miR-6916-5p	gene_id "XLOC_001406"; transcript_id "TCONS_00001438"; exon_number "1"; oId "CUFF.1367.1"; class_code "u"; tss_id "TSS1418";		gnl|BL_ORD_ID|26032	mmu-miR-6916-5p MIMAT0027732 Mus musculus miR-6916-5p	21	Mus musculus					100	52.381	http://www.ncbi.nlm.nih.gov/sviewer/viewer.cgi?tool=portal&sendto=on&log$=seqview&db=nuccore&dopt=fasta&sort=&val=DS626606&from=3250&to=3283&maxplex=1	>gb|DS626606.1|:3250-3283 Ixodes scapularis 1108462583140 genomic scaffold, whole genome shotgun sequence CTCACAATCCATTCTCCATCCTCAGCAACGATGA	TCTCCATCCTC	TCTCCATCCTC
Putative new miRNA	DS626611	XLOC_001407	DS626611:1274-1296	infected	uninfected	OK	49543.4	46.522	-10.0566	-11.7658	0.2041	0.602622	no	0.000939015	DS626611	1275	1296	22	isc-mir397	tae-miR397-5p MIMAT0035795 Triticum aestivum miR397-5p	gene_id "XLOC_001407"; transcript_id "TCONS_00001439"; exon_number "1"; oId "CUFF.1368.1"; class_code "u"; tss_id "TSS1419";		gnl|BL_ORD_ID|34317	tae-miR397-5p MIMAT0035795 Triticum aestivum miR397-5p	21	Triticum aestivum					100	47.619	http://www.ncbi.nlm.nih.gov/sviewer/viewer.cgi?tool=portal&sendto=on&log$=seqview&db=nuccore&dopt=fasta&sort=&val=DS626611&from=1275&to=1296&maxplex=1	>gb|DS626611.1|:1275-1296 Ixodes scapularis 1108462583234 genomic scaffold, whole genome shotgun sequence AGATGCCGACCGGCGCTGACCG	ACCGGCGCTG	ACCGGCGCTG
Putative new miRNA	DS626813	XLOC_001439	DS626813:472679-472699	infected	uninfected	OK	6419.98	0	negative inf	negative nan	5e-05	0.0021842	yes	0	DS626813	472680	472699	20	isc-mir-551b	oha-miR-551b-3p MIMAT0036943 Ophiophagus hannah miR-551b-3p	gene_id "XLOC_001439"; transcript_id "TCONS_00001471"; exon_number "1"; oId "CUFF.1386.1"; class_code "u"; tss_id "TSS1451";		gnl|BL_ORD_ID|35465	oha-miR-551b-3p MIMAT0036943 Ophiophagus hannah miR-551b-3p	22	Ophiophagus hannah	PMID:24297900	Unknown			100	50	http://www.ncbi.nlm.nih.gov/sviewer/viewer.cgi?tool=portal&sendto=on&log$=seqview&db=nuccore&dopt=fasta&sort=&val=DS626813&from=472680&to=472699&maxplex=1	>gb|DS626813.1|:472680-472699 Ixodes scapularis 1108462587456 genomic scaffold, whole genome shotgun sequence AGTGTTACTCTGAAACCAAG	CTGAAACCAAG	CTGAAACCAAG
Putative new miRNA	DS626813	XLOC_001440	DS626813:480079-480180	infected	uninfected	OK	10.6953	4.23659	-1.336	-0.684987	0.31405	0.660125	no	0.396117	DS626813	480080	480180	101	isc-mir-4077b	cin-miR-4077b-5p MIMAT0016643 Ciona intestinalis miR-4077b-5p	gene_id "XLOC_001440"; transcript_id "TCONS_00001472"; exon_number "1"; oId "CUFF.1388.1"; class_code "u"; tss_id "TSS1452";		gnl|BL_ORD_ID|17654	cin-miR-4077b-5p MIMAT0016643 Ciona intestinalis miR-4077b-5p	20	Ciona intestinalis					100	70	http://www.ncbi.nlm.nih.gov/sviewer/viewer.cgi?tool=portal&sendto=on&log$=seqview&db=nuccore&dopt=fasta&sort=&val=DS626813&from=480080&to=480180&maxplex=1	>gb|DS626813.1|:480080-480180 Ixodes scapularis 1108462587456 genomic scaffold, whole genome shotgun sequence CAGCGGACACTTTCTTGGTTCTGGGACACCTTTCTCGCGTAGTTCCGATGCACAAATCATGTAGGCCCGC ACTCAATCAAATTCCAGTCCGGCTGCTCCTG	TCAATCAAATTCCA	TCAATCAAATTCCA
Putative new miRNA	DS626847	XLOC_001445	DS626847:1464-1526	infected	uninfected	OK	37.1125	4.18182	-3.1497	-1.55028	0.1911	0.602072	no	0.11268	DS626847	1465	1526	62	isc-mir7757	bdi-miR7757-3p.1 MIMAT0030261 Brachypodium distachyon miR7757-3p.1	gene_id "XLOC_001445"; transcript_id "TCONS_00001477"; exon_number "1"; oId "CUFF.1392.1"; class_code "u"; tss_id "TSS1457";		gnl|BL_ORD_ID|29315	bdi-miR7757-3p.1 MIMAT0030261 Brachypodium distachyon miR7757-3p.1	21	Brachypodium distachyon					90	90.4762	http://www.ncbi.nlm.nih.gov/sviewer/viewer.cgi?tool=portal&sendto=on&log$=seqview&db=nuccore&dopt=fasta&sort=&val=DS626847&from=1465&to=1526&maxplex=1	>gb|DS626847.1|:1465-1526 Ixodes scapularis 1108462588256 genomic scaffold, whole genome shotgun sequence GCAGATCAGCCTCGTAGTTGAGTGTTTTTTTACAATTTTGTAGATCTAATAGCTTGTAAGAA	GTAGTTGAGTGTTTT-TTTA	GTAGTTGAATGTTTTGTTTA
Putative new miRNA	DS626860	XLOC_001448	DS626860:1623-1658	infected	uninfected	OK	153.355	339.279	1.1456	0.941371	0.16605	0.591877	no	2.21238	DS626860	1624	1658	35	isc-mir3511	ahy-miR3511-3p MIMAT0016335 Arachis hypogaea miR3511-3p	gene_id "XLOC_001448"; transcript_id "TCONS_00001480"; exon_number "1"; oId "CUFF.1395.1"; class_code "u"; tss_id "TSS1460";		gnl|BL_ORD_ID|17224	ahy-miR3511-3p MIMAT0016335 Arachis hypogaea miR3511-3p	21	Arachis hypogaea					100	52.381	http://www.ncbi.nlm.nih.gov/sviewer/viewer.cgi?tool=portal&sendto=on&log$=seqview&db=nuccore&dopt=fasta&sort=&val=DS626860&from=1624&to=1658&maxplex=1	>gb|DS626860.1|:1624-1658 Ixodes scapularis 1108462588434 genomic scaffold, whole genome shotgun sequence CCAGTGGTGTTGCTGGCATCTGGTTCGGAACGAAG	TGGCATCTGGT	TGGCATCTGGT
Putative new miRNA	DS626962	XLOC_001465	DS626962:0-125	infected	uninfected	OK	85.3294	136.691	0.679809	0.684489	0.32	0.663838	no	1.60192	DS626962	1	125	125	isc-mir-3079	mmu-miR-3079-5p MIMAT0014866 Mus musculus miR-3079-5p	gene_id "XLOC_001465"; transcript_id "TCONS_00001497"; exon_number "1"; oId "CUFF.1409.1"; class_code "u"; tss_id "TSS1477";		gnl|BL_ORD_ID|15639	mmu-miR-3079-5p MIMAT0014866 Mus musculus miR-3079-5p	23	Mus musculus					93.75	65.2174	http://www.ncbi.nlm.nih.gov/sviewer/viewer.cgi?tool=portal&sendto=on&log$=seqview&db=nuccore&dopt=fasta&sort=&val=DS626962&from=1&to=125&maxplex=1	>gb|DS626962.1|:1-125 Ixodes scapularis 1108462590208 genomic scaffold, whole genome shotgun sequence TGAGTTTTCCCTTTCTTCCGATCCACGAGAACTGTGCAGCTAGCTCATCAGTTAGCAGATACGTCAGCAT CCGCTTCGTGGCCTTGCTTGCAGTCTTGCCCCCGAGTTGCTTGAGCTCATGAACC	CAGC-TAGCTCATCAG	CAGCTTAGCTCATCAG
Putative new miRNA	DS627105	XLOC_001471	DS627105:32276-32300	infected	uninfected	OK	1343.41	1073.65	-0.323382	-0.25532	0.70455	0.879084	no	0.799198	DS627105	32277	32300	24	isc-mir-5550	cel-miR-5550-3p MIMAT0022192 Caenorhabditis elegans miR-5550-3p	gene_id "XLOC_001471"; transcript_id "TCONS_00001503"; exon_number "1"; oId "CUFF.1417.1"; class_code "u"; tss_id "TSS1483";		gnl|BL_ORD_ID|21956	cel-miR-5550-3p MIMAT0022192 Caenorhabditis elegans miR-5550-3p	20	Caenorhabditis elegans					100	65	http://www.ncbi.nlm.nih.gov/sviewer/viewer.cgi?tool=portal&sendto=on&log$=seqview&db=nuccore&dopt=fasta&sort=&val=DS627105&from=32277&to=32300&maxplex=1	>gb|DS627105.1|:32277-32300 Ixodes scapularis 1108462592458 genomic scaffold, whole genome shotgun sequence AGAGAGGTAACACGATTTCATTTT	CACGATTTCATTT	CACGATTTCATTT
Putative new miRNA	DS627105	XLOC_001472	DS627105:72988-73011	infected	uninfected	OK	1421.47	943.921	-0.590641	-0.466314	0.50765	0.77626	no	0.664046	DS627105	72989	73011	23	isc-mir-5187	hsa-miR-5187-3p MIMAT0021118 Homo sapiens miR-5187-3p	gene_id "XLOC_001472"; transcript_id "TCONS_00001504"; exon_number "1"; oId "CUFF.1418.1"; class_code "u"; tss_id "TSS1484";		gnl|BL_ORD_ID|20801	hsa-miR-5187-3p MIMAT0021118 Homo sapiens miR-5187-3p	21	Homo sapiens					93.75	76.1905	http://www.ncbi.nlm.nih.gov/sviewer/viewer.cgi?tool=portal&sendto=on&log$=seqview&db=nuccore&dopt=fasta&sort=&val=DS627105&from=72989&to=73011&maxplex=1	>gb|DS627105.1|:72989-73011 Ixodes scapularis 1108462592458 genomic scaffold, whole genome shotgun sequence GAGGAAGAGAGGATTCTCAAAGA	GAGGAAGAGAGGATTC	GAGGAAAAGAGGATTC
Putative new miRNA	DS627105	XLOC_001473	DS627105:246281-246301	infected	uninfected	OK	4672.75	0	negative inf	negative nan	0.0001	0.00392617	yes	0	DS627105	246282	246301	20	isc-mir-128	oha-miR-128-3p MIMAT0036679 Ophiophagus hannah miR-128-3p	gene_id "XLOC_001473"; transcript_id "TCONS_00001505"; exon_number "1"; oId "CUFF.1420.1"; class_code "u"; tss_id "TSS1485";		gnl|BL_ORD_ID|35201	oha-miR-128-3p MIMAT0036679 Ophiophagus hannah miR-128-3p	22	Ophiophagus hannah	PMID:24297900	Unknown			90	90.9091	http://www.ncbi.nlm.nih.gov/sviewer/viewer.cgi?tool=portal&sendto=on&log$=seqview&db=nuccore&dopt=fasta&sort=&val=DS627105&from=246282&to=246301&maxplex=1	>gb|DS627105.1|:246282-246301 Ixodes scapularis 1108462592458 genomic scaffold, whole genome shotgun sequence TCACAGTGATCCGGTTTCTT	TCACAGTGATCCGGTTTCTT	TCACAGTGAACCGGTCTCTT
Putative new miRNA	DS627125	XLOC_001474	DS627125:11461-11483	infected	uninfected	OK	757.319	2383.07	1.65385	1.2664	0.12055	0.541029	no	3.14672	DS627125	11462	11483	22	isc-mir-9401	gsa-miR-9401-5p MIMAT0035350 Gyrodactylus salaris miR-9401-5p	gene_id "XLOC_001474"; transcript_id "TCONS_00001506"; exon_number "1"; oId "CUFF.1421.1"; class_code "u"; tss_id "TSS1486";		gnl|BL_ORD_ID|33872	gsa-miR-9401-5p MIMAT0035350 Gyrodactylus salaris miR-9401-5p	22	Gyrodactylus salaris					100	45.4545	http://www.ncbi.nlm.nih.gov/sviewer/viewer.cgi?tool=portal&sendto=on&log$=seqview&db=nuccore&dopt=fasta&sort=&val=DS627125&from=11462&to=11483&maxplex=1	>gb|DS627125.1|:11462-11483 Ixodes scapularis 1108462592840 genomic scaffold, whole genome shotgun sequence GAACCTGTTCCATCGTCGCTGG	CTGTTCCATC	CTGTTCCATC
Putative new miRNA	DS627190	XLOC_001478	DS627190:769-865	infected	uninfected	OK	17.5129	51.2113	1.54805	1.34988	0.07445	0.453748	no	2.9242	DS627190	770	865	96	isc-mir-8323	ppc-miR-8323-3p MIMAT0033191 Pristionchus pacificus miR-8323-3p	gene_id "XLOC_001478"; transcript_id "TCONS_00001510"; exon_number "1"; oId "CUFF.1431.1"; class_code "u"; tss_id "TSS1490";		gnl|BL_ORD_ID|31714	ppc-miR-8323-3p MIMAT0033191 Pristionchus pacificus miR-8323-3p	24	Pristionchus pacificus					100	50	http://www.ncbi.nlm.nih.gov/sviewer/viewer.cgi?tool=portal&sendto=on&log$=seqview&db=nuccore&dopt=fasta&sort=&val=DS627190&from=770&to=865&maxplex=1	>gb|DS627190.1|:770-865 Ixodes scapularis 1108462594014 genomic scaffold, whole genome shotgun sequence CGAAGTCTACTGGTAACCCACGGCCCTCAGATTCCCTGATCCGGAGCAAACTGCAGCCGAACGGCCGAAA ATTTTATCTCGGACTCTCGAATGCTC	CGAAGTCTACTG	CGAAGTCTACTG
Putative new miRNA	DS627234	XLOC_001479	DS627234:953-988	infected	uninfected	OK	33.3071	80.6118	1.27516	0.676254	0.3432	0.675473	no	2.42026	DS627234	954	988	35	isc-mir-8257	ppc-miR-8257-5p MIMAT0032982 Pristionchus pacificus miR-8257-5p	gene_id "XLOC_001479"; transcript_id "TCONS_00001511"; exon_number "1"; oId "CUFF.1435.1"; class_code "u"; tss_id "TSS1491";		gnl|BL_ORD_ID|31505	ppc-miR-8257-5p MIMAT0032982 Pristionchus pacificus miR-8257-5p	22	Pristionchus pacificus					100	45.4545	http://www.ncbi.nlm.nih.gov/sviewer/viewer.cgi?tool=portal&sendto=on&log$=seqview&db=nuccore&dopt=fasta&sort=&val=DS627234&from=954&to=988&maxplex=1	>gb|DS627234.1|:954-988 Ixodes scapularis 1108462594856 genomic scaffold, whole genome shotgun sequence AAAGAGTTGCACGGGCGATTTAACGCCACTGTTTT	CACGGGCGAT	CACGGGCGAT
Putative new miRNA	DS627418	XLOC_001492	DS627418:4425-4474	infected	uninfected	OK	49.4657	63.3257	0.356361	0.29378	0.6756	0.868654	no	1.28019	DS627418	4426	4474	49	isc-mir4224	aly-miR4224 MIMAT0017912 Arabidopsis lyrata miR4224	gene_id "XLOC_001492"; transcript_id "TCONS_00001524"; exon_number "1"; oId "CUFF.1447.1"; class_code "u"; tss_id "TSS1504";		gnl|BL_ORD_ID|17860	aly-miR4224 MIMAT0017912 Arabidopsis lyrata miR4224	21	Arabidopsis lyrata					100	61.9048	http://www.ncbi.nlm.nih.gov/sviewer/viewer.cgi?tool=portal&sendto=on&log$=seqview&db=nuccore&dopt=fasta&sort=&val=DS627418&from=4426&to=4474&maxplex=1	>gb|DS627418.1|:4426-4474 Ixodes scapularis 1108462597928 genomic scaffold, whole genome shotgun sequence CAGGGAAGCTCAGTTGATGAAAACACTCCAGGAACCAGCCAGGAGCGGC	GGAAGCTCAGTTG	GGAAGCTCAGTTG
Putative new miRNA	DS627425	XLOC_001494	DS627425:188566-188586	infected	uninfected	OK	11544.5	3162.31	-1.86815	-2.66609	0.08215	0.473972	no	0.273924	DS627425	188567	188586	20	isc-mir-9308	efu-miR-9308 MIMAT0034981 Eptesicus fuscus miR-9308	gene_id "XLOC_001494"; transcript_id "TCONS_00001526"; exon_number "1"; oId "CUFF.1449.1"; class_code "u"; tss_id "TSS1506";		gnl|BL_ORD_ID|33503	efu-miR-9308 MIMAT0034981 Eptesicus fuscus miR-9308	22	Eptesicus fuscus					100	40.9091	http://www.ncbi.nlm.nih.gov/sviewer/viewer.cgi?tool=portal&sendto=on&log$=seqview&db=nuccore&dopt=fasta&sort=&val=DS627425&from=188567&to=188586&maxplex=1	>gb|DS627425.1|:188567-188586 Ixodes scapularis 1108462597994 genomic scaffold, whole genome shotgun sequence ACGCTGTCTCGACGGTACGT	CGCTGTCTC	CGCTGTCTC
Putative new miRNA	DS627523	XLOC_001501	DS627523:156176-156200	infected	uninfected	OK	148.783	259.746	0.803895	0.337549	0.64775	0.854478	no	1.7458	DS627523	156177	156200	24	isc-mir-D8	dev-miR-D8-3p MIMAT0028179 Duck enteritis miR-D8-3p	gene_id "XLOC_001501"; transcript_id "TCONS_00001533"; exon_number "1"; oId "CUFF.1455.1"; class_code "u"; tss_id "TSS1513";		gnl|BL_ORD_ID|27067	dev-miR-D8-3p MIMAT0028179 Duck enteritis miR-D8-3p	22	Duck enteritis					100	59.0909	http://www.ncbi.nlm.nih.gov/sviewer/viewer.cgi?tool=portal&sendto=on&log$=seqview&db=nuccore&dopt=fasta&sort=&val=DS627523&from=156177&to=156200&maxplex=1	>gb|DS627523.1|:156177-156200 Ixodes scapularis 1108462599542 genomic scaffold, whole genome shotgun sequence GGCCCAACGAAACTTTTTTTTTTT	GCCCAACGAAACT	GCCCAACGAAACT
Putative new miRNA	DS627544	XLOC_001509	DS627544:25629-25719	infected	uninfected	OK	6.41283	8.15886	0.347407	0.190124	0.7991	0.918412	no	1.27227	DS627544	25630	25719	90	isc-mir5513	osa-miR5513 MIMAT0022146 Oryza sativa miR5513	gene_id "XLOC_001509"; transcript_id "TCONS_00001541"; exon_number "1"; oId "CUFF.1459.1"; class_code "u"; tss_id "TSS1521";		gnl|BL_ORD_ID|21911	osa-miR5513 MIMAT0022146 Oryza sativa miR5513	21	Oryza sativa					94.1176	76.1905	http://www.ncbi.nlm.nih.gov/sviewer/viewer.cgi?tool=portal&sendto=on&log$=seqview&db=nuccore&dopt=fasta&sort=&val=DS627544&from=25630&to=25719&maxplex=1	>gb|DS627544.1|:25630-25719 Ixodes scapularis 1108462599838 genomic scaffold, whole genome shotgun sequence ATTATCTGACCAGCGAACAAAGGACACACAGAACCAAAGACATACGAACCTAGTTGCCTCGCTAGCCTAC AAAGATCCCAACGGCCACCT	AACAAAGGACACACAGA	AACAAAGGACA-ACAGA
Putative new miRNA	DS627680	XLOC_001514	DS627680:228373-228393	infected	uninfected	OK	15438	0	negative inf	negative nan	5e-05	0.0021842	yes	0	DS627680	228374	228393	20	isc-mir-9b	mdo-miR-9b-3p MIMAT0028555 Monodelphis domestica miR-9b-3p	gene_id "XLOC_001514"; transcript_id "TCONS_00001546"; exon_number "1"; oId "CUFF.1469.1"; class_code "u"; tss_id "TSS1526";		gnl|BL_ORD_ID|27448	mdo-miR-9b-3p MIMAT0028555 Monodelphis domestica miR-9b-3p	22	Monodelphis domestica	PMID:23034410	Unknown			94.1176	72.7273	http://www.ncbi.nlm.nih.gov/sviewer/viewer.cgi?tool=portal&sendto=on&log$=seqview&db=nuccore&dopt=fasta&sort=&val=DS627680&from=228374&to=228393&maxplex=1	>gb|DS627680.1|:228374-228393 Ixodes scapularis 1108462602814 genomic scaffold, whole genome shotgun sequence GCTGCTGGATGAACCGAATG	GCTGGATGAACCGAATG	GCTGGA-GAACCGAATG
Putative new miRNA	DS628021	XLOC_001540	DS628021:326-356	infected	uninfected	OK	1109.36	152.822	-2.85981	-3.57026	0.0221	0.235847	no	0.137757	DS628021	327	356	30	isc-mir9474	sly-miR9474-5p MIMAT0035463 Solanum lycopersicum miR9474-5p	gene_id "XLOC_001540"; transcript_id "TCONS_00001573"; exon_number "1"; oId "CUFF.1519.1"; class_code "u"; tss_id "TSS1552";		gnl|BL_ORD_ID|33985	sly-miR9474-5p MIMAT0035463 Solanum lycopersicum miR9474-5p	22	Solanum lycopersicum					100	45.4545	http://www.ncbi.nlm.nih.gov/sviewer/viewer.cgi?tool=portal&sendto=on&log$=seqview&db=nuccore&dopt=fasta&sort=&val=DS628021&from=327&to=356&maxplex=1	>gb|DS628021.1|:327-356 Ixodes scapularis 1108462609212 genomic scaffold, whole genome shotgun sequence TATATACCGTGAATAAAATTTTCTGAGTAT	TGAATAAAAT	TGAATAAAAT
Putative new miRNA	DS628066	XLOC_001542	DS628066:430-535	infected	uninfected	OK	8.68478	10.036	0.208621	0.136679	0.85545	0.93941	no	1.15558	DS628066	431	535	105	isc-mir-3741	ame-miR-3741 MIMAT0018610 Apis mellifera miR-3741	gene_id "XLOC_001542"; transcript_id "TCONS_00001575"; exon_number "1"; oId "CUFF.1521.1"; class_code "u"; tss_id "TSS1554";		gnl|BL_ORD_ID|18333	ame-miR-3741 MIMAT0018610 Apis mellifera miR-3741	22	Apis mellifera					89.4737	81.8182	http://www.ncbi.nlm.nih.gov/sviewer/viewer.cgi?tool=portal&sendto=on&log$=seqview&db=nuccore&dopt=fasta&sort=&val=DS628066&from=431&to=535&maxplex=1	>gb|DS628066.1|:431-535 Ixodes scapularis 1108462610062 genomic scaffold, whole genome shotgun sequence TGGACGACTGGACCGGCGCGCATTCACCCCTGTAGCCGGAAGCGCAGGCTTCTTCTCGGCTCCCCCTCTC TTCCTTGACGACGGAGTTCCGGATGGTGAGCTAGC	CTTCTCGGCTCCCCCTCTC	CTTCTC-TCTCCCCCTCTC
Putative new miRNA	DS628175	XLOC_001549	DS628175:363-418	infected	uninfected	OK	71.6509	72.4746	0.0164912	0.0145391	0.9669	0.976829	no	1.0115	DS628175	364	418	55	isc-mir6293	ppe-miR6293 MIMAT0027329 Prunus persica miR6293	gene_id "XLOC_001549"; transcript_id "TCONS_00001582"; exon_number "1"; oId "CUFF.1527.1"; class_code "u"; tss_id "TSS1561";		gnl|BL_ORD_ID|24656	ppe-miR6293 MIMAT0027329 Prunus persica miR6293	21	Prunus persica					100	66.6667	http://www.ncbi.nlm.nih.gov/sviewer/viewer.cgi?tool=portal&sendto=on&log$=seqview&db=nuccore&dopt=fasta&sort=&val=DS628175&from=364&to=418&maxplex=1	>gb|DS628175.1|:364-418 Ixodes scapularis 1108462612158 genomic scaffold, whole genome shotgun sequence GGAAGAGAGAGTTTAGACATCACTGTCATCAGCCTCTTGTTTTTCATCATTGAGG	GTCATCAGCCTCTT	GTCATCAGCCTCTT
Putative new miRNA	DS628492	XLOC_001562	DS628492:341055-341135	infected	uninfected	OK	3.86153	88.2448	4.51427	2.04655	0.1726	0.598267	no	22.8523	DS628492	341056	341135	80	isc-mir413	osa-miR413 MIMAT0001329 Oryza sativa miR413	gene_id "XLOC_001562"; transcript_id "TCONS_00001595"; exon_number "1"; oId "CUFF.1547.1"; class_code "u"; tss_id "TSS1574";		gnl|BL_ORD_ID|2170	osa-miR413 MIMAT0001329 Oryza sativa miR413	21	Oryza sativa					100	57.1429	http://www.ncbi.nlm.nih.gov/sviewer/viewer.cgi?tool=portal&sendto=on&log$=seqview&db=nuccore&dopt=fasta&sort=&val=DS628492&from=341056&to=341135&maxplex=1	>gb|DS628492.1|:341056-341135 Ixodes scapularis 1108462618120 genomic scaffold, whole genome shotgun sequence ACATCCGACCGCTATCGACGCCACGCACGCAAAGTGAAACTAGTTTCTGAAGGCGAGAGAGTTGTTTCGT CCCTCTTTTT	AAGTGAAACTAG	AAGTGAAACTAG
Putative new miRNA	DS628990	XLOC_001600	DS628990:221129-221167	infected	uninfected	OK	125.46	226.562	0.852685	0.722587	0.3184	0.662247	no	1.80585	DS628990	221130	221167	38	isc-mir-1912	ppy-miR-1912 MIMAT0016240 Pongo pygmaeus miR-1912	gene_id "XLOC_001600"; transcript_id "TCONS_00001633"; exon_number "1"; oId "CUFF.1587.1"; class_code "u"; tss_id "TSS1612";		gnl|BL_ORD_ID|17129	ppy-miR-1912 MIMAT0016240 Pongo pygmaeus miR-1912	22	Pongo pygmaeus					100	59.0909	http://www.ncbi.nlm.nih.gov/sviewer/viewer.cgi?tool=portal&sendto=on&log$=seqview&db=nuccore&dopt=fasta&sort=&val=DS628990&from=221130&to=221167&maxplex=1	>gb|DS628990.1|:221130-221167 Ixodes scapularis 1108462627696 genomic scaffold, whole genome shotgun sequence AGGCTTAGTAAAGTGAAGTCCAGAGCATGCAGCCGTCA	CCAGAGCATGCAG	CCAGAGCATGCAG
Putative new miRNA	DS629199	XLOC_001614	DS629199:296143-296164	infected	uninfected	OK	2320.1	0	negative inf	negative nan	0.0009	0.0235764	yes	0	DS629199	296144	296164	21	isc-mir3454d	esi-miR3454d-3p MIMAT0017784 Ectocarpus siliculosus miR3454d-3p	gene_id "XLOC_001614"; transcript_id "TCONS_00001648"; exon_number "1"; oId "CUFF.1609.1"; class_code "u"; tss_id "TSS1626";		gnl|BL_ORD_ID|16528	esi-miR3454d-3p MIMAT0017784 Ectocarpus siliculosus miR3454d-3p	21	Ectocarpus siliculosus	PMID:20520714	Development			100	52.381	http://www.ncbi.nlm.nih.gov/sviewer/viewer.cgi?tool=portal&sendto=on&log$=seqview&db=nuccore&dopt=fasta&sort=&val=DS629199&from=296144&to=296164&maxplex=1	>gb|DS629199.1|:296144-296164 Ixodes scapularis 1108462631850 genomic scaffold, whole genome shotgun sequence TCCCACTTCCATCGGACCACC	CTTCCATCGGA	CTTCCATCGGA
Putative new miRNA	DS629248	XLOC_001618	DS629248:5801-5823	infected	uninfected	OK	789.626	0	negative inf	negative nan	0.007	0.10977	no	0	DS629248	5802	5823	22	isc-mir-222b	dre-miR-222b MIMAT0011303 Danio rerio miR-222b	gene_id "XLOC_001618"; transcript_id "TCONS_00001652"; exon_number "1"; oId "CUFF.1615.1"; class_code "u"; tss_id "TSS1630";		gnl|BL_ORD_ID|12019	dre-miR-222b MIMAT0011303 Danio rerio miR-222b	23	Danio rerio					100	47.8261	http://www.ncbi.nlm.nih.gov/sviewer/viewer.cgi?tool=portal&sendto=on&log$=seqview&db=nuccore&dopt=fasta&sort=&val=DS629248&from=5802&to=5823&maxplex=1	>gb|DS629248.1|:5802-5823 Ixodes scapularis 1108462632610 genomic scaffold, whole genome shotgun sequence TCGAATACTGGGTGCTGTACCT	GAATACTGGGT	GAATACTGGGT
Putative new miRNA	DS629251	XLOC_001623	DS629251:183423-183470	infected	uninfected	OK	209.437	187.787	-0.157416	-0.160038	0.81605	0.92481	no	0.896628	DS629251	183424	183470	47	isc-mir9499	bdi-miR9499 MIMAT0035508 Brachypodium distachyon miR9499	gene_id "XLOC_001623"; transcript_id "TCONS_00001657"; exon_number "1"; oId "CUFF.1616.1"; class_code "u"; tss_id "TSS1635";		gnl|BL_ORD_ID|34030	bdi-miR9499 MIMAT0035508 Brachypodium distachyon miR9499	21	Brachypodium distachyon					100	52.381	http://www.ncbi.nlm.nih.gov/sviewer/viewer.cgi?tool=portal&sendto=on&log$=seqview&db=nuccore&dopt=fasta&sort=&val=DS629251&from=183424&to=183470&maxplex=1	>gb|DS629251.1|:183424-183470 Ixodes scapularis 1108462632654 genomic scaffold, whole genome shotgun sequence CGTCTCGAAGGCACAGCGTCGACGAGCTCGGCAACAGCTAAGCCTAA	GCGTCGACGAG	GCGTCGACGAG
Putative new miRNA	DS629255	XLOC_001629	DS629255:28388-28432	infected	uninfected	OK	32.5305	82.9252	1.35002	0.949727	0.19495	0.602622	no	2.54915	DS629255	28389	28432	44	isc-mir-3562	rno-miR-3562 MIMAT0017832 Rattus norvegicus miR-3562	gene_id "XLOC_001629"; transcript_id "TCONS_00001663"; exon_number "1"; oId "CUFF.1617.1"; class_code "u"; tss_id "TSS1641";		gnl|BL_ORD_ID|17323	rno-miR-3562 MIMAT0017832 Rattus norvegicus miR-3562	22	Rattus norvegicus					100	59.0909	http://www.ncbi.nlm.nih.gov/sviewer/viewer.cgi?tool=portal&sendto=on&log$=seqview&db=nuccore&dopt=fasta&sort=&val=DS629255&from=28389&to=28432&maxplex=1	>gb|DS629255.1|:28389-28432 Ixodes scapularis 1108462632720 genomic scaffold, whole genome shotgun sequence GCGAGTAAGCAGTGCATGAGTTCCAGCCACTGCCATTTGAAAGT	TCCAGCCACTGCC	TCCAGCCACTGCC
Putative new miRNA	DS629320	XLOC_001640	DS629320:108640-108716	infected	uninfected	OK	65.1996	82.9978	0.34821	0.330939	0.6335	0.84742	no	1.27298	DS629320	108641	108716	76	isc-mir-6867	hsa-miR-6867-5p MIMAT0027634 Homo sapiens miR-6867-5p	gene_id "XLOC_001640"; transcript_id "TCONS_00001674"; exon_number "1"; oId "CUFF.1631.1"; class_code "u"; tss_id "TSS1652";		gnl|BL_ORD_ID|25934	hsa-miR-6867-5p MIMAT0027634 Homo sapiens miR-6867-5p	23	Homo sapiens					100	56.5217	http://www.ncbi.nlm.nih.gov/sviewer/viewer.cgi?tool=portal&sendto=on&log$=seqview&db=nuccore&dopt=fasta&sort=&val=DS629320&from=108641&to=108716&maxplex=1	>gb|DS629320.1|:108641-108716 Ixodes scapularis 1108462634088 genomic scaffold, whole genome shotgun sequence TCAAGAGCAAGTGATGCGAGAATGTTTATCTCGAAGGGGTTGCATGTCATGCTTCCCTTCTTCCTCAGAG AACTCA	TCCCTTCTTCCTC	TCCCTTCTTCCTC
Putative new miRNA	DS629320	XLOC_001641	DS629320:109160-109208	infected	uninfected	OK	896.43	1744.61	0.960642	1.07028	0.13835	0.564861	no	1.94618	DS629320	109161	109208	48	isc-mir-80	cel-miR-80-5p MIMAT0000052 Caenorhabditis elegans miR-80-5p	gene_id "XLOC_001641"; transcript_id "TCONS_00001675"; exon_number "1"; oId "CUFF.1632.1"; class_code "u"; tss_id "TSS1653";		gnl|BL_ORD_ID|94	cel-miR-80-5p MIMAT0000052 Caenorhabditis elegans miR-80-5p	22	Caenorhabditis elegans					100	59.0909	http://www.ncbi.nlm.nih.gov/sviewer/viewer.cgi?tool=portal&sendto=on&log$=seqview&db=nuccore&dopt=fasta&sort=&val=DS629320&from=109161&to=109208&maxplex=1	>gb|DS629320.1|:109161-109208 Ixodes scapularis 1108462634088 genomic scaffold, whole genome shotgun sequence TCTATCTCCGCCCGCTTGGCTTCGGAGATCAGAATCATGTCCACGTGT	TCAGAATCATGTC	TCAGAATCATGTC
Putative new miRNA	DS629490	XLOC_001655	DS629490:1973-1995	infected	uninfected	OK	884.774	1332.62	0.590884	0.394991	0.5588	0.804771	no	1.50617	DS629490	1974	1995	22	isc-mir-5406	aca-miR-5406-5p MIMAT0022020 Anolis carolinensis miR-5406-5p	gene_id "XLOC_001655"; transcript_id "TCONS_00001689"; exon_number "1"; oId "CUFF.1643.1"; class_code "u"; tss_id "TSS1667";		gnl|BL_ORD_ID|21775	aca-miR-5406-5p MIMAT0022020 Anolis carolinensis miR-5406-5p	22	Anolis carolinensis					93.3333	63.6364	http://www.ncbi.nlm.nih.gov/sviewer/viewer.cgi?tool=portal&sendto=on&log$=seqview&db=nuccore&dopt=fasta&sort=&val=DS629490&from=1974&to=1995&maxplex=1	>gb|DS629490.1|:1974-1995 Ixodes scapularis 1108462637192 genomic scaffold, whole genome shotgun sequence TAGACTGGCATCCTCTGTCAGC	TAGACTGGCA-TCCT	TAGACTGGCACTCCT
Putative new miRNA	DS629578	XLOC_001657	DS629578:1321-1344	infected	uninfected	OK	321.258	876.545	1.4481	0.869324	0.24535	0.613442	no	2.72848	DS629578	1322	1344	23	isc-mir166c	stu-miR166c-5p MIMAT0031252 Solanum tuberosum miR166c-5p	gene_id "XLOC_001657"; transcript_id "TCONS_00001691"; exon_number "1"; oId "CUFF.1651.1"; class_code "u"; tss_id "TSS1669";		gnl|BL_ORD_ID|30172	stu-miR166c-5p MIMAT0031252 Solanum tuberosum miR166c-5p	21	Solanum tuberosum					93.3333	71.4286	http://www.ncbi.nlm.nih.gov/sviewer/viewer.cgi?tool=portal&sendto=on&log$=seqview&db=nuccore&dopt=fasta&sort=&val=DS629578&from=1322&to=1344&maxplex=1	>gb|DS629578.1|:1322-1344 Ixodes scapularis 1108462638582 genomic scaffold, whole genome shotgun sequence TCTATGTTGCTTGGCTCGTTCCT	ATGTTGCTTGGCTCG	ATGTTGTTTGGCTCG
Putative new miRNA	DS629673	XLOC_001671	DS629673:207-311	infected	uninfected	OK	15.0813	38.0361	1.33461	1.11982	0.13285	0.55811	no	2.52207	DS629673	208	311	104	isc-mir7698	mtr-miR7698-5p MIMAT0029996 Medicago truncatula miR7698-5p	gene_id "XLOC_001671"; transcript_id "TCONS_00001705"; exon_number "1"; oId "CUFF.1660.1"; class_code "u"; tss_id "TSS1683";		gnl|BL_ORD_ID|29047	mtr-miR7698-5p MIMAT0029996 Medicago truncatula miR7698-5p	21	Medicago truncatula					100	61.9048	http://www.ncbi.nlm.nih.gov/sviewer/viewer.cgi?tool=portal&sendto=on&log$=seqview&db=nuccore&dopt=fasta&sort=&val=DS629673&from=208&to=311&maxplex=1	>gb|DS629673.1|:208-311 Ixodes scapularis 1108462640286 genomic scaffold, whole genome shotgun sequence ACTTGCTGAAAATACTACATACTGTTTTTATTGTAAATAAGGGCTGTGGCGAATATTGGCGAAAGTGCAC TTGAACAAAAGTTTTCTGGAGATGCGCCGCCGCC	AAAGTTTTCTGGA	AAAGTTTTCTGGA
Putative new miRNA	DS629822	XLOC_001683	DS629822:474-543	infected	uninfected	OK	236.236	472.391	0.99975	1.08335	0.1115	0.530825	no	1.99966	DS629822	475	543	69	isc-mir-6504	hsa-miR-6504-3p MIMAT0025465 Homo sapiens miR-6504-3p	gene_id "XLOC_001683"; transcript_id "TCONS_00001719"; exon_number "1"; oId "CUFF.1676.1"; class_code "u"; tss_id "TSS1696";		gnl|BL_ORD_ID|25251	hsa-miR-6504-3p MIMAT0025465 Homo sapiens miR-6504-3p	20	Homo sapiens					92.8571	70	http://www.ncbi.nlm.nih.gov/sviewer/viewer.cgi?tool=portal&sendto=on&log$=seqview&db=nuccore&dopt=fasta&sort=&val=DS629822&from=475&to=543&maxplex=1	>gb|DS629822.1|:475-543 Ixodes scapularis 1108462642790 genomic scaffold, whole genome shotgun sequence TACCTACTTGACGACGTACAGCAAAGCCATCACCCCCCCCCCCCCCCAAAAAAAAAAACTATCCGAGCA	TACAGCAAAGCCAT	TACAGCACAGCCAT
Putative new miRNA	DS629853	XLOC_001686	DS629853:1999-2114	infected	uninfected	OK	10.3634	1.78556	-2.53704	-1.09649	0.21075	0.604324	no	0.172295	DS629853	2000	2114	115	isc-mir-2a	tca-miR-2a-5p MIMAT0019094 Tribolium castaneum miR-2a-5p	gene_id "XLOC_001686"; transcript_id "TCONS_00001722"; exon_number "1"; oId "CUFF.1679.1"; class_code "u"; tss_id "TSS1699";		gnl|BL_ORD_ID|9880	tca-miR-2a-5p MIMAT0019094 Tribolium castaneum miR-2a-5p	22	Tribolium castaneum					93.75	72.7273	http://www.ncbi.nlm.nih.gov/sviewer/viewer.cgi?tool=portal&sendto=on&log$=seqview&db=nuccore&dopt=fasta&sort=&val=DS629853&from=2000&to=2114&maxplex=1	>gb|DS629853.1|:2000-2114 Ixodes scapularis 1108462643830 genomic scaffold, whole genome shotgun sequence TCGGTGCAAAATGCCTGTTGTGACAAGCAGCTGATAAGAAGTGCTGCAAGCACAGCAGTTACATCTAGTT GATGAGGAACAACGCCAATGTGCATTTAGAGAGAAGTCTCCCTGT	ACATCTAGTTGATGAG	ACATCCAGTTGATGAG
Putative new miRNA	DS629853	XLOC_001689	DS629853:23541-23644	infected	uninfected	OK	8.64224	14.4683	0.743416	0.429704	0.56965	0.81281	no	1.67414	DS629853	23542	23644	103	isc-mir6024	stu-miR6024-3p MIMAT0023593 Solanum tuberosum miR6024-3p	gene_id "XLOC_001689"; transcript_id "TCONS_00001725"; exon_number "1"; oId "CUFF.1684.1"; class_code "u"; tss_id "TSS1702";		gnl|BL_ORD_ID|23127	stu-miR6024-3p MIMAT0023593 Solanum tuberosum miR6024-3p	22	Solanum tuberosum					93.75	72.7273	http://www.ncbi.nlm.nih.gov/sviewer/viewer.cgi?tool=portal&sendto=on&log$=seqview&db=nuccore&dopt=fasta&sort=&val=DS629853&from=23542&to=23644&maxplex=1	>gb|DS629853.1|:23542-23644 Ixodes scapularis 1108462643830 genomic scaffold, whole genome shotgun sequence AACTGCCGACAGATGGCGCCACGTGGGAAAACAACACTTGTTAGTATCATCATTATCGTTTTCAACTTTC TAGCGCCTGTAACTGCCGACAGATGGTGCCACG	GGGAAAACAACACTTG	GGGAAAACAACTCTTG
Putative new miRNA	DS630323	XLOC_001705	DS630323:483-507	infected	uninfected	OK	322.385	226.466	-0.509487	-0.424654	0.7092	0.881126	no	0.702471	DS630323	484	507	24	isc-mir-4179b	cin-miR-4179b-5p MIMAT0022335 Ciona intestinalis miR-4179b-5p	gene_id "XLOC_001705"; transcript_id "TCONS_00001741"; exon_number "1"; oId "CUFF.1708.1"; class_code "u"; tss_id "TSS1718";		gnl|BL_ORD_ID|22112	cin-miR-4179b-5p MIMAT0022335 Ciona intestinalis miR-4179b-5p	22	Ciona intestinalis					100	50	http://www.ncbi.nlm.nih.gov/sviewer/viewer.cgi?tool=portal&sendto=on&log$=seqview&db=nuccore&dopt=fasta&sort=&val=DS630323&from=484&to=507&maxplex=1	>gb|DS630323.1|:484-507 Ixodes scapularis 1108462652546 genomic scaffold, whole genome shotgun sequence TGTAAAAAGTTTTTTGACGTAAGG	TAAAAAGTTTT	TAAAAAGTTTT
Putative new miRNA	DS630336	XLOC_001709	DS630336:734-758	infected	uninfected	OK	450.713	667.386	0.566313	0.334327	0.61865	0.8402	no	1.48073	DS630336	735	758	24	isc-mir-1497e	odi-miR-1497e MIMAT0006054 Oikopleura dioica miR-1497e	gene_id "XLOC_001709"; transcript_id "TCONS_00001745"; exon_number "1"; oId "CUFF.1711.1"; class_code "u"; tss_id "TSS1722";		gnl|BL_ORD_ID|7939	odi-miR-1497e MIMAT0006054 Oikopleura dioica miR-1497e	23	Oikopleura dioica					100	47.8261	http://www.ncbi.nlm.nih.gov/sviewer/viewer.cgi?tool=portal&sendto=on&log$=seqview&db=nuccore&dopt=fasta&sort=&val=DS630336&from=735&to=758&maxplex=1	>gb|DS630336.1|:735-758 Ixodes scapularis 1108462652764 genomic scaffold, whole genome shotgun sequence GCAAAGAATTACAGAACCTGTATT	AAGAATTACAG	AAGAATTACAG
Putative new miRNA	DS630348	XLOC_001721	DS630348:289380-289472	infected	uninfected	OK	41.149	95.7664	1.21866	1.15895	0.0975	0.504506	no	2.32731	DS630348	289381	289472	92	isc-mir-H18	hvt-miR-H18-3p MIMAT0012875 Herpesvirus of miR-H18-3p	gene_id "XLOC_001721"; transcript_id "TCONS_00001757"; exon_number "1"; oId "CUFF.1717.1"; class_code "u"; tss_id "TSS1734";		gnl|BL_ORD_ID|14011	hvt-miR-H18-3p MIMAT0012875 Herpesvirus of miR-H18-3p	24	Herpesvirus					100	50	http://www.ncbi.nlm.nih.gov/sviewer/viewer.cgi?tool=portal&sendto=on&log$=seqview&db=nuccore&dopt=fasta&sort=&val=DS630348&from=289381&to=289472&maxplex=1	>gb|DS630348.1|:289381-289472 Ixodes scapularis 1108462652984 genomic scaffold, whole genome shotgun sequence AATCTTGAGCTGCTCTGGACAGATTTCGCAGCTAAGGTTCGGCGCCCGATTTGAAACTGTGGACGCAACC TGAGTTCACAATTTCCGACCCT	CGCCCGATTTGA	CGCCCGATTTGA
Putative new miRNA	DS630372	XLOC_001722	DS630372:31320-31344	infected	uninfected	OK	1649.84	2064.58	0.323522	0.316268	0.6662	0.863556	no	1.25138	DS630372	31321	31344	24	isc-mir-59	cbn-miR-59 MIMAT0029781 Caenorhabditis brenneri miR-59	gene_id "XLOC_001722"; transcript_id "TCONS_00001758"; exon_number "1"; oId "CUFF.1718.1"; class_code "u"; tss_id "TSS1735";		gnl|BL_ORD_ID|28730	cbn-miR-59 MIMAT0029781 Caenorhabditis brenneri miR-59	23	Caenorhabditis brenneri					100	43.4783	http://www.ncbi.nlm.nih.gov/sviewer/viewer.cgi?tool=portal&sendto=on&log$=seqview&db=nuccore&dopt=fasta&sort=&val=DS630372&from=31321&to=31344&maxplex=1	>gb|DS630372.1|:31321-31344 Ixodes scapularis 1108462653476 genomic scaffold, whole genome shotgun sequence ACAGCTATCAGGATGGGAAGACAC	TATCAGGATG	TATCAGGATG
Putative new miRNA	DS630389	XLOC_001728	DS630389:127339-127449	infected	uninfected	OK	18.1398	18.3099	0.0134644	0.0113417	0.95625	0.972643	no	1.00938	DS630389	127340	127449	110	isc-mir-133	tca-miR-133-5p MIMAT0019116 Tribolium castaneum miR-133-5p	gene_id "XLOC_001728"; transcript_id "TCONS_00001764"; exon_number "1"; oId "CUFF.1720.1"; class_code "u"; tss_id "TSS1741";		gnl|BL_ORD_ID|9920	tca-miR-133-5p MIMAT0019116 Tribolium castaneum miR-133-5p	20	Tribolium castaneum					93.75	75	http://www.ncbi.nlm.nih.gov/sviewer/viewer.cgi?tool=portal&sendto=on&log$=seqview&db=nuccore&dopt=fasta&sort=&val=DS630389&from=127340&to=127449&maxplex=1	>gb|DS630389.1|:127340-127449 Ixodes scapularis 1108462653728 genomic scaffold, whole genome shotgun sequence AGACTCTCCGCTGGGCGACTGCTGCGAACGACGCAGACGAACAGTCTTCGCACACCAAGCAAGCTGCTGC CCGATTCAACCAGCCAACCGCTCCTCGCCCCAAAGGCCAA	CCC-GATTCAACCAGC	CCCGGATTCAACCAGC
Putative new miRNA	DS630446	XLOC_001741	DS630446:405797-405817	infected	uninfected	OK	4880.96	0	negative inf	negative nan	0.00025	0.00821333	yes	0	DS630446	405798	405817	20	isc-mir482d	sly-miR482d-5p MIMAT0035459 Solanum lycopersicum miR482d-5p	gene_id "XLOC_001741"; transcript_id "TCONS_00001778"; exon_number "1"; oId "CUFF.1723.1"; class_code "u"; tss_id "TSS1754";		gnl|BL_ORD_ID|33981	sly-miR482d-5p MIMAT0035459 Solanum lycopersicum miR482d-5p	21	Solanum lycopersicum	PMID:24376253	Unknown			100	52.381	http://www.ncbi.nlm.nih.gov/sviewer/viewer.cgi?tool=portal&sendto=on&log$=seqview&db=nuccore&dopt=fasta&sort=&val=DS630446&from=405798&to=405817&maxplex=1	>gb|DS630446.1|:405798-405817 Ixodes scapularis 1108462654862 genomic scaffold, whole genome shotgun sequence GTCCACCCCCATCCCACCCC	CCATCCCACCC	CCATCCCACCC
Putative new miRNA	DS630482	XLOC_001755	DS630482:297160-297179	infected	uninfected	OK	611.24	239084	8.61157	32.8206	0.20495	0.602622	no	391.146	DS630482	297161	297179	19	isc-mir-7262b	mdo-miR-7262b-3p MIMAT0028545 Monodelphis domestica miR-7262b-3p	gene_id "XLOC_001755"; transcript_id "TCONS_00001792"; exon_number "1"; oId "CUFF.1728.1"; class_code "u"; tss_id "TSS1768";		gnl|BL_ORD_ID|27436	mdo-miR-7262b-3p MIMAT0028545 Monodelphis domestica miR-7262b-3p	21	Monodelphis domestica					100	52.381	http://www.ncbi.nlm.nih.gov/sviewer/viewer.cgi?tool=portal&sendto=on&log$=seqview&db=nuccore&dopt=fasta&sort=&val=DS630482&from=297161&to=297179&maxplex=1	>gb|DS630482.1|:297161-297179 Ixodes scapularis 1108462655678 genomic scaffold, whole genome shotgun sequence AAAGCTCCTTGGTCCAGCG	CCTTGGTCCAG	CCTTGGTCCAG
Putative new miRNA	DS630485	XLOC_001768	DS630485:366924-366984	infected	uninfected	OK	18.5766	34.0959	0.876107	0.569278	0.44095	0.735348	no	1.83542	DS630485	366925	366984	60	isc-mir6181	hvu-miR6181 MIMAT0024805 Hordeum vulgare miR6181	gene_id "XLOC_001768"; transcript_id "TCONS_00001805"; exon_number "1"; oId "CUFF.1732.1"; class_code "u"; tss_id "TSS1781";		gnl|BL_ORD_ID|24516	hvu-miR6181 MIMAT0024805 Hordeum vulgare miR6181	23	Hordeum vulgare					93.3333	65.2174	http://www.ncbi.nlm.nih.gov/sviewer/viewer.cgi?tool=portal&sendto=on&log$=seqview&db=nuccore&dopt=fasta&sort=&val=DS630485&from=366925&to=366984&maxplex=1	>gb|DS630485.1|:366925-366984 Ixodes scapularis 1108462655704 genomic scaffold, whole genome shotgun sequence CGTGACAAAGTCTATGAAGAGCAGCGAGCAGTTCTTCCTGTACAGCTGATCGGTATATAC	AGTCTATGAAGAGCA	AGTCCATGAAGAGCA
Putative new miRNA	DS630601	XLOC_001771	DS630601:33413-33455	infected	uninfected	OK	144.577	409.89	1.5034	1.45587	0.04905	0.376603	no	2.8351	DS630601	33414	33455	42	isc-mir-5598	cin-miR-5598-3p MIMAT0022320 Ciona intestinalis miR-5598-3p	gene_id "XLOC_001771"; transcript_id "TCONS_00001808"; exon_number "1"; oId "CUFF.1739.1"; class_code "u"; tss_id "TSS1784";		gnl|BL_ORD_ID|22097	cin-miR-5598-3p MIMAT0022320 Ciona intestinalis miR-5598-3p	25	Ciona intestinalis					92.8571	56	http://www.ncbi.nlm.nih.gov/sviewer/viewer.cgi?tool=portal&sendto=on&log$=seqview&db=nuccore&dopt=fasta&sort=&val=DS630601&from=33414&to=33455&maxplex=1	>gb|DS630601.1|:33414-33455 Ixodes scapularis 1108462657986 genomic scaffold, whole genome shotgun sequence TTGTCCATTGTGAAGCTCCCAGCGACGAGACTTTATTGAAGC	CAGCGACGAGACTT	CAGCGACGAGCCTT
Putative new miRNA	DS630914	XLOC_001787	DS630914:86918-86949	infected	uninfected	OK	59.8487	135.756	1.18162	0.670707	0.3348	0.67371	no	2.26832	DS630914	86919	86949	31	isc-mir-H5	hvt-miR-H5-5p MIMAT0012716 Herpesvirus of miR-H5-5p	gene_id "XLOC_001787"; transcript_id "TCONS_00001824"; exon_number "1"; oId "CUFF.1765.1"; class_code "u"; tss_id "TSS1800";		gnl|BL_ORD_ID|13806	hvt-miR-H5-5p MIMAT0012716 Herpesvirus of miR-H5-5p	23	Herpesvirus					93.3333	65.2174	http://www.ncbi.nlm.nih.gov/sviewer/viewer.cgi?tool=portal&sendto=on&log$=seqview&db=nuccore&dopt=fasta&sort=&val=DS630914&from=86919&to=86949&maxplex=1	>gb|DS630914.1|:86919-86949 Ixodes scapularis 1108462664232 genomic scaffold, whole genome shotgun sequence GGTGGCGACGATCGCAAACGAAAACAGTAAT	GGTGGCGACGATCGC	GGTGCCGACGATCGC
Putative new miRNA	DS630914	XLOC_001789	DS630914:227088-227167	infected	uninfected	OK	20.1355	23.457	0.220276	0.160453	0.82675	0.928653	no	1.16496	DS630914	227089	227167	79	isc-mir164b	sly-miR164b-3p MIMAT0033976 Solanum lycopersicum miR164b-3p	gene_id "XLOC_001789"; transcript_id "TCONS_00001826"; exon_number "1"; oId "CUFF.1769.1"; class_code "u"; tss_id "TSS1802";		gnl|BL_ORD_ID|32498	sly-miR164b-3p MIMAT0033976 Solanum lycopersicum miR164b-3p	21	Solanum lycopersicum					100	57.1429	http://www.ncbi.nlm.nih.gov/sviewer/viewer.cgi?tool=portal&sendto=on&log$=seqview&db=nuccore&dopt=fasta&sort=&val=DS630914&from=227089&to=227167&maxplex=1	>gb|DS630914.1|:227089-227167 Ixodes scapularis 1108462664232 genomic scaffold, whole genome shotgun sequence CGAGCGAGTCCAGAGTGTCCAGGTCACGAGGAATCGGTGCCTGCACCCTCGTGTTCAGGGTCTTCTCCTT CTCCTGGAG	TTCTCCTTCTCC	TTCTCCTTCTCC
Putative new miRNA	DS630956	XLOC_001790	DS630956:38908-38927	infected	uninfected	OK	2890.24	0	negative inf	negative nan	0.00225	0.0487428	yes	0	DS630956	38909	38927	19	isc-mir-8908e	eca-miR-8908e MIMAT0034702 Equus caballus miR-8908e	gene_id "XLOC_001790"; transcript_id "TCONS_00001827"; exon_number "1"; oId "CUFF.1771.1"; class_code "u"; tss_id "TSS1803";		gnl|BL_ORD_ID|33224	eca-miR-8908e MIMAT0034702 Equus caballus miR-8908e	25	Equus caballus	PMID:24692655	Unknown			100	40	http://www.ncbi.nlm.nih.gov/sviewer/viewer.cgi?tool=portal&sendto=on&log$=seqview&db=nuccore&dopt=fasta&sort=&val=DS630956&from=38909&to=38927&maxplex=1	>gb|DS630956.1|:38909-38927 Ixodes scapularis 1108462665068 genomic scaffold, whole genome shotgun sequence TCGGTTAGTACCTTGCGAG	AGTACCTTGC	AGTACCTTGC
Putative new miRNA	DS630995	XLOC_001792	DS630995:76-98	infected	uninfected	OK	2566.59	6533.98	1.34811	1.33246	0.0615	0.416826	no	2.54578	DS630995	77	98	22	isc-mir-B2	hbv-miR-B2-3p MIMAT0031763 Herpes B miR-B2-3p	gene_id "XLOC_001792"; transcript_id "TCONS_00001829"; exon_number "1"; oId "CUFF.1773.1"; class_code "u"; tss_id "TSS1805";		gnl|BL_ORD_ID|30687	hbv-miR-B2-3p MIMAT0031763 Herpes B miR-B2-3p	23	Herpes B					100	43.4783	http://www.ncbi.nlm.nih.gov/sviewer/viewer.cgi?tool=portal&sendto=on&log$=seqview&db=nuccore&dopt=fasta&sort=&val=DS630995&from=77&to=98&maxplex=1	>gb|DS630995.1|:77-98 Ixodes scapularis 1108462665830 genomic scaffold, whole genome shotgun sequence GGGAACGGGAACGAGCGCAAGG	CGGGAACGAG	CGGGAACGAG
Putative new miRNA	DS631087	XLOC_001793	DS631087:154-188	infected	uninfected	OK	129.845	249.855	0.944305	0.817729	0.25415	0.615667	no	1.92426	DS631087	155	188	34	isc-mir-3194	hsa-miR-3194-3p MIMAT0019218 Homo sapiens miR-3194-3p	gene_id "XLOC_001793"; transcript_id "TCONS_00001830"; exon_number "1"; oId "CUFF.1774.1"; class_code "u"; tss_id "TSS1806";		gnl|BL_ORD_ID|15864	hsa-miR-3194-3p MIMAT0019218 Homo sapiens miR-3194-3p	22	Homo sapiens					94.1176	72.7273	http://www.ncbi.nlm.nih.gov/sviewer/viewer.cgi?tool=portal&sendto=on&log$=seqview&db=nuccore&dopt=fasta&sort=&val=DS631087&from=155&to=188&maxplex=1	>gb|DS631087.1|:155-188 Ixodes scapularis 1108462667438 genomic scaffold, whole genome shotgun sequence AGCGTGAGCAACAGCTGCTGCTCAACTGGCATCA	CTGCTGCTCAACTGGCA	CTGCTGCTC-ACTGGCA
Putative new miRNA	DS631096	XLOC_001794	DS631096:366-386	infected	uninfected	OK	488.096	602.344	0.303422	2.51242	0.8249	0.928083	no	1.23407	DS631096	367	386	20	isc-mir-1386	oan-miR-1386 MIMAT0007162 Ornithorhynchus anatinus miR-1386	gene_id "XLOC_001794"; transcript_id "TCONS_00001831"; exon_number "1"; oId "CUFF.1776.1"; class_code "u"; tss_id "TSS1807";		gnl|BL_ORD_ID|7636	oan-miR-1386 MIMAT0007162 Ornithorhynchus anatinus miR-1386	18	Ornithorhynchus anatinus					93.3333	83.3333	http://www.ncbi.nlm.nih.gov/sviewer/viewer.cgi?tool=portal&sendto=on&log$=seqview&db=nuccore&dopt=fasta&sort=&val=DS631096&from=367&to=386&maxplex=1	>gb|DS631096.1|:367-386 Ixodes scapularis 1108462667576 genomic scaffold, whole genome shotgun sequence TGGCGAGCCTGCCAGTCCGG	TGGCGAGCCTGCCAG	TGGCGAGCCAGCCAG
Putative new miRNA	DS631214	XLOC_001796	DS631214:1353-1374	infected	uninfected	OK	620.01	2957.14	2.25384	1.33664	0.12175	0.543347	no	4.7695	DS631214	1354	1374	21	isc-mir-8456	sma-miR-8456-3p MIMAT0033625 Schistosoma mansoni miR-8456-3p	gene_id "XLOC_001796"; transcript_id "TCONS_00001833"; exon_number "1"; oId "CUFF.1782.1"; class_code "u"; tss_id "TSS1809";		gnl|BL_ORD_ID|32148	sma-miR-8456-3p MIMAT0033625 Schistosoma mansoni miR-8456-3p	20	Schistosoma mansoni					100	45	http://www.ncbi.nlm.nih.gov/sviewer/viewer.cgi?tool=portal&sendto=on&log$=seqview&db=nuccore&dopt=fasta&sort=&val=DS631214&from=1354&to=1374&maxplex=1	>gb|DS631214.1|:1354-1374 Ixodes scapularis 1108462669906 genomic scaffold, whole genome shotgun sequence GATAGGTTTACTTGATCGCTC	ATAGGTTTA	ATAGGTTTA
Putative new miRNA	DS631504	XLOC_001811	DS631504:165-215	infected	uninfected	OK	21.7318	38.657	0.830926	0.510938	0.4801	0.761731	no	1.77882	DS631504	166	215	50	isc-mir-3858	tca-miR-3858-3p MIMAT0018783 Tribolium castaneum miR-3858-3p	gene_id "XLOC_001811"; transcript_id "TCONS_00001848"; exon_number "1"; oId "CUFF.1816.1"; class_code "u"; tss_id "TSS1824";		gnl|BL_ORD_ID|18518	tca-miR-3858-3p MIMAT0018783 Tribolium castaneum miR-3858-3p	22	Tribolium castaneum					100	50	http://www.ncbi.nlm.nih.gov/sviewer/viewer.cgi?tool=portal&sendto=on&log$=seqview&db=nuccore&dopt=fasta&sort=&val=DS631504&from=166&to=215&maxplex=1	>gb|DS631504.1|:166-215 Ixodes scapularis 1108462675456 genomic scaffold, whole genome shotgun sequence CCGCACGGACTCAGACGCCATACGCGAGCAAGAGAGTCTCGTAGCTTTTT	AGCAAGAGAGT	AGCAAGAGAGT
Putative new miRNA	DS631658	XLOC_001821	DS631658:1521-1599	infected	uninfected	OK	27.447	17.0007	-0.691058	-0.501937	0.50235	0.77297	no	0.619401	DS631658	1522	1599	78	isc-mir-4556	pma-miR-4556 MIMAT0019588 Petromyzon marinus miR-4556	gene_id "XLOC_001821"; transcript_id "TCONS_00001858"; exon_number "1"; oId "CUFF.1826.1"; class_code "u"; tss_id "TSS1834";		gnl|BL_ORD_ID|19537	pma-miR-4556 MIMAT0019588 Petromyzon marinus miR-4556	22	Petromyzon marinus					93.3333	68.1818	http://www.ncbi.nlm.nih.gov/sviewer/viewer.cgi?tool=portal&sendto=on&log$=seqview&db=nuccore&dopt=fasta&sort=&val=DS631658&from=1522&to=1599&maxplex=1	>gb|DS631658.1|:1522-1599 Ixodes scapularis 1108462678472 genomic scaffold, whole genome shotgun sequence ATCGCAGACCTGGTCCGGAGGGAGTCCTCTTGAGGTCACGCGGCGTCGCCTCTTCCAGTCACTCGAAACC TCAAGAGC	GTCACGCGGCGTCGC	GTCACGCGGGGTCGC
Putative new miRNA	DS631740	XLOC_001826	DS631740:627-647	infected	uninfected	OK	365.818	752.93	1.04139	0.539639	0.54235	0.796298	no	2.05821	DS631740	628	647	20	isc-mir-506	cfa-miR-506 MIMAT0034422 Canis familiaris miR-506	gene_id "XLOC_001826"; transcript_id "TCONS_00001863"; exon_number "1"; oId "CUFF.1833.1"; class_code "u"; tss_id "TSS1839";		gnl|BL_ORD_ID|32944	cfa-miR-506 MIMAT0034422 Canis familiaris miR-506	25	Canis familiaris					100	48	http://www.ncbi.nlm.nih.gov/sviewer/viewer.cgi?tool=portal&sendto=on&log$=seqview&db=nuccore&dopt=fasta&sort=&val=DS631740&from=628&to=647&maxplex=1	>gb|DS631740.1|:628-647 Ixodes scapularis 1108462680184 genomic scaffold, whole genome shotgun sequence AGAAAGTAATGACGCCTCCA	AATGACGCCTCC	AATGACGCCTCC
Putative new miRNA	DS631768	XLOC_001829	DS631768:0-66	infected	uninfected	OK	25.7467	6.32941	-2.02424	-1.22219	0.1889	0.600845	no	0.245834	DS631768	1	66	66	isc-mir-215	oha-miR-215-3p MIMAT0036832 Ophiophagus hannah miR-215-3p	gene_id "XLOC_001829"; transcript_id "TCONS_00001866"; exon_number "1"; oId "CUFF.1835.1"; class_code "u"; tss_id "TSS1842";		gnl|BL_ORD_ID|35354	oha-miR-215-3p MIMAT0036832 Ophiophagus hannah miR-215-3p	22	Ophiophagus hannah					92.8571	63.6364	http://www.ncbi.nlm.nih.gov/sviewer/viewer.cgi?tool=portal&sendto=on&log$=seqview&db=nuccore&dopt=fasta&sort=&val=DS631768&from=1&to=66&maxplex=1	>gb|DS631768.1|:1-66 Ixodes scapularis 1108462680672 genomic scaffold, whole genome shotgun sequence TATCGGACTTCCCGCACCTTATCAAGTGCTTGAGGACGGCCTACTGAAATGTGGATTTAACACACC	GGCCTACTGAAATG	GGCCTACAGAAATG
Putative new miRNA	DS631919	XLOC_001834	DS631919:200-223	infected	uninfected	OK	7006.5	208.433	-5.07104	-6.57066	0.11685	0.536458	no	0.0297485	DS631919	201	223	23	isc-mir-3928	hsa-miR-3928-3p MIMAT0018205 Homo sapiens miR-3928-3p	gene_id "XLOC_001834"; transcript_id "TCONS_00001871"; exon_number "1"; oId "CUFF.1841.1"; class_code "u"; tss_id "TSS1847";		gnl|BL_ORD_ID|18685	hsa-miR-3928-3p MIMAT0018205 Homo sapiens miR-3928-3p	22	Homo sapiens					100	50	http://www.ncbi.nlm.nih.gov/sviewer/viewer.cgi?tool=portal&sendto=on&log$=seqview&db=nuccore&dopt=fasta&sort=&val=DS631919&from=201&to=223&maxplex=1	>gb|DS631919.1|:201-223 Ixodes scapularis 1108462683730 genomic scaffold, whole genome shotgun sequence ACGGGTATGGGCCCGAAGCTCCA	CCGAAGCTCCA	CCGAAGCTCCA
Putative new miRNA	DS632097	XLOC_001835	DS632097:221-241	infected	uninfected	OK	3006.36	0	negative inf	negative nan	0.00265	0.0558115	no	0	DS632097	222	241	20	isc-mir-2220	cel-miR-2220-5p MIMAT0011461 Caenorhabditis elegans miR-2220-5p	gene_id "XLOC_001835"; transcript_id "TCONS_00001872"; exon_number "1"; oId "CUFF.1845.1"; class_code "u"; tss_id "TSS1848";		gnl|BL_ORD_ID|12176	cel-miR-2220-5p MIMAT0011461 Caenorhabditis elegans miR-2220-5p	22	Caenorhabditis elegans					100	50	http://www.ncbi.nlm.nih.gov/sviewer/viewer.cgi?tool=portal&sendto=on&log$=seqview&db=nuccore&dopt=fasta&sort=&val=DS632097&from=222&to=241&maxplex=1	>gb|DS632097.1|:222-241 Ixodes scapularis 1108462688218 genomic scaffold, whole genome shotgun sequence TCGACTGCATAGTTTATGGC	ATAGTTTATGG	ATAGTTTATGG
Putative new miRNA	DS632117	XLOC_001836	DS632117:87-123	infected	uninfected	OK	233.192	183.088	-0.348979	-0.321866	0.66585	0.863556	no	0.785138	DS632117	88	123	36	isc-mir-9550	dvi-miR-9550-5p MIMAT0035640 Drosophila virilis miR-9550-5p	gene_id "XLOC_001836"; transcript_id "TCONS_00001873"; exon_number "1"; oId "CUFF.1849.1"; class_code "u"; tss_id "TSS1849";		gnl|BL_ORD_ID|34162	dvi-miR-9550-5p MIMAT0035640 Drosophila virilis miR-9550-5p	22	Drosophila virilis					100	50	http://www.ncbi.nlm.nih.gov/sviewer/viewer.cgi?tool=portal&sendto=on&log$=seqview&db=nuccore&dopt=fasta&sort=&val=DS632117&from=88&to=123&maxplex=1	>gb|DS632117.1|:88-123 Ixodes scapularis 1108462688746 genomic scaffold, whole genome shotgun sequence AATCTGGTGAAACGGAATCTCCGAAAGTGTCTGAAG	AAGTGTCTGAA	AAGTGTCTGAA
Putative new miRNA	DS632161	XLOC_001838	DS632161:712-734	infected	uninfected	OK	717.6	1163.05	0.696661	0.609289	0.55485	0.801332	no	1.62075	DS632161	713	734	22	isc-mir9499	bdi-miR9499 MIMAT0035508 Brachypodium distachyon miR9499	gene_id "XLOC_001838"; transcript_id "TCONS_00001875"; exon_number "1"; oId "CUFF.1853.1"; class_code "u"; tss_id "TSS1851";		gnl|BL_ORD_ID|34030	bdi-miR9499 MIMAT0035508 Brachypodium distachyon miR9499	21	Brachypodium distachyon					100	47.619	http://www.ncbi.nlm.nih.gov/sviewer/viewer.cgi?tool=portal&sendto=on&log$=seqview&db=nuccore&dopt=fasta&sort=&val=DS632161&from=713&to=734&maxplex=1	>gb|DS632161.1|:713-734 Ixodes scapularis 1108462689630 genomic scaffold, whole genome shotgun sequence GTCGTCGACGAGATCGTCACCG	CGTCGACGAG	CGTCGACGAG
Putative new miRNA	DS632180	XLOC_001840	DS632180:1354-1373	infected	uninfected	OK	2779.6	133483	5.58564	4.98729	0.00495	0.0860218	no	48.0224	DS632180	1355	1373	19	isc-mir5185m	bdi-miR5185m-3p MIMAT0030130 Brachypodium distachyon miR5185m-3p	gene_id "XLOC_001840"; transcript_id "TCONS_00001877"; exon_number "1"; oId "CUFF.1857.1"; class_code "u"; tss_id "TSS1853";		gnl|BL_ORD_ID|29184	bdi-miR5185m-3p MIMAT0030130 Brachypodium distachyon miR5185m-3p	21	Brachypodium distachyon					100	52.381	http://www.ncbi.nlm.nih.gov/sviewer/viewer.cgi?tool=portal&sendto=on&log$=seqview&db=nuccore&dopt=fasta&sort=&val=DS632180&from=1355&to=1373&maxplex=1	>gb|DS632180.1|:1355-1373 Ixodes scapularis 1108462689946 genomic scaffold, whole genome shotgun sequence CCGGGTTTGAAAATTGCAA	TTTGAAAATTG	TTTGAAAATTG
Putative new miRNA	DS632478	XLOC_001850	DS632478:257318-257337	infected	uninfected	OK	611.24	83579.8	7.09527	27.4857	0.20495	0.602622	no	136.738	DS632478	257319	257337	19	isc-mir-432	tch-miR-432-5p MIMAT0036536 Tupaia chinensis miR-432-5p	gene_id "XLOC_001850"; transcript_id "TCONS_00001887"; exon_number "1"; oId "CUFF.1880.1"; class_code "u"; tss_id "TSS1863";		gnl|BL_ORD_ID|35058	tch-miR-432-5p MIMAT0036536 Tupaia chinensis miR-432-5p	22	Tupaia chinensis					100	40.9091	http://www.ncbi.nlm.nih.gov/sviewer/viewer.cgi?tool=portal&sendto=on&log$=seqview&db=nuccore&dopt=fasta&sort=&val=DS632478&from=257319&to=257337&maxplex=1	>gb|DS632478.1|:257319-257337 Ixodes scapularis 1108462695728 genomic scaffold, whole genome shotgun sequence CTGAGCTACCCAATGAGGG	ACCCAATGA	ACCCAATGA
Putative new miRNA	DS632511	XLOC_001852	DS632511:778-799	infected	uninfected	OK	3805.89	3439.59	-0.145998	-0.190981	0.8674	0.943018	no	0.903754	DS632511	779	799	21	isc-mir-8908c	eca-miR-8908c MIMAT0034696 Equus caballus miR-8908c	gene_id "XLOC_001852"; transcript_id "TCONS_00001889"; exon_number "1"; oId "CUFF.1882.1"; class_code "u"; tss_id "TSS1865";		gnl|BL_ORD_ID|33218	eca-miR-8908c MIMAT0034696 Equus caballus miR-8908c	25	Equus caballus					92.3077	52	http://www.ncbi.nlm.nih.gov/sviewer/viewer.cgi?tool=portal&sendto=on&log$=seqview&db=nuccore&dopt=fasta&sort=&val=DS632511&from=779&to=799&maxplex=1	>gb|DS632511.1|:779-799 Ixodes scapularis 1108462696172 genomic scaffold, whole genome shotgun sequence AACGTTAGTACCAGTCCTGGC	TTAGTACCAGTCC	TTAGTACCTGTCC
Putative new miRNA	DS632564	XLOC_001855	DS632564:25947-25981	infected	uninfected	OK	132.544	694.279	2.38904	1.92738	0.01085	0.143532	no	5.2381	DS632564	25948	25981	34	isc-mir5075	osa-miR5075 MIMAT0020561 Oryza sativa miR5075	gene_id "XLOC_001855"; transcript_id "TCONS_00001892"; exon_number "1"; oId "CUFF.1883.1"; class_code "u"; tss_id "TSS1868";		gnl|BL_ORD_ID|20535	osa-miR5075 MIMAT0020561 Oryza sativa miR5075	21	Oryza sativa					100	57.1429	http://www.ncbi.nlm.nih.gov/sviewer/viewer.cgi?tool=portal&sendto=on&log$=seqview&db=nuccore&dopt=fasta&sort=&val=DS632564&from=25948&to=25981&maxplex=1	>gb|DS632564.1|:25948-25981 Ixodes scapularis 1108462697242 genomic scaffold, whole genome shotgun sequence AGGAATGGAGCGGTCGCCGCCGTCGTCGGTGTCC	GTCGCCGCCGTC	GTCGCCGCCGTC
Putative new miRNA	DS632566	XLOC_001861	DS632566:230013-230032	infected	uninfected	OK	1306.82	4395.86	1.75008	1.0642	0.2361	0.612554	no	3.36378	DS632566	230014	230032	19	isc-mir3981	osa-miR3981-5p MIMAT0019683 Oryza sativa miR3981-5p	gene_id "XLOC_001861"; transcript_id "TCONS_00001898"; exon_number "1"; oId "CUFF.1889.1"; class_code "u"; tss_id "TSS1874";		gnl|BL_ORD_ID|19630	osa-miR3981-5p MIMAT0019683 Oryza sativa miR3981-5p	21	Oryza sativa					100	47.619	http://www.ncbi.nlm.nih.gov/sviewer/viewer.cgi?tool=portal&sendto=on&log$=seqview&db=nuccore&dopt=fasta&sort=&val=DS632566&from=230014&to=230032&maxplex=1	>gb|DS632566.1|:230014-230032 Ixodes scapularis 1108462697284 genomic scaffold, whole genome shotgun sequence CGCAGTTTATACGTCCCAT	ATACGTCCCA	ATACGTCCCA
Putative new miRNA	DS632566	XLOC_001862	DS632566:660198-660222	infected	uninfected	OK	163.375	868.445	2.41025	1.30377	0.1227	0.545139	no	5.31565	DS632566	660199	660222	24	isc-mir-29b-2	ssa-miR-29b-2-5p MIMAT0032587 Salmo salar miR-29b-2-5p	gene_id "XLOC_001862"; transcript_id "TCONS_00001899"; exon_number "1"; oId "CUFF.1892.1"; class_code "u"; tss_id "TSS1875";		gnl|BL_ORD_ID|31110	ssa-miR-29b-2-5p MIMAT0032587 Salmo salar miR-29b-2-5p	25	Salmo salar					92.8571	56	http://www.ncbi.nlm.nih.gov/sviewer/viewer.cgi?tool=portal&sendto=on&log$=seqview&db=nuccore&dopt=fasta&sort=&val=DS632566&from=660199&to=660222&maxplex=1	>gb|DS632566.1|:660199-660222 Ixodes scapularis 1108462697284 genomic scaffold, whole genome shotgun sequence ACCAGAGGTAATCAAAATATTATT	ACCAGAGGTAATCA	ACCAGAGGAAATCA
Putative new miRNA	DS632571	XLOC_001863	DS632571:535-557	infected	uninfected	OK	6113.98	9010.1	0.559432	0.595825	0.39385	0.706522	no	1.47369	DS632571	536	557	22	isc-mir-790	cel-miR-790-3p MIMAT0020349 Caenorhabditis elegans miR-790-3p	gene_id "XLOC_001863"; transcript_id "TCONS_00001900"; exon_number "1"; oId "CUFF.1895.1"; class_code "u"; tss_id "TSS1876";		gnl|BL_ORD_ID|5485	cel-miR-790-3p MIMAT0020349 Caenorhabditis elegans miR-790-3p	23	Caenorhabditis elegans					92.8571	60.8696	http://www.ncbi.nlm.nih.gov/sviewer/viewer.cgi?tool=portal&sendto=on&log$=seqview&db=nuccore&dopt=fasta&sort=&val=DS632571&from=536&to=557&maxplex=1	>gb|DS632571.1|:536-557 Ixodes scapularis 1108462697418 genomic scaffold, whole genome shotgun sequence GGAGCGCTGTGTCAAAGACCTC	AGCGCTGTGTCAAA	AGCTCTGTGTCAAA
Putative new miRNA	DS632704	XLOC_001873	DS632704:752-777	infected	uninfected	OK	340.697	680.499	0.998102	0.747523	0.31615	0.660818	no	1.99737	DS632704	753	777	25	isc-mir-219a	ipu-miR-219a MIMAT0029474 Ictalurus punctatus miR-219a	gene_id "XLOC_001873"; transcript_id "TCONS_00001910"; exon_number "1"; oId "CUFF.1903.1"; class_code "u"; tss_id "TSS1886";		gnl|BL_ORD_ID|28422	ipu-miR-219a MIMAT0029474 Ictalurus punctatus miR-219a	22	Ictalurus punctatus					100	50	http://www.ncbi.nlm.nih.gov/sviewer/viewer.cgi?tool=portal&sendto=on&log$=seqview&db=nuccore&dopt=fasta&sort=&val=DS632704&from=753&to=777&maxplex=1	>gb|DS632704.1|:753-777 Ixodes scapularis 1108462699612 genomic scaffold, whole genome shotgun sequence ATAATGTCCAGGCATATCTGTCATG	ATGTCCAGGCA	ATGTCCAGGCA
Putative new miRNA	DS632952	XLOC_001889	DS632952:9-47	infected	uninfected	OK	252.521	394.773	0.644618	0.623738	0.3699	0.691076	no	1.56333	DS632952	10	47	38	isc-mir-7400	oan-miR-7400-5p MIMAT0028942 Ornithorhynchus anatinus miR-7400-5p	gene_id "XLOC_001889"; transcript_id "TCONS_00001926"; exon_number "1"; oId "CUFF.1913.1"; class_code "u"; tss_id "TSS1902";		gnl|BL_ORD_ID|27855	oan-miR-7400-5p MIMAT0028942 Ornithorhynchus anatinus miR-7400-5p	22	Ornithorhynchus anatinus					100	50	http://www.ncbi.nlm.nih.gov/sviewer/viewer.cgi?tool=portal&sendto=on&log$=seqview&db=nuccore&dopt=fasta&sort=&val=DS632952&from=10&to=47&maxplex=1	>gb|DS632952.1|:10-47 Ixodes scapularis 1108462704188 genomic scaffold, whole genome shotgun sequence AACGTATCCCTTTCGACAAGCCGCGTTCTGAAAGAAGA	CGTTCTGAAAG	CGTTCTGAAAG
Putative new miRNA	DS632964	XLOC_001890	DS632964:186-209	infected	uninfected	OK	88.6656	484.241	2.44928	2.15479	0.2457	0.613463	no	5.46143	DS632964	187	209	23	isc-mir-8994	eca-miR-8994 MIMAT0034533 Equus caballus miR-8994	gene_id "XLOC_001890"; transcript_id "TCONS_00001927"; exon_number "1"; oId "CUFF.1914.1"; class_code "u"; tss_id "TSS1903";		gnl|BL_ORD_ID|33055	eca-miR-8994 MIMAT0034533 Equus caballus miR-8994	25	Equus caballus					100	44	http://www.ncbi.nlm.nih.gov/sviewer/viewer.cgi?tool=portal&sendto=on&log$=seqview&db=nuccore&dopt=fasta&sort=&val=DS632964&from=187&to=209&maxplex=1	>gb|DS632964.1|:187-209 Ixodes scapularis 1108462704360 genomic scaffold, whole genome shotgun sequence GACTCGAGGGATCCCCGCTCTTT	TCCCCGCTCTT	TCCCCGCTCTT
Putative new miRNA	DS632982	XLOC_001895	DS632982:9910-9933	infected	uninfected	OK	44.3328	692.673	3.96573	3.83136	0.22815	0.612554	no	15.6244	DS632982	9911	9933	23	isc-mir-8192	cel-miR-8192-5p MIMAT0032797 Caenorhabditis elegans miR-8192-5p	gene_id "XLOC_001895"; transcript_id "TCONS_00001932"; exon_number "1"; oId "CUFF.1919.1"; class_code "u"; tss_id "TSS1908";		gnl|BL_ORD_ID|31320	cel-miR-8192-5p MIMAT0032797 Caenorhabditis elegans miR-8192-5p	23	Caenorhabditis elegans					92.8571	60.8696	http://www.ncbi.nlm.nih.gov/sviewer/viewer.cgi?tool=portal&sendto=on&log$=seqview&db=nuccore&dopt=fasta&sort=&val=DS632982&from=9911&to=9933&maxplex=1	>gb|DS632982.1|:9911-9933 Ixodes scapularis 1108462704792 genomic scaffold, whole genome shotgun sequence AGGAAGTGACTGAGACTGGCTTA	GACTGAGACTGGCT	GACTGAGACTCGCT
Putative new miRNA	DS632994	XLOC_001896	DS632994:634-719	infected	uninfected	OK	25.3442	8.86084	-1.51614	-0.975259	0.1995	0.602622	no	0.34962	DS632994	635	719	85	isc-mir-8366b	str-miR-8366b-3p MIMAT0033385 Strongyloides ratti miR-8366b-3p	gene_id "XLOC_001896"; transcript_id "TCONS_00001933"; exon_number "1"; oId "CUFF.1921.1"; class_code "u"; tss_id "TSS1909";		gnl|BL_ORD_ID|31908	str-miR-8366b-3p MIMAT0033385 Strongyloides ratti miR-8366b-3p	22	Strongyloides ratti					100	59.0909	http://www.ncbi.nlm.nih.gov/sviewer/viewer.cgi?tool=portal&sendto=on&log$=seqview&db=nuccore&dopt=fasta&sort=&val=DS632994&from=635&to=719&maxplex=1	>gb|DS632994.1|:635-719 Ixodes scapularis 1108462705008 genomic scaffold, whole genome shotgun sequence TCTTCTGGTATTTAGACTCGTGCCCTTTCATCCACTGTTCATGTCCGTCTGTGCCCTCTTTTGGTCCAAT GCTGCAACCATGGCA	TCCAATGCTGCAA	TCCAATGCTGCAA
Putative new miRNA	DS633010	XLOC_001898	DS633010:134404-134428	infected	uninfected	OK	840.193	1197.51	0.511246	0.442338	0.5309	0.78977	no	1.42528	DS633010	134405	134428	24	isc-mir8553a	atr-miR8553a MIMAT0033824 Amborella trichopoda miR8553a	gene_id "XLOC_001898"; transcript_id "TCONS_00001935"; exon_number "1"; oId "CUFF.1925.1"; class_code "u"; tss_id "TSS1911";		gnl|BL_ORD_ID|32347	atr-miR8553a MIMAT0033824 Amborella trichopoda miR8553a	24	Amborella trichopoda					94.1176	70.8333	http://www.ncbi.nlm.nih.gov/sviewer/viewer.cgi?tool=portal&sendto=on&log$=seqview&db=nuccore&dopt=fasta&sort=&val=DS633010&from=134405&to=134428&maxplex=1	>gb|DS633010.1|:134405-134428 Ixodes scapularis 1108462706180 genomic scaffold, whole genome shotgun sequence TAAAATCCGGTGGTTCAGAATGCA	ATCCGGTGGTTCAGAAT	ATCGGGTGGTTCAGAAT
Putative new miRNA	DS633187	XLOC_001905	DS633187:104379-104459	infected	uninfected	OK	14.6905	0	negative inf	negative nan	0.00445	0.0794168	no	0	DS633187	104380	104459	80	isc-mir-106	xtr-miR-106 MIMAT0003583 Xenopus tropicalis miR-106	gene_id "XLOC_001905"; transcript_id "TCONS_00001942"; exon_number "1"; oId "CUFF.1935.1"; class_code "u"; tss_id "TSS1918";		gnl|BL_ORD_ID|5021	xtr-miR-106 MIMAT0003583 Xenopus tropicalis miR-106	24	Xenopus tropicalis					94.1176	70.8333	http://www.ncbi.nlm.nih.gov/sviewer/viewer.cgi?tool=portal&sendto=on&log$=seqview&db=nuccore&dopt=fasta&sort=&val=DS633187&from=104380&to=104459&maxplex=1	>gb|DS633187.1|:104380-104459 Ixodes scapularis 1108462709482 genomic scaffold, whole genome shotgun sequence TCTACCTGCACTACAAGAATATTCCATTAGTGGCTTCTAGTTAGAAGCCCTGAAGATTCCAAGTTTAGTC CTGATCATTG	TCTACCTGCACTACAAG	TCTACCTGCACTATAAG
Putative new miRNA	DS633234	XLOC_001918	DS633234:55358-55447	infected	uninfected	OK	1321.39	475.124	-1.47568	-1.57659	0.0275	0.273298	no	0.359564	DS633234	55359	55447	89	isc-mir-184	bmo-miR-184-5p MIMAT0015276 Bombyx mori miR-184-5p	gene_id "XLOC_001918"; transcript_id "TCONS_00001955"; exon_number "1"; oId "CUFF.1943.1"; class_code "u"; tss_id "TSS1931";		gnl|BL_ORD_ID|9420	bmo-miR-184-5p MIMAT0015276 Bombyx mori miR-184-5p	22	Bombyx mori					100	59.0909	http://www.ncbi.nlm.nih.gov/sviewer/viewer.cgi?tool=portal&sendto=on&log$=seqview&db=nuccore&dopt=fasta&sort=&val=DS633234&from=55359&to=55447&maxplex=1	>gb|DS633234.1|:55359-55447 Ixodes scapularis 1108462710310 genomic scaffold, whole genome shotgun sequence GACGCAGCCTTCAGAAAAAAATTAGAGTGACTGACGTGAATGCAATCACGGTTGTCATTCTTCACGTATA TTTCATCACTAGGCCGCCT	TTGTCATTCTTCA	TTGTCATTCTTCA
Putative new miRNA	DS633234	XLOC_001919	DS633234:76686-76743	infected	uninfected	OK	38.0528	12.7657	-1.57573	-1.01882	0.28575	0.639239	no	0.335473	DS633234	76687	76743	57	isc-mir5165	bdi-miR5165-3p MIMAT0027077 Brachypodium distachyon miR5165-3p	gene_id "XLOC_001919"; transcript_id "TCONS_00001956"; exon_number "1"; oId "CUFF.1944.1"; class_code "u"; tss_id "TSS1932";		gnl|BL_ORD_ID|20753	bdi-miR5165-3p MIMAT0027077 Brachypodium distachyon miR5165-3p	21	Brachypodium distachyon					100	52.381	http://www.ncbi.nlm.nih.gov/sviewer/viewer.cgi?tool=portal&sendto=on&log$=seqview&db=nuccore&dopt=fasta&sort=&val=DS633234&from=76687&to=76743&maxplex=1	>gb|DS633234.1|:76687-76743 Ixodes scapularis 1108462710310 genomic scaffold, whole genome shotgun sequence ATTTTTAATTATAACAACGTCAAACGATATGGCATTCGTACACTACCTTGAGCACTT	CTACCTTGAGC	CTACCTTGAGC
Putative new miRNA	DS633253	XLOC_001920	DS633253:7879-7900	infected	uninfected	OK	5868.5	0	negative inf	negative nan	5e-05	0.0021842	yes	0	DS633253	7880	7900	21	isc-mir-7641	hhi-miR-7641 MIMAT0030344 Hippoglossus hippoglossus miR-7641	gene_id "XLOC_001920"; transcript_id "TCONS_00001957"; exon_number "1"; oId "CUFF.1945.1"; class_code "u"; tss_id "TSS1933";		gnl|BL_ORD_ID|29398	hhi-miR-7641 MIMAT0030344 Hippoglossus hippoglossus miR-7641	20	Hippoglossus hippoglossus	PMID:23626677	Unknown			100	60	http://www.ncbi.nlm.nih.gov/sviewer/viewer.cgi?tool=portal&sendto=on&log$=seqview&db=nuccore&dopt=fasta&sort=&val=DS633253&from=7880&to=7900&maxplex=1	>gb|DS633253.1|:7880-7900 Ixodes scapularis 1108462710530 genomic scaffold, whole genome shotgun sequence TGCACGCGCCCGATCTCGGTG	CGCCCGATCTCG	CGCCCGATCTCG
Putative new miRNA	DS633351	XLOC_001925	DS633351:486-506	infected	uninfected	OK	4878.93	1957.62	-1.31746	-1.5603	0.23545	0.612554	no	0.40124	DS633351	487	506	20	isc-mir-9241	efu-miR-9241 MIMAT0034857 Eptesicus fuscus miR-9241	gene_id "XLOC_001925"; transcript_id "TCONS_00001962"; exon_number "1"; oId "CUFF.1948.1"; class_code "u"; tss_id "TSS1938";		gnl|BL_ORD_ID|33379	efu-miR-9241 MIMAT0034857 Eptesicus fuscus miR-9241	21	Eptesicus fuscus					100	52.381	http://www.ncbi.nlm.nih.gov/sviewer/viewer.cgi?tool=portal&sendto=on&log$=seqview&db=nuccore&dopt=fasta&sort=&val=DS633351&from=487&to=506&maxplex=1	>gb|DS633351.1|:487-506 Ixodes scapularis 1108462712368 genomic scaffold, whole genome shotgun sequence CACTTTTTGAAACTCTGCCC	TTGAAACTCTG	TTGAAACTCTG
Putative new miRNA	DS633358	XLOC_001926	DS633358:682-704	infected	uninfected	OK	908.783	1036.97	0.190366	0.132642	0.87285	0.945062	no	1.14105	DS633358	683	704	22	isc-mir-4838	sko-miR-4838 MIMAT0020058 Saccoglossus kowalevskii miR-4838	gene_id "XLOC_001926"; transcript_id "TCONS_00001963"; exon_number "1"; oId "CUFF.1949.1"; class_code "u"; tss_id "TSS1939";		gnl|BL_ORD_ID|20091	sko-miR-4838 MIMAT0020058 Saccoglossus kowalevskii miR-4838	22	Saccoglossus kowalevskii					100	54.5455	http://www.ncbi.nlm.nih.gov/sviewer/viewer.cgi?tool=portal&sendto=on&log$=seqview&db=nuccore&dopt=fasta&sort=&val=DS633358&from=683&to=704&maxplex=1	>gb|DS633358.1|:683-704 Ixodes scapularis 1108462712480 genomic scaffold, whole genome shotgun sequence TTCTTCTATCAGTTGGAGAGCT	CTTCTATCAGTT	CTTCTATCAGTT
Putative new miRNA	DS633933	XLOC_001954	DS633933:23963-23986	infected	uninfected	OK	9638.97	15673.9	0.701416	0.726445	0.30415	0.652327	no	1.6261	DS633933	23964	23986	23	isc-mir-4033	cin-miR-4033-3p MIMAT0016556 Ciona intestinalis miR-4033-3p	gene_id "XLOC_001954"; transcript_id "TCONS_00001991"; exon_number "1"; oId "CUFF.1975.1"; class_code "u"; tss_id "TSS1967";		gnl|BL_ORD_ID|17567	cin-miR-4033-3p MIMAT0016556 Ciona intestinalis miR-4033-3p	20	Ciona intestinalis					100	55	http://www.ncbi.nlm.nih.gov/sviewer/viewer.cgi?tool=portal&sendto=on&log$=seqview&db=nuccore&dopt=fasta&sort=&val=DS633933&from=23964&to=23986&maxplex=1	>gb|DS633933.1|:23964-23986 Ixodes scapularis 1108462722980 genomic scaffold, whole genome shotgun sequence AGCAGAGCACGCAATTGATTTTC	GAGCACGCAAT	GAGCACGCAAT
Putative new miRNA	DS634813	XLOC_002011	DS634813:116446-116466	infected	uninfected	OK	1463.27	46897.3	5.00224	3.61622	0.03025	0.289022	no	32.0497	DS634813	116447	116466	20	isc-mir166d	ata-miR166d-5p MIMAT0037158 Aegilops tauschii miR166d-5p	gene_id "XLOC_002011"; transcript_id "TCONS_00002052"; exon_number "1"; oId "CUFF.2023.1"; class_code "u"; tss_id "TSS2024";		gnl|BL_ORD_ID|35680	ata-miR166d-5p MIMAT0037158 Aegilops tauschii miR166d-5p	21	Aegilops tauschii					100	52.381	http://www.ncbi.nlm.nih.gov/sviewer/viewer.cgi?tool=portal&sendto=on&log$=seqview&db=nuccore&dopt=fasta&sort=&val=DS634813&from=116447&to=116466&maxplex=1	>gb|DS634813.1|:116447-116466 Ixodes scapularis 1108462740498 genomic scaffold, whole genome shotgun sequence ACAGACAACATTATTATAAA	CAGACAACATT	CAGACAACATT
Putative new miRNA	DS634813	XLOC_002012	DS634813:298953-298972	infected	uninfected	OK	1167.16	1221.07	0.0651479	0.0355699	0.86915	0.943562	no	1.04619	DS634813	298954	298972	19	isc-mir-6756	hsa-miR-6756-3p MIMAT0027413 Homo sapiens miR-6756-3p	gene_id "XLOC_002012"; transcript_id "TCONS_00002053"; exon_number "1"; oId "CUFF.2024.1"; class_code "u"; tss_id "TSS2025";		gnl|BL_ORD_ID|25713	hsa-miR-6756-3p MIMAT0027413 Homo sapiens miR-6756-3p	20	Homo sapiens					100	60	http://www.ncbi.nlm.nih.gov/sviewer/viewer.cgi?tool=portal&sendto=on&log$=seqview&db=nuccore&dopt=fasta&sort=&val=DS634813&from=298954&to=298972&maxplex=1	>gb|DS634813.1|:298954-298972 Ixodes scapularis 1108462740498 genomic scaffold, whole genome shotgun sequence CTCAGGGAGGAAGGTAGGC	CAGGGAGGAAGG	CAGGGAGGAAGG
Putative new miRNA	DS634813	XLOC_002013	DS634813:321371-321399	infected	uninfected	OK	730.457	560.403	-0.382334	-0.305539	0.6431	0.85244	no	0.767195	DS634813	321372	321399	28	isc-mir-19	efu-miR-19 MIMAT0034994 Eptesicus fuscus miR-19	gene_id "XLOC_002013"; transcript_id "TCONS_00002054"; exon_number "1"; oId "CUFF.2025.1"; class_code "u"; tss_id "TSS2026";		gnl|BL_ORD_ID|33516	efu-miR-19 MIMAT0034994 Eptesicus fuscus miR-19	25	Eptesicus fuscus					100	48	http://www.ncbi.nlm.nih.gov/sviewer/viewer.cgi?tool=portal&sendto=on&log$=seqview&db=nuccore&dopt=fasta&sort=&val=DS634813&from=321372&to=321399&maxplex=1	>gb|DS634813.1|:321372-321399 Ixodes scapularis 1108462740498 genomic scaffold, whole genome shotgun sequence CAGAAGGATTTGCACAGCCGAAAGGAGA	GGATTTGCACAG	GGATTTGCACAG
Putative new miRNA	DS634813	XLOC_002014	DS634813:392487-392510	infected	uninfected	OK	786.442	931.751	0.244604	0.191787	0.80255	0.919502	no	1.18477	DS634813	392488	392510	23	isc-mir-1468	chi-miR-1468-5p MIMAT0035969 Capra hircus miR-1468-5p	gene_id "XLOC_002014"; transcript_id "TCONS_00002055"; exon_number "1"; oId "CUFF.2026.1"; class_code "u"; tss_id "TSS2027";		gnl|BL_ORD_ID|34491	chi-miR-1468-5p MIMAT0035969 Capra hircus miR-1468-5p	22	Capra hircus					100	50	http://www.ncbi.nlm.nih.gov/sviewer/viewer.cgi?tool=portal&sendto=on&log$=seqview&db=nuccore&dopt=fasta&sort=&val=DS634813&from=392488&to=392510&maxplex=1	>gb|DS634813.1|:392488-392510 Ixodes scapularis 1108462740498 genomic scaffold, whole genome shotgun sequence ACAAAAGCTCGGTGTTTTGCTGA	TGTTTTGCTGA	TGTTTTGCTGA
Putative new miRNA	DS634813	XLOC_002015	DS634813:513373-513446	infected	uninfected	OK	104.368	0	negative inf	negative nan	5e-05	0.0021842	yes	0	DS634813	513374	513446	73	isc-mir9555b	bra-miR9555b-3p MIMAT0035680 Brassica rapa miR9555b-3p	gene_id "XLOC_002015"; transcript_id "TCONS_00002056"; exon_number "1"; oId "CUFF.2028.1"; class_code "u"; tss_id "TSS2028";		gnl|BL_ORD_ID|34202	bra-miR9555b-3p MIMAT0035680 Brassica rapa miR9555b-3p	21	Brassica rapa	PMID:24559317	Development			92.8571	66.6667	http://www.ncbi.nlm.nih.gov/sviewer/viewer.cgi?tool=portal&sendto=on&log$=seqview&db=nuccore&dopt=fasta&sort=&val=DS634813&from=513374&to=513446&maxplex=1	>gb|DS634813.1|:513374-513446 Ixodes scapularis 1108462740498 genomic scaffold, whole genome shotgun sequence TGGAAGTTCTCAACACCGGCGACGCACCGTAGCCCGAGTTAAAAACTTGCAACGCCGTAACTCTACGAGT TAT	TTAAAAACTTGCAA	TTAGAAACTTGCAA
Putative new miRNA	DS635129	XLOC_002033	DS635129:25511-25538	infected	uninfected	OK	331.045	0	negative inf	negative nan	0.0009	0.0235764	yes	0	DS635129	25512	25538	27	isc-mir-5894a	hco-miR-5894a MIMAT0023334 Haemonchus contortus miR-5894a	gene_id "XLOC_002033"; transcript_id "TCONS_00002075"; exon_number "1"; oId "CUFF.2048.1"; class_code "u"; tss_id "TSS2046";		gnl|BL_ORD_ID|22861	hco-miR-5894a MIMAT0023334 Haemonchus contortus miR-5894a	24	Haemonchus contortus	PMID:22216965	Unknown			100	45.8333	http://www.ncbi.nlm.nih.gov/sviewer/viewer.cgi?tool=portal&sendto=on&log$=seqview&db=nuccore&dopt=fasta&sort=&val=DS635129&from=25512&to=25538&maxplex=1	>gb|DS635129.1|:25512-25538 Ixodes scapularis 1108462746544 genomic scaffold, whole genome shotgun sequence ACGCATGCCACCGCTACACCAGGATTT	CCGCTACACCA	CCGCTACACCA
Putative new miRNA	DS635181	XLOC_002037	DS635181:937-965	infected	uninfected	OK	251.216	87.5133	-1.52136	-0.884098	0.25825	0.618638	no	0.348359	DS635181	938	965	28	isc-mir900	ppt-miR900-5p MIMAT0004961 Physcomitrella patens miR900-5p	gene_id "XLOC_002037"; transcript_id "TCONS_00002079"; exon_number "1"; oId "CUFF.2057.1"; class_code "u"; tss_id "TSS2050";		gnl|BL_ORD_ID|6076	ppt-miR900-5p MIMAT0004961 Physcomitrella patens miR900-5p	21	Physcomitrella patens					100	57.1429	http://www.ncbi.nlm.nih.gov/sviewer/viewer.cgi?tool=portal&sendto=on&log$=seqview&db=nuccore&dopt=fasta&sort=&val=DS635181&from=938&to=965&maxplex=1	>gb|DS635181.1|:938-965 Ixodes scapularis 1108462748228 genomic scaffold, whole genome shotgun sequence ATTCTACATTGCTGTGTTCTTGGTAGAA	GCTGTGTTCTTG	GCTGTGTTCTTG
Putative new miRNA	DS635298	XLOC_002047	DS635298:788-808	infected	uninfected	OK	2031.19	0	negative inf	negative nan	0.00545	0.090649	no	0	DS635298	789	808	20	isc-mir-8325	ppc-miR-8325-5p MIMAT0033194 Pristionchus pacificus miR-8325-5p	gene_id "XLOC_002047"; transcript_id "TCONS_00002089"; exon_number "1"; oId "CUFF.2063.1"; class_code "u"; tss_id "TSS2060";		gnl|BL_ORD_ID|31717	ppc-miR-8325-5p MIMAT0033194 Pristionchus pacificus miR-8325-5p	23	Pristionchus pacificus					100	43.4783	http://www.ncbi.nlm.nih.gov/sviewer/viewer.cgi?tool=portal&sendto=on&log$=seqview&db=nuccore&dopt=fasta&sort=&val=DS635298&from=789&to=808&maxplex=1	>gb|DS635298.1|:789-808 Ixodes scapularis 1108462750508 genomic scaffold, whole genome shotgun sequence TGTCAGAGCGGTTGCCATTC	GTTGCCATTC	GTTGCCATTC
Putative new miRNA	DS635313	XLOC_002055	DS635313:51068-51091	infected	uninfected	OK	587.254	662.028	0.172906	0.119261	0.86285	0.941996	no	1.12733	DS635313	51069	51091	23	isc-mir2275b	bdi-miR2275b MIMAT0035534 Brachypodium distachyon miR2275b	gene_id "XLOC_002055"; transcript_id "TCONS_00002097"; exon_number "1"; oId "CUFF.2066.1"; class_code "u"; tss_id "TSS2068";		gnl|BL_ORD_ID|34056	bdi-miR2275b MIMAT0035534 Brachypodium distachyon miR2275b	22	Brachypodium distachyon					100	50	http://www.ncbi.nlm.nih.gov/sviewer/viewer.cgi?tool=portal&sendto=on&log$=seqview&db=nuccore&dopt=fasta&sort=&val=DS635313&from=51069&to=51091&maxplex=1	>gb|DS635313.1|:51069-51091 Ixodes scapularis 1108462750770 genomic scaffold, whole genome shotgun sequence CTAGTGCACTCGAAGAAACTGAG	GAAGAAACTGA	GAAGAAACTGA
Putative new miRNA	DS635313	XLOC_002056	DS635313:78123-78211	infected	uninfected	OK	14.3949	18.5852	0.368593	0.265792	0.71535	0.883121	no	1.2911	DS635313	78124	78211	88	isc-mir-1639	gga-miR-1639 MIMAT0007514 Gallus gallus miR-1639	gene_id "XLOC_002056"; transcript_id "TCONS_00002098"; exon_number "1"; oId "CUFF.2067.1"; class_code "u"; tss_id "TSS2069";		gnl|BL_ORD_ID|8242	gga-miR-1639 MIMAT0007514 Gallus gallus miR-1639	21	Gallus gallus					94.1176	76.1905	http://www.ncbi.nlm.nih.gov/sviewer/viewer.cgi?tool=portal&sendto=on&log$=seqview&db=nuccore&dopt=fasta&sort=&val=DS635313&from=78124&to=78211&maxplex=1	>gb|DS635313.1|:78124-78211 Ixodes scapularis 1108462750770 genomic scaffold, whole genome shotgun sequence AACAGACGAAGAGGAGCTTCATTAGAGGATTGTGCAAGGTACTTGCCACGACGCCGCGTGTTTTTTTGTT TTTTATTGTTTTATTTGT	TTGTGCAAGGTAC-TTG	TTGTGCAAGGTACGTTG
Putative new miRNA	DS635313	XLOC_002057	DS635313:402947-402974	infected	uninfected	OK	619.484	11.8664	-5.70611	-3.44108	0.20415	0.602622	no	0.0191553	DS635313	402948	402974	27	isc-mir-2890	bta-miR-2890 MIMAT0013848 Bos taurus miR-2890	gene_id "XLOC_002057"; transcript_id "TCONS_00002099"; exon_number "1"; oId "CUFF.2070.1"; class_code "u"; tss_id "TSS2070";		gnl|BL_ORD_ID|14439	bta-miR-2890 MIMAT0013848 Bos taurus miR-2890	20	Bos taurus					93.3333	75	http://www.ncbi.nlm.nih.gov/sviewer/viewer.cgi?tool=portal&sendto=on&log$=seqview&db=nuccore&dopt=fasta&sort=&val=DS635313&from=402948&to=402974&maxplex=1	>gb|DS635313.1|:402948-402974 Ixodes scapularis 1108462750770 genomic scaffold, whole genome shotgun sequence TCTCCCCCCGCCGCTCCCGTCGACTCT	CCCCCGCCGCTCCCG	CCCCGGCCGCTCCCG
Putative new miRNA	DS635313	XLOC_002058	DS635313:474162-474187	infected	uninfected	OK	681.395	616.404	-0.144615	-0.117777	0.86645	0.942837	no	0.904621	DS635313	474163	474187	25	isc-mir-2393	bta-miR-2393 MIMAT0011946 Bos taurus miR-2393	gene_id "XLOC_002058"; transcript_id "TCONS_00002100"; exon_number "1"; oId "CUFF.2072.1"; class_code "u"; tss_id "TSS2071";		gnl|BL_ORD_ID|12660	bta-miR-2393 MIMAT0011946 Bos taurus miR-2393	20	Bos taurus					93.3333	70	http://www.ncbi.nlm.nih.gov/sviewer/viewer.cgi?tool=portal&sendto=on&log$=seqview&db=nuccore&dopt=fasta&sort=&val=DS635313&from=474163&to=474187&maxplex=1	>gb|DS635313.1|:474163-474187 Ixodes scapularis 1108462750770 genomic scaffold, whole genome shotgun sequence GTGTCCGGACTTTTGTTTTCTGTTT	TTTTGTTTTCTGTTT	TTTTGTTTTCT-TTT
Putative new miRNA	DS635313	XLOC_002059	DS635313:552440-552525	infected	uninfected	OK	9.5182	14.0987	0.566802	0.350902	0.68145	0.870872	no	1.48124	DS635313	552441	552525	85	isc-mir-8286b	ppc-miR-8286b-3p MIMAT0033241 Pristionchus pacificus miR-8286b-3p	gene_id "XLOC_002059"; transcript_id "TCONS_00002101"; exon_number "1"; oId "CUFF.2073.1"; class_code "u"; tss_id "TSS2072";		gnl|BL_ORD_ID|31764	ppc-miR-8286b-3p MIMAT0033241 Pristionchus pacificus miR-8286b-3p	19	Pristionchus pacificus					100	57.8947	http://www.ncbi.nlm.nih.gov/sviewer/viewer.cgi?tool=portal&sendto=on&log$=seqview&db=nuccore&dopt=fasta&sort=&val=DS635313&from=552441&to=552525&maxplex=1	>gb|DS635313.1|:552441-552525 Ixodes scapularis 1108462750770 genomic scaffold, whole genome shotgun sequence AATAAGAACTTTGGTGGAATTGCCACTTTAGCCGAATCGGGATGACACCCGTCATATCGATTCGGCTGAG GTGTCCATTCGGCTG	AAGAACTTTGG	AAGAACTTTGG
Putative new miRNA	DS635313	XLOC_002060	DS635313:876389-876411	infected	uninfected	OK	1906.19	0	negative inf	negative nan	0.0006	0.0173151	yes	0	DS635313	876390	876411	22	isc-mir-1006	dvi-miR-1006-5p MIMAT0035553 Drosophila virilis miR-1006-5p	gene_id "XLOC_002060"; transcript_id "TCONS_00002102"; exon_number "1"; oId "CUFF.2078.1"; class_code "u"; tss_id "TSS2073";		gnl|BL_ORD_ID|34075	dvi-miR-1006-5p MIMAT0035553 Drosophila virilis miR-1006-5p	26	Drosophila virilis	PMID:24448446	Development			92.8571	53.8462	http://www.ncbi.nlm.nih.gov/sviewer/viewer.cgi?tool=portal&sendto=on&log$=seqview&db=nuccore&dopt=fasta&sort=&val=DS635313&from=876390&to=876411&maxplex=1	>gb|DS635313.1|:876390-876411 Ixodes scapularis 1108462750770 genomic scaffold, whole genome shotgun sequence AAGAAATTGAAACATGGCAAAA	GAAATTGAAACATG	GAAATTGAAATATG
Putative new miRNA	DS635408	XLOC_002062	DS635408:380-402	infected	uninfected	OK	526.417	0	negative inf	negative nan	0.03535	0.314726	no	0	DS635408	381	402	22	isc-mir-425	oha-miR-425-5p MIMAT0036921 Ophiophagus hannah miR-425-5p	gene_id "XLOC_002062"; transcript_id "TCONS_00002104"; exon_number "1"; oId "CUFF.2087.1"; class_code "u"; tss_id "TSS2075";		gnl|BL_ORD_ID|35443	oha-miR-425-5p MIMAT0036921 Ophiophagus hannah miR-425-5p	22	Ophiophagus hannah					100	45.4545	http://www.ncbi.nlm.nih.gov/sviewer/viewer.cgi?tool=portal&sendto=on&log$=seqview&db=nuccore&dopt=fasta&sort=&val=DS635408&from=381&to=402&maxplex=1	>gb|DS635408.1|:381-402 Ixodes scapularis 1108462752342 genomic scaffold, whole genome shotgun sequence CGATCGTGTCAGGACCCGAAGG	GATCGTGTCA	GATCGTGTCA
Putative new miRNA	DS635414	XLOC_002063	DS635414:2995-3016	infected	uninfected	OK	694.114	7392.84	3.41289	2.11043	0.04995	0.379482	no	10.6508	DS635414	2996	3016	21	isc-mir163	aly-miR163-5p.1 MIMAT0017677 Arabidopsis lyrata miR163-5p.1	gene_id "XLOC_002063"; transcript_id "TCONS_00002105"; exon_number "1"; oId "CUFF.2088.1"; class_code "u"; tss_id "TSS2076";		gnl|BL_ORD_ID|16421	aly-miR163-5p.1 MIMAT0017677 Arabidopsis lyrata miR163-5p.1	20	Arabidopsis lyrata					100	55	http://www.ncbi.nlm.nih.gov/sviewer/viewer.cgi?tool=portal&sendto=on&log$=seqview&db=nuccore&dopt=fasta&sort=&val=DS635414&from=2996&to=3016&maxplex=1	>gb|DS635414.1|:2996-3016 Ixodes scapularis 1108462752506 genomic scaffold, whole genome shotgun sequence CGAGTTCCAGCGTTTCACTTA	CGAGTTCCAGC	CGAGTTCCAGC
Putative new miRNA	DS635506	XLOC_002065	DS635506:865-894	infected	uninfected	OK	62.4485	131.822	1.07785	0.529515	0.46055	0.749382	no	2.11089	DS635506	866	894	29	isc-mir5213	mtr-miR5213-3p MIMAT0021147 Medicago truncatula miR5213-3p	gene_id "XLOC_002065"; transcript_id "TCONS_00002107"; exon_number "1"; oId "CUFF.2092.1"; class_code "u"; tss_id "TSS2078";		gnl|BL_ORD_ID|20887	mtr-miR5213-3p MIMAT0021147 Medicago truncatula miR5213-3p	21	Medicago truncatula					92.3077	61.9048	http://www.ncbi.nlm.nih.gov/sviewer/viewer.cgi?tool=portal&sendto=on&log$=seqview&db=nuccore&dopt=fasta&sort=&val=DS635506&from=866&to=894&maxplex=1	>gb|DS635506.1|:866-894 Ixodes scapularis 1108462754194 genomic scaffold, whole genome shotgun sequence TGAGTACTTCGACGGTGTATCGGCACTAC	GTGTATCGGCACT	GTGTATCTGCACT
Putative new miRNA	DS635599	XLOC_002107	DS635599:957935-957980	infected	uninfected	OK	25.6427	76.7575	1.58176	0.973781	0.19065	0.601971	no	2.99335	DS635599	957936	957980	45	isc-mir8043	stu-miR8043 MIMAT0030957 Solanum tuberosum miR8043	gene_id "XLOC_002107"; transcript_id "TCONS_00002149"; exon_number "1"; oId "CUFF.2103.1"; class_code "u"; tss_id "TSS2120";		gnl|BL_ORD_ID|30083	stu-miR8043 MIMAT0030957 Solanum tuberosum miR8043	21	Solanum tuberosum					100	52.381	http://www.ncbi.nlm.nih.gov/sviewer/viewer.cgi?tool=portal&sendto=on&log$=seqview&db=nuccore&dopt=fasta&sort=&val=DS635599&from=957936&to=957980&maxplex=1	>gb|DS635599.1|:957936-957980 Ixodes scapularis 1108462755910 genomic scaffold, whole genome shotgun sequence AATAGAGTTAGCAAAGTCCAATCACCGTCTTGCGTACCTCTATTT	CAAAGTCCAAT	CAAAGTCCAAT
Putative new miRNA	DS635637	XLOC_002108	DS635637:952-983	infected	uninfected	OK	145.958	103.596	-0.494588	-0.331837	0.6547	0.857734	no	0.709766	DS635637	953	983	31	isc-mir-4668	hsa-miR-4668-5p MIMAT0019745 Homo sapiens miR-4668-5p	gene_id "XLOC_002108"; transcript_id "TCONS_00002150"; exon_number "1"; oId "CUFF.2105.1"; class_code "u"; tss_id "TSS2121";		gnl|BL_ORD_ID|19693	hsa-miR-4668-5p MIMAT0019745 Homo sapiens miR-4668-5p	23	Homo sapiens					100	52.1739	http://www.ncbi.nlm.nih.gov/sviewer/viewer.cgi?tool=portal&sendto=on&log$=seqview&db=nuccore&dopt=fasta&sort=&val=DS635637&from=953&to=983&maxplex=1	>gb|DS635637.1|:953-983 Ixodes scapularis 1108462756742 genomic scaffold, whole genome shotgun sequence CGGACGGCAGGAACCCTGGACAAATCCTTTG	GACAAATCCTTT	GACAAATCCTTT
Putative new miRNA	DS635945	XLOC_002120	DS635945:164-187	infected	uninfected	OK	561.342	729.403	0.377837	0.247446	0.73065	0.888843	no	1.29939	DS635945	165	187	23	isc-mir5664	ath-miR5664 MIMAT0022442 Arabidopsis thaliana miR5664	gene_id "XLOC_002120"; transcript_id "TCONS_00002162"; exon_number "1"; oId "CUFF.2115.1"; class_code "u"; tss_id "TSS2133";		gnl|BL_ORD_ID|22225	ath-miR5664 MIMAT0022442 Arabidopsis thaliana miR5664	21	Arabidopsis thaliana					100	47.619	http://www.ncbi.nlm.nih.gov/sviewer/viewer.cgi?tool=portal&sendto=on&log$=seqview&db=nuccore&dopt=fasta&sort=&val=DS635945&from=165&to=187&maxplex=1	>gb|DS635945.1|:165-187 Ixodes scapularis 1108462762614 genomic scaffold, whole genome shotgun sequence ACAGTGAGATATCGGTCTGACTT	TATCGGTCTG	TATCGGTCTG
Putative new miRNA	DS636135	XLOC_002132	DS636135:235184-235203	infected	uninfected	OK	4086.42	27394	2.74495	2.71534	0.01035	0.139201	no	6.70367	DS636135	235185	235203	19	isc-mir-3504	sja-miR-3504 MIMAT0016313 Schistosoma japonicum miR-3504	gene_id "XLOC_002132"; transcript_id "TCONS_00002177"; exon_number "1"; oId "CUFF.2128.1"; class_code "u"; tss_id "TSS2147";		gnl|BL_ORD_ID|17202	sja-miR-3504 MIMAT0016313 Schistosoma japonicum miR-3504	20	Schistosoma japonicum					100	55	http://www.ncbi.nlm.nih.gov/sviewer/viewer.cgi?tool=portal&sendto=on&log$=seqview&db=nuccore&dopt=fasta&sort=&val=DS636135&from=235185&to=235203&maxplex=1	>gb|DS636135.1|:235185-235203 Ixodes scapularis 1108462766418 genomic scaffold, whole genome shotgun sequence AGCCCCCCCTTCTGACGAG	CCCCTTCTGAC	CCCCTTCTGAC
Putative new miRNA	DS636135	XLOC_002133	DS636135:247067-247089	infected	uninfected	OK	175.472	4005.28	4.51259	5.26217	0.20555	0.602622	no	22.8257	DS636135	247068	247089	22	isc-mir-8286b	ppc-miR-8286b-3p MIMAT0033241 Pristionchus pacificus miR-8286b-3p	gene_id "XLOC_002133"; transcript_id "TCONS_00002178"; exon_number "1"; oId "CUFF.2129.1"; class_code "u"; tss_id "TSS2148";		gnl|BL_ORD_ID|31764	ppc-miR-8286b-3p MIMAT0033241 Pristionchus pacificus miR-8286b-3p	19	Pristionchus pacificus					100	57.8947	http://www.ncbi.nlm.nih.gov/sviewer/viewer.cgi?tool=portal&sendto=on&log$=seqview&db=nuccore&dopt=fasta&sort=&val=DS636135&from=247068&to=247089&maxplex=1	>gb|DS636135.1|:247068-247089 Ixodes scapularis 1108462766418 genomic scaffold, whole genome shotgun sequence TTTGCCAAAGTTCGAGAACCAA	TGCCAAAGTTC	TGCCAAAGTTC
Putative new miRNA	DS636212	XLOC_002142	DS636212:408028-408088	infected	uninfected	OK	40.9491	46.1687	0.173083	0.1435	0.8384	0.933114	no	1.12747	DS636212	408029	408088	60	isc-mir-6013	tca-miR-6013-3p MIMAT0023568 Tribolium castaneum miR-6013-3p	gene_id "XLOC_002142"; transcript_id "TCONS_00002187"; exon_number "1"; oId "CUFF.2134.1"; class_code "u"; tss_id "TSS2157";		gnl|BL_ORD_ID|23101	tca-miR-6013-3p MIMAT0023568 Tribolium castaneum miR-6013-3p	19	Tribolium castaneum					92.8571	73.6842	http://www.ncbi.nlm.nih.gov/sviewer/viewer.cgi?tool=portal&sendto=on&log$=seqview&db=nuccore&dopt=fasta&sort=&val=DS636212&from=408029&to=408088&maxplex=1	>gb|DS636212.1|:408029-408088 Ixodes scapularis 1108462767996 genomic scaffold, whole genome shotgun sequence GGACCAAGTCAGGCGGCCGTCAGCCCGTCGAGTTCAACTGACAGGCCGCCTGATTCAGCA	AGGCGGCCGTCAGC	AGGCGGTCGTCAGC
Putative new miRNA	DS636212	XLOC_002143	DS636212:514088-514111	infected	uninfected	OK	605.675	1532.49	1.33926	1.03781	0.15985	0.586338	no	2.53022	DS636212	514089	514111	23	isc-mir9750	gma-miR9750 MIMAT0036378 Glycine max miR9750	gene_id "XLOC_002143"; transcript_id "TCONS_00002188"; exon_number "1"; oId "CUFF.2135.1"; class_code "u"; tss_id "TSS2158";		gnl|BL_ORD_ID|34900	gma-miR9750 MIMAT0036378 Glycine max miR9750	22	Glycine max					100	50	http://www.ncbi.nlm.nih.gov/sviewer/viewer.cgi?tool=portal&sendto=on&log$=seqview&db=nuccore&dopt=fasta&sort=&val=DS636212&from=514089&to=514111&maxplex=1	>gb|DS636212.1|:514089-514111 Ixodes scapularis 1108462767996 genomic scaffold, whole genome shotgun sequence AAACAAAGGAAATGTGCTCTCTG	ATGTGCTCTCT	ATGTGCTCTCT
Putative new miRNA	DS636212	XLOC_002144	DS636212:515527-515548	infected	uninfected	OK	2019.97	6246.31	1.62867	1.3539	0.09895	0.506732	no	3.09228	DS636212	515528	515548	21	isc-mir-19c	ssa-miR-19c-5p MIMAT0032465 Salmo salar miR-19c-5p	gene_id "XLOC_002144"; transcript_id "TCONS_00002189"; exon_number "1"; oId "CUFF.2136.1"; class_code "u"; tss_id "TSS2159";		gnl|BL_ORD_ID|30988	ssa-miR-19c-5p MIMAT0032465 Salmo salar miR-19c-5p	23	Salmo salar					93.3333	65.2174	http://www.ncbi.nlm.nih.gov/sviewer/viewer.cgi?tool=portal&sendto=on&log$=seqview&db=nuccore&dopt=fasta&sort=&val=DS636212&from=515528&to=515548&maxplex=1	>gb|DS636212.1|:515528-515548 Ixodes scapularis 1108462767996 genomic scaffold, whole genome shotgun sequence TAGTTTTGCGGCTTTGAAATT	AGTTTTGCGGCTTTG	AGTTTTGCTGCTTTG
Putative new miRNA	DS636411	XLOC_002167	DS636411:9620-9736	infected	uninfected	OK	2.25461	8.26036	1.87333	0.804968	0.29825	0.648144	no	3.66376	DS636411	9621	9736	116	isc-mir-8981	eca-miR-8981 MIMAT0034518 Equus caballus miR-8981	gene_id "XLOC_002167"; transcript_id "TCONS_00002212"; exon_number "1"; oId "CUFF.2159.1"; class_code "u"; tss_id "TSS2182";		gnl|BL_ORD_ID|33040	eca-miR-8981 MIMAT0034518 Equus caballus miR-8981	24	Equus caballus					85.7143	87.5	http://www.ncbi.nlm.nih.gov/sviewer/viewer.cgi?tool=portal&sendto=on&log$=seqview&db=nuccore&dopt=fasta&sort=&val=DS636411&from=9621&to=9736&maxplex=1	>gb|DS636411.1|:9621-9736 Ixodes scapularis 1108462772730 genomic scaffold, whole genome shotgun sequence TTTTTGTTTCGCTGTGCATGGTGGGCAGGTGAGTTCCCAGTGTTCATTTCTACCCAAGATTCATCGTGTT TGGATCGCCTCAGATTTGCGGCAATGTCGCGTCGGAGGGATCTCGG	TTTTGTTTCGCTGTGCATGGT	TTTTGCATCGCTGTGCTTGGT
Putative new miRNA	DS636411	XLOC_002168	DS636411:54708-54734	infected	uninfected	OK	169.043	1103.6	2.70676	1.67415	0.07785	0.464326	no	6.52852	DS636411	54709	54734	26	isc-mir-rL1-30	rlcv-miR-rL1-30-3p MIMAT0016954 Rhesus lymphocryptovirus miR-rL1-30-3p	gene_id "XLOC_002168"; transcript_id "TCONS_00002213"; exon_number "1"; oId "CUFF.2160.1"; class_code "u"; tss_id "TSS2183";		gnl|BL_ORD_ID|14758	rlcv-miR-rL1-30-3p MIMAT0016954 Rhesus lymphocryptovirus miR-rL1-30-3p	22	Rhesus lymphocryptovirus					100	59.0909	http://www.ncbi.nlm.nih.gov/sviewer/viewer.cgi?tool=portal&sendto=on&log$=seqview&db=nuccore&dopt=fasta&sort=&val=DS636411&from=54709&to=54734&maxplex=1	>gb|DS636411.1|:54709-54734 Ixodes scapularis 1108462772730 genomic scaffold, whole genome shotgun sequence ATGACCTTCGAAAACTGGCGTCTCAA	GACCTTCGAAAAC	GACCTTCGAAAAC
Putative new miRNA	DS636487	XLOC_002175	DS636487:395-415	infected	uninfected	OK	3048.82	2258.79	-0.4327	-0.466934	0.6842	0.870915	no	0.740874	DS636487	396	415	20	isc-mir-96	ssa-miR-96-3p MIMAT0032717 Salmo salar miR-96-3p	gene_id "XLOC_002175"; transcript_id "TCONS_00002220"; exon_number "1"; oId "CUFF.2164.1"; class_code "u"; tss_id "TSS2190";		gnl|BL_ORD_ID|31240	ssa-miR-96-3p MIMAT0032717 Salmo salar miR-96-3p	22	Salmo salar					92.8571	59.0909	http://www.ncbi.nlm.nih.gov/sviewer/viewer.cgi?tool=portal&sendto=on&log$=seqview&db=nuccore&dopt=fasta&sort=&val=DS636487&from=396&to=415&maxplex=1	>gb|DS636487.1|:396-415 Ixodes scapularis 1108462774224 genomic scaffold, whole genome shotgun sequence TGAGCAGCACTACAACATGA	GCACTACAACATGA	GCACTACA-CATGA
Putative new miRNA	DS636539	XLOC_002176	DS636539:228-257	infected	uninfected	OK	80.7635	41.8778	-0.947517	-0.582138	0.62535	0.84383	no	0.518524	DS636539	229	257	29	isc-mir-9105	eca-miR-9105 MIMAT0034652 Equus caballus miR-9105	gene_id "XLOC_002176"; transcript_id "TCONS_00002221"; exon_number "1"; oId "CUFF.2167.1"; class_code "u"; tss_id "TSS2191";		gnl|BL_ORD_ID|33174	eca-miR-9105 MIMAT0034652 Equus caballus miR-9105	21	Equus caballus					100	52.381	http://www.ncbi.nlm.nih.gov/sviewer/viewer.cgi?tool=portal&sendto=on&log$=seqview&db=nuccore&dopt=fasta&sort=&val=DS636539&from=229&to=257&maxplex=1	>gb|DS636539.1|:229-257 Ixodes scapularis 1108462775254 genomic scaffold, whole genome shotgun sequence ATCGCTAGATGCCGAAGTCCGTGTTTCCA	ATGCCGAAGTC	ATGCCGAAGTC
Putative new miRNA	DS636613	XLOC_002181	DS636613:74132-74160	infected	uninfected	OK	511.121	243.99	-1.06685	-0.91556	0.2137	0.604874	no	0.477363	DS636613	74133	74160	28	isc-mir-3144	hsa-miR-3144-5p MIMAT0015014 Homo sapiens miR-3144-5p	gene_id "XLOC_002181"; transcript_id "TCONS_00002226"; exon_number "1"; oId "CUFF.2170.1"; class_code "u"; tss_id "TSS2196";		gnl|BL_ORD_ID|15782	hsa-miR-3144-5p MIMAT0015014 Homo sapiens miR-3144-5p	22	Homo sapiens					100	54.5455	http://www.ncbi.nlm.nih.gov/sviewer/viewer.cgi?tool=portal&sendto=on&log$=seqview&db=nuccore&dopt=fasta&sort=&val=DS636613&from=74133&to=74160&maxplex=1	>gb|DS636613.1|:74133-74160 Ixodes scapularis 1108462776344 genomic scaffold, whole genome shotgun sequence GTCGAACATCTCTTTGGTCGATCAGCGG	ATCTCTTTGGTC	ATCTCTTTGGTC
Putative new miRNA	DS636710	XLOC_002191	DS636710:64043-64091	infected	uninfected	OK	284.472	124.115	-1.19661	-1.14971	0.10005	0.510393	no	0.4363	DS636710	64044	64091	48	isc-mir-3756	ame-miR-3756 MIMAT0018527 Apis mellifera miR-3756	gene_id "XLOC_002191"; transcript_id "TCONS_00002237"; exon_number "1"; oId "CUFF.2184.1"; class_code "u"; tss_id "TSS2206";		gnl|BL_ORD_ID|18248	ame-miR-3756 MIMAT0018527 Apis mellifera miR-3756	22	Apis mellifera					100	59.0909	http://www.ncbi.nlm.nih.gov/sviewer/viewer.cgi?tool=portal&sendto=on&log$=seqview&db=nuccore&dopt=fasta&sort=&val=DS636710&from=64044&to=64091&maxplex=1	>gb|DS636710.1|:64044-64091 Ixodes scapularis 1108462778402 genomic scaffold, whole genome shotgun sequence GAACGTTCTTGATTTCTTTCATTGTTGGTTCTTGATAGAGCGAAACAC	TGATTTCTTTCAT	TGATTTCTTTCAT
Putative new miRNA	DS636766	XLOC_002194	DS636766:15646-15665	infected	uninfected	OK	2668.96	1221.07	-1.12813	-0.990201	0.43845	0.733719	no	0.457508	DS636766	15647	15665	19	isc-mir-3062	mmu-miR-3062-3p MIMAT0014831 Mus musculus miR-3062-3p	gene_id "XLOC_002194"; transcript_id "TCONS_00002240"; exon_number "1"; oId "CUFF.2188.1"; class_code "u"; tss_id "TSS2209";		gnl|BL_ORD_ID|15605	mmu-miR-3062-3p MIMAT0014831 Mus musculus miR-3062-3p	19	Mus musculus					100	57.8947	http://www.ncbi.nlm.nih.gov/sviewer/viewer.cgi?tool=portal&sendto=on&log$=seqview&db=nuccore&dopt=fasta&sort=&val=DS636766&from=15647&to=15665&maxplex=1	>gb|DS636766.1|:15647-15665 Ixodes scapularis 1108462779422 genomic scaffold, whole genome shotgun sequence TACCGTCGAGAAAGTGTGC	GAGAAAGTGTG	GAGAAAGTGTG
Putative new miRNA	DS636786	XLOC_002203	DS636786:93440-93464	infected	uninfected	OK	96.279	203.82	1.082	2.64921	0.4923	0.768512	no	2.11697	DS636786	93441	93464	24	isc-mir-5594	cel-miR-5594-5p MIMAT0022309 Caenorhabditis elegans miR-5594-5p	gene_id "XLOC_002203"; transcript_id "TCONS_00002249"; exon_number "1"; oId "CUFF.2190.1"; class_code "u"; tss_id "TSS2218";		gnl|BL_ORD_ID|22086	cel-miR-5594-5p MIMAT0022309 Caenorhabditis elegans miR-5594-5p	22	Caenorhabditis elegans					87.5	72.7273	http://www.ncbi.nlm.nih.gov/sviewer/viewer.cgi?tool=portal&sendto=on&log$=seqview&db=nuccore&dopt=fasta&sort=&val=DS636786&from=93441&to=93464&maxplex=1	>gb|DS636786.1|:93441-93464 Ixodes scapularis 1108462779872 genomic scaffold, whole genome shotgun sequence AAAAAAAAGCGTCCTGTAGTTTGT	AAGCGTCCTGTAGTTT	AAGAGTACTGTAGTTT
Putative new miRNA	DS636786	XLOC_002204	DS636786:300343-300468	infected	uninfected	OK	2.11599	8.06845	1.93096	0.858067	0.2887	0.641691	no	3.81309	DS636786	300344	300468	125	isc-mir-6525	bta-miR-6525 MIMAT0025554 Bos taurus miR-6525	gene_id "XLOC_002204"; transcript_id "TCONS_00002250"; exon_number "1"; oId "CUFF.2192.1"; class_code "u"; tss_id "TSS2219";		gnl|BL_ORD_ID|25339	bta-miR-6525 MIMAT0025554 Bos taurus miR-6525	20	Bos taurus					100	70	http://www.ncbi.nlm.nih.gov/sviewer/viewer.cgi?tool=portal&sendto=on&log$=seqview&db=nuccore&dopt=fasta&sort=&val=DS636786&from=300344&to=300468&maxplex=1	>gb|DS636786.1|:300344-300468 Ixodes scapularis 1108462779872 genomic scaffold, whole genome shotgun sequence CACACAGCACACACACTCGATGTCGACACGAATCTGGGGAAAGCAGGGGCCACAAGCACGCAGGCGACCA CGCCGAGTCGCCGCCGAAGCGGGGGACGACGCAGCAGCAGTAGCCCACGAATCCC	CTGGGGAAAGCAGG	CTGGGGAAAGCAGG
Putative new miRNA	DS636787	XLOC_002225	DS636787:285061-285184	infected	uninfected	OK	10.0554	8.21605	-0.291459	-0.197726	0.79985	0.918412	no	0.817078	DS636787	285062	285184	123	isc-mir-1285b	ppy-miR-1285b MIMAT0016208 Pongo pygmaeus miR-1285b	gene_id "XLOC_002225"; transcript_id "TCONS_00002272"; exon_number "1"; oId "CUFF.2196.1"; class_code "u"; tss_id "TSS2240";		gnl|BL_ORD_ID|17097	ppy-miR-1285b MIMAT0016208 Pongo pygmaeus miR-1285b	22	Pongo pygmaeus					93.3333	68.1818	http://www.ncbi.nlm.nih.gov/sviewer/viewer.cgi?tool=portal&sendto=on&log$=seqview&db=nuccore&dopt=fasta&sort=&val=DS636787&from=285062&to=285184&maxplex=1	>gb|DS636787.1|:285062-285184 Ixodes scapularis 1108462779908 genomic scaffold, whole genome shotgun sequence GACATCGTCTCACTTTGATGCATTCGCACAAAGGGTAGCAAAAGGCCGCTAGCGACCACAAAAGTTATAT CATCGACAGCATACACTGCACAGGAAGTCACGTGGATCGCATGAGCGCTTTGT	GTCTCACTTTGATGC	GTCTCACTTTGTTGC
Putative new miRNA	DS636787	XLOC_002226	DS636787:488469-488491	infected	uninfected	OK	2120.49	1814.36	-0.224941	-0.293919	0.7981	0.918011	no	0.855632	DS636787	488470	488491	22	isc-mir-7894	prd-miR-7894-5p MIMAT0030574 Panagrellus redivivus miR-7894-5p	gene_id "XLOC_002226"; transcript_id "TCONS_00002273"; exon_number "1"; oId "CUFF.2198.1"; class_code "u"; tss_id "TSS2241";		gnl|BL_ORD_ID|29651	prd-miR-7894-5p MIMAT0030574 Panagrellus redivivus miR-7894-5p	22	Panagrellus redivivus					100	50	http://www.ncbi.nlm.nih.gov/sviewer/viewer.cgi?tool=portal&sendto=on&log$=seqview&db=nuccore&dopt=fasta&sort=&val=DS636787&from=488470&to=488491&maxplex=1	>gb|DS636787.1|:488470-488491 Ixodes scapularis 1108462779908 genomic scaffold, whole genome shotgun sequence GTGGATTGTCGCCAACCAGTGT	TGTCGCCAACC	TGTCGCCAACC
Putative new miRNA	DS636921	XLOC_002256	DS636921:32598-32621	infected	uninfected	OK	631.587	1440.55	1.18957	0.879623	0.22895	0.612554	no	2.28084	DS636921	32599	32621	23	isc-mir-6790	mml-miR-6790-3p MIMAT0028289 Macaca mulatta miR-6790-3p	gene_id "XLOC_002256"; transcript_id "TCONS_00002303"; exon_number "1"; oId "CUFF.2215.1"; class_code "u"; tss_id "TSS2271";		gnl|BL_ORD_ID|27177	mml-miR-6790-3p MIMAT0028289 Macaca mulatta miR-6790-3p	22	Macaca mulatta					100	50	http://www.ncbi.nlm.nih.gov/sviewer/viewer.cgi?tool=portal&sendto=on&log$=seqview&db=nuccore&dopt=fasta&sort=&val=DS636921&from=32599&to=32621&maxplex=1	>gb|DS636921.1|:32599-32621 Ixodes scapularis 1108462782038 genomic scaffold, whole genome shotgun sequence CCCGACCGGAGTTGCCGAACTTG	GGAGTTGCCGA	GGAGTTGCCGA
Putative new miRNA	DS636921	XLOC_002257	DS636921:46596-46617	infected	uninfected	OK	6574.62	3704.18	-0.827755	-1.04104	0.36935	0.690701	no	0.563406	DS636921	46597	46617	21	isc-mir-4637	ppy-miR-4637 MIMAT0024390 Pongo pygmaeus miR-4637	gene_id "XLOC_002257"; transcript_id "TCONS_00002304"; exon_number "1"; oId "CUFF.2216.1"; class_code "u"; tss_id "TSS2272";		gnl|BL_ORD_ID|23957	ppy-miR-4637 MIMAT0024390 Pongo pygmaeus miR-4637	22	Pongo pygmaeus					100	50	http://www.ncbi.nlm.nih.gov/sviewer/viewer.cgi?tool=portal&sendto=on&log$=seqview&db=nuccore&dopt=fasta&sort=&val=DS636921&from=46597&to=46617&maxplex=1	>gb|DS636921.1|:46597-46617 Ixodes scapularis 1108462782038 genomic scaffold, whole genome shotgun sequence TTTTCTCGCGTTGAATCTGCA	TTGAATCTGCA	TTGAATCTGCA
Putative new miRNA	DS636921	XLOC_002258	DS636921:397391-397486	infected	uninfected	OK	19.8333	0	negative inf	negative nan	0.00105	0.0264597	yes	0	DS636921	397392	397486	95	isc-mir1512c	gma-miR1512c MIMAT0022458 Glycine max miR1512c	gene_id "XLOC_002258"; transcript_id "TCONS_00002305"; exon_number "1"; oId "CUFF.2217.1"; class_code "u"; tss_id "TSS2273";		gnl|BL_ORD_ID|22243	gma-miR1512c MIMAT0022458 Glycine max miR1512c	22	Glycine max	PMID:21219599 PMID:22156213	Development	Gene expression		100	50	http://www.ncbi.nlm.nih.gov/sviewer/viewer.cgi?tool=portal&sendto=on&log$=seqview&db=nuccore&dopt=fasta&sort=&val=DS636921&from=397392&to=397486&maxplex=1	>gb|DS636921.1|:397392-397486 Ixodes scapularis 1108462782038 genomic scaffold, whole genome shotgun sequence TCTACGACCCTGTAGGCTTCCTGAAACTAGTCTTGGGCGGGTTCCCGAAACCCAGTTCCTTCATGTTTAT CTGCAAAAAAAAAAAATGTTCAGTT	AATGTTCAGTT	AATGTTCAGTT
Putative new miRNA	DS636921	XLOC_002259	DS636921:444658-444677	infected	uninfected	OK	250.3	976.859	1.96449	16.0539	0.45095	0.742217	no	3.90275	DS636921	444659	444677	19	isc-mir-2253c	ppc-miR-2253c-3p MIMAT0033002 Pristionchus pacificus miR-2253c-3p	gene_id "XLOC_002259"; transcript_id "TCONS_00002306"; exon_number "1"; oId "CUFF.2218.1"; class_code "u"; tss_id "TSS2274";		gnl|BL_ORD_ID|31525	ppc-miR-2253c-3p MIMAT0033002 Pristionchus pacificus miR-2253c-3p	23	Pristionchus pacificus					92.3077	56.5217	http://www.ncbi.nlm.nih.gov/sviewer/viewer.cgi?tool=portal&sendto=on&log$=seqview&db=nuccore&dopt=fasta&sort=&val=DS636921&from=444659&to=444677&maxplex=1	>gb|DS636921.1|:444659-444677 Ixodes scapularis 1108462782038 genomic scaffold, whole genome shotgun sequence TTGAATCTGCTAAAACTCC	CTGCTAAAACTCC	CTGCTGAAACTCC
Putative new miRNA	DS637111	XLOC_002269	DS637111:126491-126570	infected	uninfected	OK	29.0657	74.7101	1.36198	1.18939	0.1176	0.53711	no	2.57039	DS637111	126492	126570	79	isc-mir3469	esi-miR3469-5p MIMAT0017763 Ectocarpus siliculosus miR3469-5p	gene_id "XLOC_002269"; transcript_id "TCONS_00002316"; exon_number "1"; oId "CUFF.2238.1"; class_code "u"; tss_id "TSS2284";		gnl|BL_ORD_ID|16507	esi-miR3469-5p MIMAT0017763 Ectocarpus siliculosus miR3469-5p	21	Ectocarpus siliculosus					100	61.9048	http://www.ncbi.nlm.nih.gov/sviewer/viewer.cgi?tool=portal&sendto=on&log$=seqview&db=nuccore&dopt=fasta&sort=&val=DS637111&from=126492&to=126570&maxplex=1	>gb|DS637111.1|:126492-126570 Ixodes scapularis 1108462785624 genomic scaffold, whole genome shotgun sequence GCTCAGGGAGGATGGTCGGTCGCACTTCTCCCGGGAGGTGTGGCCACTGCTTAGGTCCTTGCGGACTGGT CGGCGCCGT	GGAGGATGGTCGG	GGAGGATGGTCGG
Putative new miRNA	DS637180	XLOC_002271	DS637180:25666-25689	infected	uninfected	OK	3403.65	0	negative inf	negative nan	5e-05	0.0021842	yes	0	DS637180	25667	25689	23	isc-mir8780	gra-miR8780 MIMAT0034230 Gossypium raimondii miR8780	gene_id "XLOC_002271"; transcript_id "TCONS_00002318"; exon_number "1"; oId "CUFF.2245.1"; class_code "u"; tss_id "TSS2286";		gnl|BL_ORD_ID|32752	gra-miR8780 MIMAT0034230 Gossypium raimondii miR8780	24	Gossypium raimondii	PMID:24044642	Development			100	37.5	http://www.ncbi.nlm.nih.gov/sviewer/viewer.cgi?tool=portal&sendto=on&log$=seqview&db=nuccore&dopt=fasta&sort=&val=DS637180&from=25667&to=25689&maxplex=1	>gb|DS637180.1|:25667-25689 Ixodes scapularis 1108462786982 genomic scaffold, whole genome shotgun sequence ACAAAGCGCCCGTCGGCATGCAA	ACAAAGCGC	ACAAAGCGC
Putative new miRNA	DS637334	XLOC_002294	DS637334:4610-4630	infected	uninfected	OK	1503.69	451.758	-1.73488	-1.36808	0.3617	0.685914	no	0.300433	DS637334	4611	4630	20	isc-mir-9378	dme-miR-9378-5p MIMAT0035219 Drosophila melanogaster miR-9378-5p	gene_id "XLOC_002294"; transcript_id "TCONS_00002341"; exon_number "1"; oId "CUFF.2265.1"; class_code "u"; tss_id "TSS2309";		gnl|BL_ORD_ID|33741	dme-miR-9378-5p MIMAT0035219 Drosophila melanogaster miR-9378-5p	24	Drosophila melanogaster					100	45.8333	http://www.ncbi.nlm.nih.gov/sviewer/viewer.cgi?tool=portal&sendto=on&log$=seqview&db=nuccore&dopt=fasta&sort=&val=DS637334&from=4611&to=4630&maxplex=1	>gb|DS637334.1|:4611-4630 Ixodes scapularis 1108462790408 genomic scaffold, whole genome shotgun sequence GGGAGGTCTCACTGAGATCA	GAGGTCTCACT	GAGGTCTCACT
Putative new miRNA	DS637425	XLOC_002295	DS637425:582-606	infected	uninfected	OK	456.576	3212.65	2.81484	2.07641	0.023	0.242683	no	7.0364	DS637425	583	606	24	isc-mir-3533	bta-miR-3533 MIMAT0036975 Bos taurus miR-3533	gene_id "XLOC_002295"; transcript_id "TCONS_00002342"; exon_number "1"; oId "CUFF.2266.1"; class_code "u"; tss_id "TSS2310";		gnl|BL_ORD_ID|35497	bta-miR-3533 MIMAT0036975 Bos taurus miR-3533	20	Bos taurus					100	60	http://www.ncbi.nlm.nih.gov/sviewer/viewer.cgi?tool=portal&sendto=on&log$=seqview&db=nuccore&dopt=fasta&sort=&val=DS637425&from=583&to=606&maxplex=1	>gb|DS637425.1|:583-606 Ixodes scapularis 1108462792160 genomic scaffold, whole genome shotgun sequence AGTCGCTTGACGTGGACATCATTG	TGACGTGGACAT	TGACGTGGACAT
Putative new miRNA	DS637550	XLOC_002298	DS637550:16117-16167	infected	uninfected	OK	56.5539	165.901	1.55262	1.36418	0.0727	0.448411	no	2.9335	DS637550	16118	16167	50	isc-mir-9124	eca-miR-9124 MIMAT0034675 Equus caballus miR-9124	gene_id "XLOC_002298"; transcript_id "TCONS_00002345"; exon_number "1"; oId "CUFF.2267.1"; class_code "u"; tss_id "TSS2313";		gnl|BL_ORD_ID|33197	eca-miR-9124 MIMAT0034675 Equus caballus miR-9124	23	Equus caballus					93.3333	65.2174	http://www.ncbi.nlm.nih.gov/sviewer/viewer.cgi?tool=portal&sendto=on&log$=seqview&db=nuccore&dopt=fasta&sort=&val=DS637550&from=16118&to=16167&maxplex=1	>gb|DS637550.1|:16118-16167 Ixodes scapularis 1108462794318 genomic scaffold, whole genome shotgun sequence ATATTTCGAGATGAACAAACAGCTGTTGAGTTCAATGGCTATTATTCGTC	CTGTTGAGTTCAATG	CTGTTGAGTTCCATG
Putative new miRNA	DS637575	XLOC_002300	DS637575:2864-2897	infected	uninfected	OK	980.27	1353.95	0.46592	0.503991	0.46355	0.751214	no	1.3812	DS637575	2865	2897	33	isc-mir-7880r	str-miR-7880r-5p MIMAT0033386 Strongyloides ratti miR-7880r-5p	gene_id "XLOC_002300"; transcript_id "TCONS_00002347"; exon_number "1"; oId "CUFF.2268.1"; class_code "u"; tss_id "TSS2315";		gnl|BL_ORD_ID|31909	str-miR-7880r-5p MIMAT0033386 Strongyloides ratti miR-7880r-5p	22	Strongyloides ratti					100	45.4545	http://www.ncbi.nlm.nih.gov/sviewer/viewer.cgi?tool=portal&sendto=on&log$=seqview&db=nuccore&dopt=fasta&sort=&val=DS637575&from=2865&to=2897&maxplex=1	>gb|DS637575.1|:2865-2897 Ixodes scapularis 1108462794802 genomic scaffold, whole genome shotgun sequence CGAGCAACCCAAGCTTCAGTACGAATAGAGATC	GAGCAACCCA	GAGCAACCCA
Putative new miRNA	DS637592	XLOC_002303	DS637592:1275-1295	infected	uninfected	OK	20638.3	0	negative inf	negative nan	5e-05	0.0021842	yes	0	DS637592	1276	1295	20	isc-mir7716	bdi-miR7716-5p MIMAT0030154 Brachypodium distachyon miR7716-5p	gene_id "XLOC_002303"; transcript_id "TCONS_00002350"; exon_number "1"; oId "CUFF.2271.1"; class_code "u"; tss_id "TSS2318";		gnl|BL_ORD_ID|29208	bdi-miR7716-5p MIMAT0030154 Brachypodium distachyon miR7716-5p	24	Brachypodium distachyon	PMID:23264558	Response to stress			100	50	http://www.ncbi.nlm.nih.gov/sviewer/viewer.cgi?tool=portal&sendto=on&log$=seqview&db=nuccore&dopt=fasta&sort=&val=DS637592&from=1276&to=1295&maxplex=1	>gb|DS637592.1|:1276-1295 Ixodes scapularis 1108462795034 genomic scaffold, whole genome shotgun sequence TGGAGAGAAGAACGATGATC	AGAGAAGAACGA	AGAGAAGAACGA
Putative new miRNA	DS637618	XLOC_002305	DS637618:2548-2591	infected	uninfected	OK	23.1721	10.7309	-1.11062	-0.558666	0.49655	0.770394	no	0.463096	DS637618	2549	2591	43	isc-mir-8206	cel-miR-8206-3p MIMAT0032830 Caenorhabditis elegans miR-8206-3p	gene_id "XLOC_002305"; transcript_id "TCONS_00002352"; exon_number "1"; oId "CUFF.2275.1"; class_code "u"; tss_id "TSS2320";		gnl|BL_ORD_ID|31353	cel-miR-8206-3p MIMAT0032830 Caenorhabditis elegans miR-8206-3p	21	Caenorhabditis elegans					100	57.1429	http://www.ncbi.nlm.nih.gov/sviewer/viewer.cgi?tool=portal&sendto=on&log$=seqview&db=nuccore&dopt=fasta&sort=&val=DS637618&from=2549&to=2591&maxplex=1	>gb|DS637618.1|:2549-2591 Ixodes scapularis 1108462795548 genomic scaffold, whole genome shotgun sequence CGCAATATTTGTAATCTGAAAAAAGCAACTGGTACCTCTGTTG	TGTAATCTGAAA	TGTAATCTGAAA
Putative new miRNA	DS637736	XLOC_002322	DS637736:225-277	infected	uninfected	OK	11.1604	0	negative inf	negative nan	0.05545	0.397704	no	0	DS637736	226	277	52	isc-mir6297b	ppe-miR6297b MIMAT0027336 Prunus persica miR6297b	gene_id "XLOC_002322"; transcript_id "TCONS_00002369"; exon_number "1"; oId "CUFF.2285.1"; class_code "u"; tss_id "TSS2337";		gnl|BL_ORD_ID|24663	ppe-miR6297b MIMAT0027336 Prunus persica miR6297b	23	Prunus persica					92.8571	60.8696	http://www.ncbi.nlm.nih.gov/sviewer/viewer.cgi?tool=portal&sendto=on&log$=seqview&db=nuccore&dopt=fasta&sort=&val=DS637736&from=226&to=277&maxplex=1	>gb|DS637736.1|:226-277 Ixodes scapularis 1108462797656 genomic scaffold, whole genome shotgun sequence AGACATGCCGACGCTCCAGCGCCACGACAATAGAAACCGGCAGCCGAGACAC	GCGCCACGACAATA	GCGCGACGACAATA
Putative new miRNA	DS637847	XLOC_002337	DS637847:149172-149212	infected	uninfected	OK	117.699	6.28122	-4.22791	-2.50187	0.2362	0.612554	no	0.0533668	DS637847	149173	149212	40	isc-mir-6764	hsa-miR-6764-3p MIMAT0027429 Homo sapiens miR-6764-3p	gene_id "XLOC_002337"; transcript_id "TCONS_00002384"; exon_number "1"; oId "CUFF.2298.1"; class_code "u"; tss_id "TSS2352";		gnl|BL_ORD_ID|25729	hsa-miR-6764-3p MIMAT0027429 Homo sapiens miR-6764-3p	21	Homo sapiens					93.3333	66.6667	http://www.ncbi.nlm.nih.gov/sviewer/viewer.cgi?tool=portal&sendto=on&log$=seqview&db=nuccore&dopt=fasta&sort=&val=DS637847&from=149173&to=149212&maxplex=1	>gb|DS637847.1|:149173-149212 Ixodes scapularis 1108462799454 genomic scaffold, whole genome shotgun sequence ACTACCCGGTGTCAAGGAAACGACAAAAGATCTATTACAA	TGTCAAGGAAACGAC	TGTCAAGGAAA-GAC
Putative new miRNA	DS638190	XLOC_002347	DS638190:699-782	infected	uninfected	OK	98.1359	116.891	0.252317	0.237434	0.7366	0.891821	no	1.19111	DS638190	700	782	83	isc-mir-7229	mmu-miR-7229-3p MIMAT0028427 Mus musculus miR-7229-3p	gene_id "XLOC_002347"; transcript_id "TCONS_00002394"; exon_number "1"; oId "CUFF.2312.1"; class_code "u"; tss_id "TSS2362";		gnl|BL_ORD_ID|27313	mmu-miR-7229-3p MIMAT0028427 Mus musculus miR-7229-3p	24	Mus musculus					93.3333	62.5	http://www.ncbi.nlm.nih.gov/sviewer/viewer.cgi?tool=portal&sendto=on&log$=seqview&db=nuccore&dopt=fasta&sort=&val=DS638190&from=700&to=782&maxplex=1	>gb|DS638190.1|:700-782 Ixodes scapularis 1108462805724 genomic scaffold, whole genome shotgun sequence TGAAGTTGTGTTAGCTGTACATATATTTTTAGCATCTCAACATGTAAGCAGATATCAGAACAGTGACTTT GCAAACCCAGTAA	CAGAACAGTGACTTT	CAGACCAGTGACTTT
Putative new miRNA	DS638237	XLOC_002354	DS638237:54111-54132	infected	uninfected	OK	651.197	2780.75	2.09431	1.28329	0.13425	0.559071	no	4.27021	DS638237	54112	54132	21	isc-mir-148b	ssa-miR-148b-3p MIMAT0032382 Salmo salar miR-148b-3p	gene_id "XLOC_002354"; transcript_id "TCONS_00002401"; exon_number "1"; oId "CUFF.2316.1"; class_code "u"; tss_id "TSS2369";		gnl|BL_ORD_ID|30905	ssa-miR-148b-3p MIMAT0032382 Salmo salar miR-148b-3p	22	Salmo salar					100	54.5455	http://www.ncbi.nlm.nih.gov/sviewer/viewer.cgi?tool=portal&sendto=on&log$=seqview&db=nuccore&dopt=fasta&sort=&val=DS638237&from=54112&to=54132&maxplex=1	>gb|DS638237.1|:54112-54132 Ixodes scapularis 1108462806542 genomic scaffold, whole genome shotgun sequence ATCCACAGAACTTTATGGCCT	ACAGAACTTTAT	ACAGAACTTTAT
Putative new miRNA	DS638343	XLOC_002367	DS638343:42364-42387	infected	uninfected	OK	88.6656	306.454	1.78922	4.49588	0.34695	0.677294	no	3.45629	DS638343	42365	42387	23	isc-mir-667	rno-miR-667-5p MIMAT0017369 Rattus norvegicus miR-667-5p	gene_id "XLOC_002367"; transcript_id "TCONS_00002414"; exon_number "1"; oId "CUFF.2330.1"; class_code "u"; tss_id "TSS2382";		gnl|BL_ORD_ID|13985	rno-miR-667-5p MIMAT0017369 Rattus norvegicus miR-667-5p	24	Rattus norvegicus					100	50	http://www.ncbi.nlm.nih.gov/sviewer/viewer.cgi?tool=portal&sendto=on&log$=seqview&db=nuccore&dopt=fasta&sort=&val=DS638343&from=42365&to=42387&maxplex=1	>gb|DS638343.1|:42365-42387 Ixodes scapularis 1108462808390 genomic scaffold, whole genome shotgun sequence AGCAACCGTCCACCAGCACCTTT	TCCACCAGCACC	TCCACCAGCACC
Putative new miRNA	DS638385	XLOC_002370	DS638385:621-697	infected	uninfected	OK	26.5922	19.6304	-0.437918	-0.321345	0.6537	0.857337	no	0.738201	DS638385	622	697	76	isc-mir-2331	chi-miR-2331 MIMAT0036084 Capra hircus miR-2331	gene_id "XLOC_002370"; transcript_id "TCONS_00002417"; exon_number "1"; oId "CUFF.2334.1"; class_code "u"; tss_id "TSS2385";		gnl|BL_ORD_ID|34606	chi-miR-2331 MIMAT0036084 Capra hircus miR-2331	20	Capra hircus					94.1176	85	http://www.ncbi.nlm.nih.gov/sviewer/viewer.cgi?tool=portal&sendto=on&log$=seqview&db=nuccore&dopt=fasta&sort=&val=DS638385&from=622&to=697&maxplex=1	>gb|DS638385.1|:622-697 Ixodes scapularis 1108462809360 genomic scaffold, whole genome shotgun sequence TGAACCAGCAGCAGCCGTGCAATGTGGTGAAACTGGGTGACCGAGAAGTCTGCAGCCAGAGAAGCTTGGT TTCCTT	CTGCAGCCAGAGAAGCT	CTGCAGCCAAAGAAGCT
Putative new miRNA	DS638442	XLOC_002372	DS638442:5-26	infected	uninfected	OK	2850.56	7589.97	1.41285	1.22906	0.0992	0.507196	no	2.66262	DS638442	6	26	21	isc-mir-963	dvi-miR-963-5p MIMAT0035582 Drosophila virilis miR-963-5p	gene_id "XLOC_002372"; transcript_id "TCONS_00002419"; exon_number "1"; oId "CUFF.2337.1"; class_code "u"; tss_id "TSS2387";		gnl|BL_ORD_ID|34104	dvi-miR-963-5p MIMAT0035582 Drosophila virilis miR-963-5p	25	Drosophila virilis					100	40	http://www.ncbi.nlm.nih.gov/sviewer/viewer.cgi?tool=portal&sendto=on&log$=seqview&db=nuccore&dopt=fasta&sort=&val=DS638442&from=6&to=26&maxplex=1	>gb|DS638442.1|:6-26 Ixodes scapularis 1108462811058 genomic scaffold, whole genome shotgun sequence ACATAAACTTCTGATATGTCT	TCTGATATGT	TCTGATATGT
Putative new miRNA	DS638461	XLOC_002374	DS638461:1103-1127	infected	uninfected	OK	326.749	226.466	-0.528886	-0.403746	0.70865	0.881126	no	0.693089	DS638461	1104	1127	24	isc-mir-85	cbn-miR-85 MIMAT0029780 Caenorhabditis brenneri miR-85	gene_id "XLOC_002374"; transcript_id "TCONS_00002421"; exon_number "1"; oId "CUFF.2336.1"; class_code "u"; tss_id "TSS2389";		gnl|BL_ORD_ID|28729	cbn-miR-85 MIMAT0029780 Caenorhabditis brenneri miR-85	24	Caenorhabditis brenneri					100	50	http://www.ncbi.nlm.nih.gov/sviewer/viewer.cgi?tool=portal&sendto=on&log$=seqview&db=nuccore&dopt=fasta&sort=&val=DS638461&from=1104&to=1127&maxplex=1	>gb|DS638461.1|:1104-1127 Ixodes scapularis 1108462811342 genomic scaffold, whole genome shotgun sequence TGAGTTGTCTACAAAGTATTTTTT	TACAAAGTATTT	TACAAAGTATTT
Putative new miRNA	DS638511	XLOC_002376	DS638511:8684-8725	infected	uninfected	OK	33.723	111.309	1.72277	1.08055	0.1719	0.598267	no	3.30068	DS638511	8685	8725	41	isc-mir7723a	bdi-miR7723a-5p MIMAT0030172 Brachypodium distachyon miR7723a-5p	gene_id "XLOC_002376"; transcript_id "TCONS_00002423"; exon_number "1"; oId "CUFF.2341.1"; class_code "u"; tss_id "TSS2391";		gnl|BL_ORD_ID|29226	bdi-miR7723a-5p MIMAT0030172 Brachypodium distachyon miR7723a-5p	24	Brachypodium distachyon					100	50	http://www.ncbi.nlm.nih.gov/sviewer/viewer.cgi?tool=portal&sendto=on&log$=seqview&db=nuccore&dopt=fasta&sort=&val=DS638511&from=8685&to=8725&maxplex=1	>gb|DS638511.1|:8685-8725 Ixodes scapularis 1108462812172 genomic scaffold, whole genome shotgun sequence GATTCGAAAAATCTCTTGGCCTTCTTTCGTCGCTGTATGGT	TCTTGGCCTTCT	TCTTGGCCTTCT
Putative new miRNA	DS638738	XLOC_002388	DS638738:896-915	infected	uninfected	OK	2639.94	0	negative inf	negative nan	0.01205	0.152553	no	0	DS638738	897	915	19	isc-mir-32	bta-miR-32 MIMAT0009283 Bos taurus miR-32	gene_id "XLOC_002388"; transcript_id "TCONS_00002435"; exon_number "1"; oId "CUFF.2351.1"; class_code "u"; tss_id "TSS2403";		gnl|BL_ORD_ID|10845	bta-miR-32 MIMAT0009283 Bos taurus miR-32	23	Bos taurus					100	52.1739	http://www.ncbi.nlm.nih.gov/sviewer/viewer.cgi?tool=portal&sendto=on&log$=seqview&db=nuccore&dopt=fasta&sort=&val=DS638738&from=897&to=915&maxplex=1	>gb|DS638738.1|:897-915 Ixodes scapularis 1108462816588 genomic scaffold, whole genome shotgun sequence GACGGTCGCACATGACTAA	GCACATGACTAA	GCACATGACTAA
Putative new miRNA	DS638752	XLOC_002390	DS638752:9040-9124	infected	uninfected	OK	33.6872	49.457	0.553973	0.493609	0.48185	0.76253	no	1.46812	DS638752	9041	9124	84	isc-mir-64e	crm-miR-64e MIMAT0011628 Caenorhabditis remanei miR-64e	gene_id "XLOC_002390"; transcript_id "TCONS_00002437"; exon_number "1"; oId "CUFF.2354.1"; class_code "u"; tss_id "TSS2405";		gnl|BL_ORD_ID|12343	crm-miR-64e MIMAT0011628 Caenorhabditis remanei miR-64e	23	Caenorhabditis remanei					100	60.8696	http://www.ncbi.nlm.nih.gov/sviewer/viewer.cgi?tool=portal&sendto=on&log$=seqview&db=nuccore&dopt=fasta&sort=&val=DS638752&from=9041&to=9124&maxplex=1	>gb|DS638752.1|:9041-9124 Ixodes scapularis 1108462816882 genomic scaffold, whole genome shotgun sequence TTATTCTTGTTGACGATAATACAAAATATGTGGGGTATATTCTTGAATCGTTACAGTGTCATATTATAAA CTTATTCACTTTTC	GTTACAGTGTCATA	GTTACAGTGTCATA
Putative new miRNA	DS638777	XLOC_002392	DS638777:1032-1052	infected	uninfected	OK	5770.2	0	negative inf	negative nan	5e-05	0.0021842	yes	0	DS638777	1033	1052	20	isc-let-7b	csa-let-7b MIMAT0006117 Ciona savignyi let-7b	gene_id "XLOC_002392"; transcript_id "TCONS_00002439"; exon_number "1"; oId "CUFF.2358.1"; class_code "u"; tss_id "TSS2407";		gnl|BL_ORD_ID|8023	csa-let-7b MIMAT0006117 Ciona savignyi let-7b	22	Ciona savignyi	PMID:18339653	Unknown			100	77.2727	http://www.ncbi.nlm.nih.gov/sviewer/viewer.cgi?tool=portal&sendto=on&log$=seqview&db=nuccore&dopt=fasta&sort=&val=DS638777&from=1033&to=1052&maxplex=1	>gb|DS638777.1|:1033-1052 Ixodes scapularis 1108462817306 genomic scaffold, whole genome shotgun sequence AGAGGTAGTAGGTTATGTGT	GAGGTAGTAGGTTATGT	GAGGTAGTAGGTTATGT
Putative new miRNA	DS638914	XLOC_002396	DS638914:5364-5443	infected	uninfected	OK	7.86726	42.2917	2.42644	1.49077	0.08385	0.478502	no	5.37566	DS638914	5365	5443	79	isc-mir-6950	mmu-miR-6950-5p MIMAT0027800 Mus musculus miR-6950-5p	gene_id "XLOC_002396"; transcript_id "TCONS_00002443"; exon_number "1"; oId "CUFF.2366.1"; class_code "u"; tss_id "TSS2411";		gnl|BL_ORD_ID|26100	mmu-miR-6950-5p MIMAT0027800 Mus musculus miR-6950-5p	23	Mus musculus					100	52.1739	http://www.ncbi.nlm.nih.gov/sviewer/viewer.cgi?tool=portal&sendto=on&log$=seqview&db=nuccore&dopt=fasta&sort=&val=DS638914&from=5365&to=5443&maxplex=1	>gb|DS638914.1|:5365-5443 Ixodes scapularis 1108462819350 genomic scaffold, whole genome shotgun sequence GGTGGAGTGGAGGATTCTACAAGCTCAGCAAGGGCTTGTGATGGCACCCTACAAGTCTCTTTCTCGTCGC ATAAAAAGC	TGGAGTGGAGGA	TGGAGTGGAGGA
Putative new miRNA	DS638984	XLOC_002402	DS638984:100086-100107	infected	uninfected	OK	998.254	2272.32	1.18669	0.72135	0.36595	0.688342	no	2.27629	DS638984	100087	100107	21	isc-mir8133	ppe-miR8133-3p MIMAT0031564 Prunus persica miR8133-3p	gene_id "XLOC_002402"; transcript_id "TCONS_00002449"; exon_number "1"; oId "CUFF.2374.1"; class_code "u"; tss_id "TSS2417";		gnl|BL_ORD_ID|30485	ppe-miR8133-3p MIMAT0031564 Prunus persica miR8133-3p	21	Prunus persica					100	47.619	http://www.ncbi.nlm.nih.gov/sviewer/viewer.cgi?tool=portal&sendto=on&log$=seqview&db=nuccore&dopt=fasta&sort=&val=DS638984&from=100087&to=100107&maxplex=1	>gb|DS638984.1|:100087-100107 Ixodes scapularis 1108462820552 genomic scaffold, whole genome shotgun sequence GGGAAGGACGTCCGCATCGCG	ACGTCCGCAT	ACGTCCGCAT
Putative new miRNA	DS638984	XLOC_002403	DS638984:190354-190376	infected	uninfected	OK	0	279.132	inf	negative nan	0.05125	0.384944	no	#DIV/0!	DS638984	190355	190376	22	isc-let-7a	sme-let-7a-3p MIMAT0012087 Schmidtea mediterranea let-7a-3p	gene_id "XLOC_002403"; transcript_id "TCONS_00002450"; exon_number "1"; oId "CUFF.2375.1"; class_code "u"; tss_id "TSS2418";		gnl|BL_ORD_ID|5358	sme-let-7a-3p MIMAT0012087 Schmidtea mediterranea let-7a-3p	23	Schmidtea mediterranea					100	47.8261	http://www.ncbi.nlm.nih.gov/sviewer/viewer.cgi?tool=portal&sendto=on&log$=seqview&db=nuccore&dopt=fasta&sort=&val=DS638984&from=190355&to=190376&maxplex=1	>gb|DS638984.1|:190355-190376 Ixodes scapularis 1108462820552 genomic scaffold, whole genome shotgun sequence AAAAAAAAATTGAACACTCACT	AAAATTGAACA	AAAATTGAACA
Putative new miRNA	DS639029	XLOC_002404	DS639029:4508-4529	infected	uninfected	OK	1922.4	0	negative inf	negative nan	0.0007	0.0192573	yes	0	DS639029	4509	4529	21	isc-mir-8321	ppc-miR-8321-5p MIMAT0033182 Pristionchus pacificus miR-8321-5p	gene_id "XLOC_002404"; transcript_id "TCONS_00002451"; exon_number "1"; oId "CUFF.2379.1"; class_code "u"; tss_id "TSS2419";		gnl|BL_ORD_ID|31705	ppc-miR-8321-5p MIMAT0033182 Pristionchus pacificus miR-8321-5p	22	Pristionchus pacificus	PMID:23729632	Gene expression			100	59.0909	http://www.ncbi.nlm.nih.gov/sviewer/viewer.cgi?tool=portal&sendto=on&log$=seqview&db=nuccore&dopt=fasta&sort=&val=DS639029&from=4509&to=4529&maxplex=1	>gb|DS639029.1|:4509-4529 Ixodes scapularis 1108462821370 genomic scaffold, whole genome shotgun sequence TTTTGGATTCAGACTGACACA	ATTCAGACTGACA	ATTCAGACTGACA
Putative new miRNA	DS639053	XLOC_002405	DS639053:115-240	infected	uninfected	OK	23.0859	15.6258	-0.563084	-0.493838	0.4734	0.75745	no	0.676855	DS639053	116	240	125	isc-mir395c	ata-miR395c-3p MIMAT0037211 Aegilops tauschii miR395c-3p	gene_id "XLOC_002405"; transcript_id "TCONS_00002452"; exon_number "1"; oId "CUFF.2380.1"; class_code "u"; tss_id "TSS2420";		gnl|BL_ORD_ID|35733	ata-miR395c-3p MIMAT0037211 Aegilops tauschii miR395c-3p	20	Aegilops tauschii					94.1176	85	http://www.ncbi.nlm.nih.gov/sviewer/viewer.cgi?tool=portal&sendto=on&log$=seqview&db=nuccore&dopt=fasta&sort=&val=DS639053&from=116&to=240&maxplex=1	>gb|DS639053.1|:116-240 Ixodes scapularis 1108462821750 genomic scaffold, whole genome shotgun sequence CACCACGCAATGCTCCACATAGAAACAACAGACCTAAACAAAGACACAACACAGATGTCATCATTGACAG CATAGATAAACAACTTGAGAACAAAATTAGTTCCACCAAACACTTTTTATTATCA	AGTTCCACCAAACACTT	AGTTCCCCCAAACACTT
Putative new miRNA	DS639206	XLOC_002418	DS639206:548-573	infected	uninfected	OK	1872.38	1701.36	-0.138187	-0.130455	0.84745	0.936497	no	0.908662	DS639206	549	573	25	isc-mir-135b	bbe-miR-135b-5p MIMAT0031589 Branchiostoma belcheri miR-135b-5p	gene_id "XLOC_002418"; transcript_id "TCONS_00002465"; exon_number "1"; oId "CUFF.2395.1"; class_code "u"; tss_id "TSS2433";		gnl|BL_ORD_ID|30511	bbe-miR-135b-5p MIMAT0031589 Branchiostoma belcheri miR-135b-5p	21	Branchiostoma belcheri					100	52.381	http://www.ncbi.nlm.nih.gov/sviewer/viewer.cgi?tool=portal&sendto=on&log$=seqview&db=nuccore&dopt=fasta&sort=&val=DS639206&from=549&to=573&maxplex=1	>gb|DS639206.1|:549-573 Ixodes scapularis 1108462824208 genomic scaffold, whole genome shotgun sequence ACTGCTCTGGGGTTTCATCCTTTTT	TTTCATCCTTT	TTTCATCCTTT
Putative new miRNA	DS639274	XLOC_002420	DS639274:30083-30187	infected	uninfected	OK	21.281	12.2117	-0.801307	-0.618523	0.3897	0.704332	no	0.573831	DS639274	30084	30187	104	isc-mir7778	bdi-miR7778-5p MIMAT0030310 Brachypodium distachyon miR7778-5p	gene_id "XLOC_002420"; transcript_id "TCONS_00002467"; exon_number "1"; oId "CUFF.2397.1"; class_code "u"; tss_id "TSS2435";		gnl|BL_ORD_ID|29364	bdi-miR7778-5p MIMAT0030310 Brachypodium distachyon miR7778-5p	24	Brachypodium distachyon					93.3333	62.5	http://www.ncbi.nlm.nih.gov/sviewer/viewer.cgi?tool=portal&sendto=on&log$=seqview&db=nuccore&dopt=fasta&sort=&val=DS639274&from=30084&to=30187&maxplex=1	>gb|DS639274.1|:30084-30187 Ixodes scapularis 1108462825598 genomic scaffold, whole genome shotgun sequence ATGGGAGACGCGGACATCTCGCGCTGCGTTCGGCCGGGTGCCGGGAAGAGGAAGAAGCAGTCATCGCGAA GAGTGTCTGCAGCCGCGCACGGCGACTCCGGCCG	GCCGCGCACGGCGAC	GCCGCGCACGCCGAC
Putative new miRNA	DS639353	XLOC_002428	DS639353:492-513	infected	uninfected	OK	421.16	0	negative inf	negative nan	0.0604	0.414124	no	0	DS639353	493	513	21	isc-mir5677	gma-miR5677 MIMAT0022465 Glycine max miR5677	gene_id "XLOC_002428"; transcript_id "TCONS_00002475"; exon_number "1"; oId "CUFF.2405.1"; class_code "u"; tss_id "TSS2443";		gnl|BL_ORD_ID|22250	gma-miR5677 MIMAT0022465 Glycine max miR5677	21	Glycine max					100	57.1429	http://www.ncbi.nlm.nih.gov/sviewer/viewer.cgi?tool=portal&sendto=on&log$=seqview&db=nuccore&dopt=fasta&sort=&val=DS639353&from=493&to=513&maxplex=1	>gb|DS639353.1|:493-513 Ixodes scapularis 1108462827076 genomic scaffold, whole genome shotgun sequence TGAAGTTAATCAAGCTGTAAT	TTAATCAAGCTG	TTAATCAAGCTG
Putative new miRNA	DS639404	XLOC_002430	DS639404:507-624	infected	uninfected	OK	8.55461	11.1183	0.378159	0.255875	0.72385	0.88632	no	1.29969	DS639404	508	624	117	isc-mir7511	ghr-miR7511 MIMAT0029160 Gossypium hirsutum miR7511	gene_id "XLOC_002430"; transcript_id "TCONS_00002477"; exon_number "1"; oId "CUFF.2406.1"; class_code "u"; tss_id "TSS2445";		gnl|BL_ORD_ID|28084	ghr-miR7511 MIMAT0029160 Gossypium hirsutum miR7511	24	Gossypium hirsutum					93.75	62.5	http://www.ncbi.nlm.nih.gov/sviewer/viewer.cgi?tool=portal&sendto=on&log$=seqview&db=nuccore&dopt=fasta&sort=&val=DS639404&from=508&to=624&maxplex=1	>gb|DS639404.1|:508-624 Ixodes scapularis 1108462828100 genomic scaffold, whole genome shotgun sequence CACAGGAATTTCCGTACAGTCGAGCACAACACGAACATGCGAAAACTTCTCAAAACAGACCGGCAAGTTA TGCAGAACTTCATCCTGAGACGGCCAAGTTATGGCAGTCTTAAGAAA	ACATGCGAAAACTTCT	ACATGC-AAAACTTCT
Putative new miRNA	DS639500	XLOC_002433	DS639500:47271-47336	infected	uninfected	OK	28.9325	24.6172	-0.233025	-0.180435	0.8268	0.928653	no	0.850849	DS639500	47272	47336	65	isc-mir-2226	cbr-miR-2226-5p MIMAT0011499 Caenorhabditis briggsae miR-2226-5p	gene_id "XLOC_002433"; transcript_id "TCONS_00002480"; exon_number "1"; oId "CUFF.2415.1"; class_code "u"; tss_id "TSS2448";		gnl|BL_ORD_ID|12213	cbr-miR-2226-5p MIMAT0011499 Caenorhabditis briggsae miR-2226-5p	24	Caenorhabditis briggsae					90	83.3333	http://www.ncbi.nlm.nih.gov/sviewer/viewer.cgi?tool=portal&sendto=on&log$=seqview&db=nuccore&dopt=fasta&sort=&val=DS639500&from=47272&to=47336&maxplex=1	>gb|DS639500.1|:47272-47336 Ixodes scapularis 1108462829888 genomic scaffold, whole genome shotgun sequence TCATCCAATGACACAAAAGAAGTGGCGATTCTTATTATTTCTTGGGGGCAGTGACAAGTGTGTCT	AATGACACAAAAGAAGTGGC	AATGACACAGAAGAACTGGC
Putative new miRNA	DS639501	XLOC_002447	DS639501:8931-8953	infected	uninfected	OK	7951.69	0	negative inf	negative nan	5e-05	0.0021842	yes	0	DS639501	8932	8953	22	isc-mir2118a	ata-miR2118a-5p MIMAT0037180 Aegilops tauschii miR2118a-5p	gene_id "XLOC_002447"; transcript_id "TCONS_00002494"; exon_number "1"; oId "CUFF.2416.1"; class_code "u"; tss_id "TSS2462";		gnl|BL_ORD_ID|35702	ata-miR2118a-5p MIMAT0037180 Aegilops tauschii miR2118a-5p	22	Aegilops tauschii	PMID:23535592	Response to stress			100	40.9091	http://www.ncbi.nlm.nih.gov/sviewer/viewer.cgi?tool=portal&sendto=on&log$=seqview&db=nuccore&dopt=fasta&sort=&val=DS639501&from=8932&to=8953&maxplex=1	>gb|DS639501.1|:8932-8953 Ixodes scapularis 1108462829902 genomic scaffold, whole genome shotgun sequence CATGTATGGGAGACCGCCTGAC	ATGGGAGAC	ATGGGAGAC
Putative new miRNA	DS639501	XLOC_002449	DS639501:184791-184817	infected	uninfected	OK	19097.8	51218.9	1.42327	1.5986	0.0369	0.323277	no	2.68193	DS639501	184792	184817	26	isc-mir-3925	hsa-miR-3925-5p MIMAT0018200 Homo sapiens miR-3925-5p	gene_id "XLOC_002449"; transcript_id "TCONS_00002496"; exon_number "1"; oId "CUFF.2419.1"; class_code "u"; tss_id "TSS2464";		gnl|BL_ORD_ID|18677	hsa-miR-3925-5p MIMAT0018200 Homo sapiens miR-3925-5p	22	Homo sapiens					100	59.0909	http://www.ncbi.nlm.nih.gov/sviewer/viewer.cgi?tool=portal&sendto=on&log$=seqview&db=nuccore&dopt=fasta&sort=&val=DS639501&from=184792&to=184817&maxplex=1	>gb|DS639501.1|:184792-184817 Ixodes scapularis 1108462829902 genomic scaffold, whole genome shotgun sequence TTCTGAGAACTGAAAGTACCCAGGCT	GAGAACTGAAAGT	GAGAACTGAAAGT
Putative new miRNA	DS639501	XLOC_002452	DS639501:298031-298093	infected	uninfected	OK	795.321	1521.91	0.936273	0.990375	0.1525	0.582769	no	1.91358	DS639501	298032	298093	62	isc-mir-92a	pma-miR-92a MIMAT0019435 Petromyzon marinus miR-92a	gene_id "XLOC_002452"; transcript_id "TCONS_00002499"; exon_number "1"; oId "CUFF.2422.1"; class_code "u"; tss_id "TSS2467";		gnl|BL_ORD_ID|19384	pma-miR-92a MIMAT0019435 Petromyzon marinus miR-92a	22	Petromyzon marinus					100	95.4545	http://www.ncbi.nlm.nih.gov/sviewer/viewer.cgi?tool=portal&sendto=on&log$=seqview&db=nuccore&dopt=fasta&sort=&val=DS639501&from=298032&to=298093&maxplex=1	>gb|DS639501.1|:298032-298093 Ixodes scapularis 1108462829902 genomic scaffold, whole genome shotgun sequence AGAAAGGCCGGGACGAGTGCAATATTCAGCATTTACGCAACATTGGCACTCATCCAGACCTG	AAGGCCGGGACGAGTGCAATA	AAGGCCGGGACGAGTGCAATA
Putative new miRNA	DS639692	XLOC_002466	DS639692:85775-85799	infected	uninfected	OK	278.61	113.233	-1.29895	-0.930472	0.46845	0.754006	no	0.406421	DS639692	85776	85799	24	isc-mir-7880g	str-miR-7880g-3p MIMAT0033324 Strongyloides ratti miR-7880g-3p	gene_id "XLOC_002466"; transcript_id "TCONS_00002513"; exon_number "1"; oId "CUFF.2428.1"; class_code "u"; tss_id "TSS2481";		gnl|BL_ORD_ID|31847	str-miR-7880g-3p MIMAT0033324 Strongyloides ratti miR-7880g-3p	22	Strongyloides ratti					92.3077	59.0909	http://www.ncbi.nlm.nih.gov/sviewer/viewer.cgi?tool=portal&sendto=on&log$=seqview&db=nuccore&dopt=fasta&sort=&val=DS639692&from=85776&to=85799&maxplex=1	>gb|DS639692.1|:85776-85799 Ixodes scapularis 1108462833720 genomic scaffold, whole genome shotgun sequence TGAACAACTAGCGACTAACTTTGT	GCGACTAACTTTG	GCGACTAAATTTG
Putative new miRNA	DS639692	XLOC_002467	DS639692:154023-154044	infected	uninfected	OK	347.057	352.779	0.0235916	0.0111848	0.83095	0.930161	no	1.01649	DS639692	154024	154044	21	isc-mir1432	ata-miR1432-3p MIMAT0037215 Aegilops tauschii miR1432-3p	gene_id "XLOC_002467"; transcript_id "TCONS_00002514"; exon_number "1"; oId "CUFF.2429.1"; class_code "u"; tss_id "TSS2482";		gnl|BL_ORD_ID|35737	ata-miR1432-3p MIMAT0037215 Aegilops tauschii miR1432-3p	21	Aegilops tauschii					86.6667	71.4286	http://www.ncbi.nlm.nih.gov/sviewer/viewer.cgi?tool=portal&sendto=on&log$=seqview&db=nuccore&dopt=fasta&sort=&val=DS639692&from=154024&to=154044&maxplex=1	>gb|DS639692.1|:154024-154044 Ixodes scapularis 1108462833720 genomic scaffold, whole genome shotgun sequence TCCACGCGAGGTTACAGCAAA	GCGAGGTTACAGCAA	GCGAGGTGACACCAA
Putative new miRNA	DS639866	XLOC_002486	DS639866:29350-29368	infected	uninfected	OK	8511.86	4165.98	-1.03082	-1.16374	0.3387	0.675473	no	0.489432	DS639866	29351	29368	18	isc-mir-6318	rno-miR-6318 MIMAT0025055 Rattus norvegicus miR-6318	gene_id "XLOC_002486"; transcript_id "TCONS_00002535"; exon_number "1"; oId "CUFF.2439.1"; class_code "u"; tss_id "TSS2502";		gnl|BL_ORD_ID|24845	rno-miR-6318 MIMAT0025055 Rattus norvegicus miR-6318	22	Rattus norvegicus					100	50	http://www.ncbi.nlm.nih.gov/sviewer/viewer.cgi?tool=portal&sendto=on&log$=seqview&db=nuccore&dopt=fasta&sort=&val=DS639866&from=29351&to=29368&maxplex=1	>gb|DS639866.1|:29351-29368 Ixodes scapularis 1108462837082 genomic scaffold, whole genome shotgun sequence GGGCCTGGCGCAGCGGAT	GCCTGGCGCAG	GCCTGGCGCAG
Putative new miRNA	DS639900	XLOC_002495	DS639900:327099-327121	infected	uninfected	OK	916.194	0	negative inf	negative nan	0.00055	0.0159882	yes	0	DS639900	327100	327121	22	isc-mir-4166	cin-miR-4166-5p MIMAT0016774 Ciona intestinalis miR-4166-5p	gene_id "XLOC_002495"; transcript_id "TCONS_00002544"; exon_number "1"; oId "CUFF.2449.1"; class_code "u"; tss_id "TSS2511";		gnl|BL_ORD_ID|17784	cin-miR-4166-5p MIMAT0016774 Ciona intestinalis miR-4166-5p	19	Ciona intestinalis	PMID:20370911	Unknown			100	63.1579	http://www.ncbi.nlm.nih.gov/sviewer/viewer.cgi?tool=portal&sendto=on&log$=seqview&db=nuccore&dopt=fasta&sort=&val=DS639900&from=327100&to=327121&maxplex=1	>gb|DS639900.1|:327100-327121 Ixodes scapularis 1108462837560 genomic scaffold, whole genome shotgun sequence CAAAAAGTCCATTTAATATATT	TCCATTTAATAT	TCCATTTAATAT
Putative new miRNA	DS640004	XLOC_002502	DS640004:50558-50574	infected	uninfected	OK	0	8006710	inf	negative nan	5e-05	0.0021842	yes	inf	DS640004	50559	50574	16	isc-mir-71b	ppc-miR-71b-5p MIMAT0033006 Pristionchus pacificus miR-71b-5p	gene_id "XLOC_002502"; transcript_id "TCONS_00002551"; exon_number "1"; oId "CUFF.2455.1"; class_code "u"; tss_id "TSS2518";		gnl|BL_ORD_ID|31529	ppc-miR-71b-5p MIMAT0033006 Pristionchus pacificus miR-71b-5p	23	Pristionchus pacificus	PMID:23729632	Gene expression			100	43.4783	http://www.ncbi.nlm.nih.gov/sviewer/viewer.cgi?tool=portal&sendto=on&log$=seqview&db=nuccore&dopt=fasta&sort=&val=DS640004&from=50559&to=50574&maxplex=1	>gb|DS640004.1|:50559-50574 Ixodes scapularis 1108462839700 genomic scaffold, whole genome shotgun sequence TGGGTAGTGACCAGTG	TGGGTAGTGA	TGGGTAGTGA
Putative new miRNA	DS640055	XLOC_002504	DS640055:957-978	infected	uninfected	OK	483.534	2692.55	2.47729	1.33185	0.13485	0.55971	no	5.56848	DS640055	958	978	21	isc-mir-2542	dps-miR-2542-3p MIMAT0012341 Drosophila pseudoobscura miR-2542-3p	gene_id "XLOC_002504"; transcript_id "TCONS_00002553"; exon_number "1"; oId "CUFF.2459.1"; class_code "u"; tss_id "TSS2520";		gnl|BL_ORD_ID|12968	dps-miR-2542-3p MIMAT0012341 Drosophila pseudoobscura miR-2542-3p	23	Drosophila pseudoobscura					100	47.8261	http://www.ncbi.nlm.nih.gov/sviewer/viewer.cgi?tool=portal&sendto=on&log$=seqview&db=nuccore&dopt=fasta&sort=&val=DS640055&from=958&to=978&maxplex=1	>gb|DS640055.1|:958-978 Ixodes scapularis 1108462840546 genomic scaffold, whole genome shotgun sequence GTCATCCAAAATTTATGCTGC	ATTTATGCTGC	ATTTATGCTGC
Putative new miRNA	DS640098	XLOC_002523	DS640098:125209-125277	infected	uninfected	OK	112.019	97.7698	-0.196281	-0.198565	0.7744	0.907892	no	0.872797	DS640098	125210	125277	68	isc-mir162a	bna-miR162a MIMAT0023621 Brassica napus miR162a	gene_id "XLOC_002523"; transcript_id "TCONS_00002574"; exon_number "1"; oId "CUFF.2463.1"; class_code "u"; tss_id "TSS2541";		gnl|BL_ORD_ID|23161	bna-miR162a MIMAT0023621 Brassica napus miR162a	21	Brassica napus					100	52.381	http://www.ncbi.nlm.nih.gov/sviewer/viewer.cgi?tool=portal&sendto=on&log$=seqview&db=nuccore&dopt=fasta&sort=&val=DS640098&from=125210&to=125277&maxplex=1	>gb|DS640098.1|:125210-125277 Ixodes scapularis 1108462841350 genomic scaffold, whole genome shotgun sequence ATTAAATCTTGTTTGAGGTTTTCTCCGATAAACCTGGTGAGCTTAATAGAATTTGTGTAAAACCAATT	CGATAAACCTG	CGATAAACCTG
Putative new miRNA	DS640098	XLOC_002525	DS640098:406067-406133	infected	uninfected	OK	17.1645	20.3709	0.247083	0.164181	0.8284	0.929736	no	1.1868	DS640098	406068	406133	66	isc-mir-9874	ame-miR-9874 MIMAT0037278 Apis mellifera miR-9874	gene_id "XLOC_002525"; transcript_id "TCONS_00002576"; exon_number "1"; oId "CUFF.2464.1"; class_code "u"; tss_id "TSS2543";		gnl|BL_ORD_ID|35801	ame-miR-9874 MIMAT0037278 Apis mellifera miR-9874	23	Apis mellifera					100	47.8261	http://www.ncbi.nlm.nih.gov/sviewer/viewer.cgi?tool=portal&sendto=on&log$=seqview&db=nuccore&dopt=fasta&sort=&val=DS640098&from=406068&to=406133&maxplex=1	>gb|DS640098.1|:406068-406133 Ixodes scapularis 1108462841350 genomic scaffold, whole genome shotgun sequence ACGGAGCTTACCTTTCGTCGTGGGAATAGGACATGTTCGCATGCAATTAGTGCGACACGAAAGGAA	TCGTCGTGGGA	TCGTCGTGGGA
Putative new miRNA	DS640123	XLOC_002533	DS640123:69508-69534	infected	uninfected	OK	4169.58	1924.6	-1.11535	-1.00915	0.14135	0.568582	no	0.461581	DS640123	69509	69534	26	isc-mir-8251	ppc-miR-8251-5p MIMAT0032968 Pristionchus pacificus miR-8251-5p	gene_id "XLOC_002533"; transcript_id "TCONS_00002584"; exon_number "1"; oId "CUFF.2473.1"; class_code "u"; tss_id "TSS2551";		gnl|BL_ORD_ID|31491	ppc-miR-8251-5p MIMAT0032968 Pristionchus pacificus miR-8251-5p	22	Pristionchus pacificus					100	54.5455	http://www.ncbi.nlm.nih.gov/sviewer/viewer.cgi?tool=portal&sendto=on&log$=seqview&db=nuccore&dopt=fasta&sort=&val=DS640123&from=69509&to=69534&maxplex=1	>gb|DS640123.1|:69509-69534 Ixodes scapularis 1108462841880 genomic scaffold, whole genome shotgun sequence AACGAGTGCGCTCACGCTTAAAAACA	AGTGCGCTCACG	AGTGCGCTCACG
Putative new miRNA	DS640379	XLOC_002552	DS640379:180773-180795	infected	uninfected	OK	1865.58	1548.71	-0.268558	-0.227047	0.75755	0.900807	no	0.830149	DS640379	180774	180795	22	isc-mir7747	bdi-miR7747-5p MIMAT0030234 Brachypodium distachyon miR7747-5p	gene_id "XLOC_002552"; transcript_id "TCONS_00002604"; exon_number "1"; oId "CUFF.2482.1"; class_code "u"; tss_id "TSS2571";		gnl|BL_ORD_ID|29288	bdi-miR7747-5p MIMAT0030234 Brachypodium distachyon miR7747-5p	24	Brachypodium distachyon					93.75	66.6667	http://www.ncbi.nlm.nih.gov/sviewer/viewer.cgi?tool=portal&sendto=on&log$=seqview&db=nuccore&dopt=fasta&sort=&val=DS640379&from=180774&to=180795&maxplex=1	>gb|DS640379.1|:180774-180795 Ixodes scapularis 1108462847136 genomic scaffold, whole genome shotgun sequence AAGTAGCTACAACAACACAATC	CTACAACAACACAATC	CTACAACAAAACAATC
Putative new miRNA	DS640379	XLOC_002553	DS640379:193546-193568	infected	uninfected	OK	1554.36	3064.39	0.97928	0.885716	0.23745	0.612554	no	1.97148	DS640379	193547	193568	22	isc-mir-6906	mmu-miR-6906-3p MIMAT0027713 Mus musculus miR-6906-3p	gene_id "XLOC_002553"; transcript_id "TCONS_00002605"; exon_number "1"; oId "CUFF.2483.1"; class_code "u"; tss_id "TSS2572";		gnl|BL_ORD_ID|26013	mmu-miR-6906-3p MIMAT0027713 Mus musculus miR-6906-3p	21	Mus musculus					100	47.619	http://www.ncbi.nlm.nih.gov/sviewer/viewer.cgi?tool=portal&sendto=on&log$=seqview&db=nuccore&dopt=fasta&sort=&val=DS640379&from=193547&to=193568&maxplex=1	>gb|DS640379.1|:193547-193568 Ixodes scapularis 1108462847136 genomic scaffold, whole genome shotgun sequence TAGCCCCGAGACCGGAAACGAT	GAGACCGGAA	GAGACCGGAA
Putative new miRNA	DS640473	XLOC_002558	DS640473:594-703	infected	uninfected	OK	34.1797	35.71	0.0631867	0.0566432	0.93365	0.965879	no	1.04477	DS640473	595	703	109	isc-mir-8416	sma-miR-8416-5p MIMAT0033536 Schistosoma mansoni miR-8416-5p	gene_id "XLOC_002558"; transcript_id "TCONS_00002611"; exon_number "1"; oId "CUFF.2493.1"; class_code "u"; tss_id "TSS2577";		gnl|BL_ORD_ID|32059	sma-miR-8416-5p MIMAT0033536 Schistosoma mansoni miR-8416-5p	19	Schistosoma mansoni					100	68.4211	http://www.ncbi.nlm.nih.gov/sviewer/viewer.cgi?tool=portal&sendto=on&log$=seqview&db=nuccore&dopt=fasta&sort=&val=DS640473&from=595&to=703&maxplex=1	>gb|DS640473.1|:595-703 Ixodes scapularis 1108462848706 genomic scaffold, whole genome shotgun sequence CGAACAGGTGCACACGCATAACTATGTATTGACGAAAGATTTTCAATCTATACCAACTTGCCCAACTGTC TACATTACTATAGCTACTATAGAACTGAACTGCTTGTGT	TAACTATGTATTG	TAACTATGTATTG
Putative new miRNA	DS640514	XLOC_002570	DS640514:161195-161289	infected	uninfected	OK	23.8507	49.4701	1.05253	0.944387	0.1909	0.602072	no	2.07416	DS640514	161196	161289	94	isc-mir-2843-1	bmo-miR-2843-1-3p MIMAT0013763 Bombyx mori miR-2843-1-3p	gene_id "XLOC_002570"; transcript_id "TCONS_00002623"; exon_number "1"; oId "CUFF.2497.1"; class_code "u"; tss_id "TSS2589";		gnl|BL_ORD_ID|13792	bmo-miR-2843-1-3p MIMAT0013763 Bombyx mori miR-2843-1-3p	25	Bombyx mori					100	56	http://www.ncbi.nlm.nih.gov/sviewer/viewer.cgi?tool=portal&sendto=on&log$=seqview&db=nuccore&dopt=fasta&sort=&val=DS640514&from=161196&to=161289&maxplex=1	>gb|DS640514.1|:161196-161289 Ixodes scapularis 1108462849542 genomic scaffold, whole genome shotgun sequence TTTCTCGATGGGTCTGACGGGAAGCTTGTCTAGGGACAGACATCAACGCACCGAGGCGATTAGCTGTCTT CGTGATATCCGAGAACTGCTCTGC	GCTGTCTTCGTGAT	GCTGTCTTCGTGAT
Putative new miRNA	DS640514	XLOC_002572	DS640514:161823-161869	infected	uninfected	OK	25.808	18.73	-0.462466	-0.265853	0.77725	0.90928	no	0.725744	DS640514	161824	161869	46	isc-mir9674a	ata-miR9674a-5p MIMAT0037204 Aegilops tauschii miR9674a-5p	gene_id "XLOC_002572"; transcript_id "TCONS_00002625"; exon_number "1"; oId "CUFF.2500.1"; class_code "u"; tss_id "TSS2591";		gnl|BL_ORD_ID|35726	ata-miR9674a-5p MIMAT0037204 Aegilops tauschii miR9674a-5p	21	Aegilops tauschii					92.8571	66.6667	http://www.ncbi.nlm.nih.gov/sviewer/viewer.cgi?tool=portal&sendto=on&log$=seqview&db=nuccore&dopt=fasta&sort=&val=DS640514&from=161824&to=161869&maxplex=1	>gb|DS640514.1|:161824-161869 Ixodes scapularis 1108462849542 genomic scaffold, whole genome shotgun sequence ATCGTAGAGCATCCATCGTACCCTTGGCCAACGAGGTTCGAAAGAA	CATCCATCGTACCC	CATCCATCCTACCC
Putative new miRNA	DS640554	XLOC_002576	DS640554:39580-39599	infected	uninfected	OK	4834.6	0	negative inf	negative nan	0.0022	0.0477899	yes	0	DS640554	39581	39599	19	isc-mir-4254	hsa-miR-4254 MIMAT0016884 Homo sapiens miR-4254	gene_id "XLOC_002576"; transcript_id "TCONS_00002629"; exon_number "1"; oId "CUFF.2509.1"; class_code "u"; tss_id "TSS2595";		gnl|BL_ORD_ID|17939	hsa-miR-4254 MIMAT0016884 Homo sapiens miR-4254	23	Homo sapiens	PMID:19784364	Development			100	52.1739	http://www.ncbi.nlm.nih.gov/sviewer/viewer.cgi?tool=portal&sendto=on&log$=seqview&db=nuccore&dopt=fasta&sort=&val=DS640554&from=39581&to=39599&maxplex=1	>gb|DS640554.1|:39581-39599 Ixodes scapularis 1108462850512 genomic scaffold, whole genome shotgun sequence TGCAGTAGCTCCAGGAACA	AGTAGCTCCAGG	AGTAGCTCCAGG
Putative new miRNA	DS640554	XLOC_002577	DS640554:59096-59175	infected	uninfected	OK	18.4562	2.92426	-2.65796	-1.22073	0.20545	0.602622	no	0.158443	DS640554	59097	59175	79	isc-mir-8386	str-miR-8386-3p MIMAT0033433 Strongyloides ratti miR-8386-3p	gene_id "XLOC_002577"; transcript_id "TCONS_00002630"; exon_number "1"; oId "CUFF.2510.1"; class_code "u"; tss_id "TSS2596";		gnl|BL_ORD_ID|31956	str-miR-8386-3p MIMAT0033433 Strongyloides ratti miR-8386-3p	23	Strongyloides ratti					100	52.1739	http://www.ncbi.nlm.nih.gov/sviewer/viewer.cgi?tool=portal&sendto=on&log$=seqview&db=nuccore&dopt=fasta&sort=&val=DS640554&from=59097&to=59175&maxplex=1	>gb|DS640554.1|:59097-59175 Ixodes scapularis 1108462850512 genomic scaffold, whole genome shotgun sequence GTCCCGCCTGGCCGAGTTGTGATTTTCGGCAGCGTGTGAGCAGAATCTTGTGCGCGCGTTTGTCCCATCT TCGACTCGT	CGCGCGTTTGTC	CGCGCGTTTGTC
Putative new miRNA	DS640596	XLOC_002578	DS640596:17-95	infected	uninfected	OK	24.5196	12.9657	-0.919232	-0.637221	0.37025	0.691076	no	0.528789	DS640596	18	95	78	isc-mir166m	ppt-miR166m MIMAT0005049 Physcomitrella patens miR166m	gene_id "XLOC_002578"; transcript_id "TCONS_00002631"; exon_number "1"; oId "CUFF.2513.1"; class_code "u"; tss_id "TSS2597";		gnl|BL_ORD_ID|6403	ppt-miR166m MIMAT0005049 Physcomitrella patens miR166m	21	Physcomitrella patens					100	57.1429	http://www.ncbi.nlm.nih.gov/sviewer/viewer.cgi?tool=portal&sendto=on&log$=seqview&db=nuccore&dopt=fasta&sort=&val=DS640596&from=18&to=95&maxplex=1	>gb|DS640596.1|:18-95 Ixodes scapularis 1108462851252 genomic scaffold, whole genome shotgun sequence GCGGGCAAAGCATCAGGGTGCAACACACAGAGATCGCCAGGCGTCGACCAGGCATCACCAGAAGCGCAAG TCGAGTGC	GACCAGGCATCA	GACCAGGCATCA
Putative new miRNA	DS640617	XLOC_002580	DS640617:1473-1495	infected	uninfected	OK	2647.8	0	negative inf	negative nan	5e-05	0.0021842	yes	0	DS640617	1474	1495	22	isc-mir858	ppe-miR858 MIMAT0031567 Prunus persica miR858	gene_id "XLOC_002580"; transcript_id "TCONS_00002633"; exon_number "1"; oId "CUFF.2518.1"; class_code "u"; tss_id "TSS2599";		gnl|BL_ORD_ID|30488	ppe-miR858 MIMAT0031567 Prunus persica miR858	21	Prunus persica	PMID:22909020	Unknown			89.4737	80.9524	http://www.ncbi.nlm.nih.gov/sviewer/viewer.cgi?tool=portal&sendto=on&log$=seqview&db=nuccore&dopt=fasta&sort=&val=DS640617&from=1474&to=1495&maxplex=1	>gb|DS640617.1|:1474-1495 Ixodes scapularis 1108462851642 genomic scaffold, whole genome shotgun sequence GGTTAGTCTAGTTCGACCTTCT	GTTAGTCTAGTTCGACCTT	GTT-GTCT-GTTCGACCTT
Putative new miRNA	DS640700	XLOC_002586	DS640700:99629-99746	infected	uninfected	OK	13.1693	15.1963	0.206545	0.157642	0.82965	0.929996	no	1.15392	DS640700	99630	99746	117	isc-mir-6695	gga-miR-6695-5p MIMAT0025801 Gallus gallus miR-6695-5p	gene_id "XLOC_002586"; transcript_id "TCONS_00002639"; exon_number "1"; oId "CUFF.2530.1"; class_code "u"; tss_id "TSS2605";		gnl|BL_ORD_ID|25580	gga-miR-6695-5p MIMAT0025801 Gallus gallus miR-6695-5p	24	Gallus gallus					94.4444	75	http://www.ncbi.nlm.nih.gov/sviewer/viewer.cgi?tool=portal&sendto=on&log$=seqview&db=nuccore&dopt=fasta&sort=&val=DS640700&from=99630&to=99746&maxplex=1	>gb|DS640700.1|:99630-99746 Ixodes scapularis 1108462854188 genomic scaffold, whole genome shotgun sequence ATCATGTTTTGTTCCTTCCGCTCGTTGGCGGCTTTCGCTCGTGTCGGTCGGGTGGCTCGGCGTTTCTGCC TTACGTAGCGTCGTCGGGGTGTTTGCTTCGTCTGTGTTCGCGTGTAC	TCATGTTTTGTTCCTTCC	TCATGCTTTGTTCCTTCC
Putative new miRNA	DS640700	XLOC_002587	DS640700:167214-167290	infected	uninfected	OK	53.3761	0	negative inf	negative nan	5e-05	0.0021842	yes	0	DS640700	167215	167290	76	isc-mir-7561	ipu-miR-7561 MIMAT0029558 Ictalurus punctatus miR-7561	gene_id "XLOC_002587"; transcript_id "TCONS_00002640"; exon_number "1"; oId "CUFF.2528.1"; class_code "u"; tss_id "TSS2606";		gnl|BL_ORD_ID|28506	ipu-miR-7561 MIMAT0029558 Ictalurus punctatus miR-7561	22	Ictalurus punctatus	PMID:23342099	Unknown			100	59.0909	http://www.ncbi.nlm.nih.gov/sviewer/viewer.cgi?tool=portal&sendto=on&log$=seqview&db=nuccore&dopt=fasta&sort=&val=DS640700&from=167215&to=167290&maxplex=1	>gb|DS640700.1|:167215-167290 Ixodes scapularis 1108462854188 genomic scaffold, whole genome shotgun sequence AATCTTTTGTTTTGTTTTCGGGGAGAGGGGGGGTGAGCGAGCTCGACTGTGGCTCGTCTCGTCGCGCGCG CGACAG	AGCGAGCTCGACT	AGCGAGCTCGACT
Putative new miRNA	DS640770	XLOC_002606	DS640770:480-502	infected	uninfected	OK	6432.62	2801.77	-1.19907	-1.22661	0.09785	0.505003	no	0.435557	DS640770	481	502	22	isc-mir-7927b	prd-miR-7927b-5p MIMAT0030644 Panagrellus redivivus miR-7927b-5p	gene_id "XLOC_002606"; transcript_id "TCONS_00002659"; exon_number "1"; oId "CUFF.2538.1"; class_code "u"; tss_id "TSS2625";		gnl|BL_ORD_ID|29721	prd-miR-7927b-5p MIMAT0030644 Panagrellus redivivus miR-7927b-5p	22	Panagrellus redivivus					100	54.5455	http://www.ncbi.nlm.nih.gov/sviewer/viewer.cgi?tool=portal&sendto=on&log$=seqview&db=nuccore&dopt=fasta&sort=&val=DS640770&from=481&to=502&maxplex=1	>gb|DS640770.1|:481-502 Ixodes scapularis 1108462855618 genomic scaffold, whole genome shotgun sequence TGACGGGCGCTTCTTTCGCGGT	GGGCGCTTCTTT	GGGCGCTTCTTT
Putative new miRNA	DS640806	XLOC_002607	DS640806:1104-1211	infected	uninfected	OK	1.61203	9.79711	2.60348	0.963312	0.23305	0.612554	no	6.0775	DS640806	1105	1211	107	isc-mir-424	chi-miR-424-3p MIMAT0036223 Capra hircus miR-424-3p	gene_id "XLOC_002607"; transcript_id "TCONS_00002660"; exon_number "1"; oId "CUFF.2543.1"; class_code "u"; tss_id "TSS2626";		gnl|BL_ORD_ID|34745	chi-miR-424-3p MIMAT0036223 Capra hircus miR-424-3p	21	Capra hircus					100	61.9048	http://www.ncbi.nlm.nih.gov/sviewer/viewer.cgi?tool=portal&sendto=on&log$=seqview&db=nuccore&dopt=fasta&sort=&val=DS640806&from=1105&to=1211&maxplex=1	>gb|DS640806.1|:1105-1211 Ixodes scapularis 1108462856194 genomic scaffold, whole genome shotgun sequence ATTGCAGCATTACTCCCAAAATATTTATATGTCTTAGCCTCACGTTTTGTGTATTCATATATCGTGCCGT ACGAAACCTCGTCCCGCTGACGAACTTTGGCTGCTGC	GCCTCACGTTTTG	GCCTCACGTTTTG
Putative new miRNA	DS640816	XLOC_002608	DS640816:171-190	infected	uninfected	OK	1251.5	10189.6	3.02536	4.88067	0.1259	0.550285	no	8.14191	DS640816	172	190	19	isc-mir-3862	tca-miR-3862-5p MIMAT0018800 Tribolium castaneum miR-3862-5p	gene_id "XLOC_002608"; transcript_id "TCONS_00002661"; exon_number "1"; oId "CUFF.2544.1"; class_code "u"; tss_id "TSS2627";		gnl|BL_ORD_ID|18535	tca-miR-3862-5p MIMAT0018800 Tribolium castaneum miR-3862-5p	22	Tribolium castaneum					100	45.4545	http://www.ncbi.nlm.nih.gov/sviewer/viewer.cgi?tool=portal&sendto=on&log$=seqview&db=nuccore&dopt=fasta&sort=&val=DS640816&from=172&to=190&maxplex=1	>gb|DS640816.1|:172-190 Ixodes scapularis 1108462856404 genomic scaffold, whole genome shotgun sequence CTTTGGGCAAAAGATGCGC	TGGGCAAAAG	TGGGCAAAAG
Putative new miRNA	DS640858	XLOC_002610	DS640858:618-724	infected	uninfected	OK	11.2768	4.63947	-1.28132	-0.72794	0.34255	0.675473	no	0.411417	DS640858	619	724	106	isc-let-7k	mmu-let-7k MIMAT0025580 Mus musculus let-7k	gene_id "XLOC_002610"; transcript_id "TCONS_00002663"; exon_number "1"; oId "CUFF.2546.1"; class_code "u"; tss_id "TSS2629";		gnl|BL_ORD_ID|25361	mmu-let-7k MIMAT0025580 Mus musculus let-7k	19	Mus musculus					100	68.4211	http://www.ncbi.nlm.nih.gov/sviewer/viewer.cgi?tool=portal&sendto=on&log$=seqview&db=nuccore&dopt=fasta&sort=&val=DS640858&from=619&to=724&maxplex=1	>gb|DS640858.1|:619-724 Ixodes scapularis 1108462857176 genomic scaffold, whole genome shotgun sequence ATTTTTTTAACGGAAAGAGGAGGTTGTGTGTAATCTTTGAGAAAATAAATATGTCATGTGAAGAACATCC CGTCTCGAAGTGTGTAACCTTATATCCGAAGTAACA	AGGAGGTTGTGTG	AGGAGGTTGTGTG
Putative new miRNA	DS641118	XLOC_002624	DS641118:155993-156015	infected	uninfected	OK	2488.03	0	negative inf	negative nan	5e-05	0.0021842	yes	0	DS641118	155994	156015	22	isc-mir-1185-2	hsa-miR-1185-2-3p MIMAT0022713 Homo sapiens miR-1185-2-3p	gene_id "XLOC_002624"; transcript_id "TCONS_00002677"; exon_number "1"; oId "CUFF.2561.1"; class_code "u"; tss_id "TSS2643";		gnl|BL_ORD_ID|4714	hsa-miR-1185-2-3p MIMAT0022713 Homo sapiens miR-1185-2-3p	22	Homo sapiens	PMID:16954537 PMID:17922033	Biomarker			100	45.4545	http://www.ncbi.nlm.nih.gov/sviewer/viewer.cgi?tool=portal&sendto=on&log$=seqview&db=nuccore&dopt=fasta&sort=&val=DS641118&from=155994&to=156015&maxplex=1	>gb|DS641118.1|:155994-156015 Ixodes scapularis 1108462862050 genomic scaffold, whole genome shotgun sequence ATGAGAGTCTTAAACCAATTTG	ATGAGAGTCT	ATGAGAGTCT
Putative new miRNA	DS641118	XLOC_002625	DS641118:170798-170820	infected	uninfected	OK	757.319	3466.57	2.19453	1.69316	0.0486	0.374595	no	4.57742	DS641118	170799	170820	22	isc-mir9776	ata-miR9776-5p MIMAT0037216 Aegilops tauschii miR9776-5p	gene_id "XLOC_002625"; transcript_id "TCONS_00002678"; exon_number "1"; oId "CUFF.2562.1"; class_code "u"; tss_id "TSS2644";		gnl|BL_ORD_ID|35738	ata-miR9776-5p MIMAT0037216 Aegilops tauschii miR9776-5p	21	Aegilops tauschii					100	42.8571	http://www.ncbi.nlm.nih.gov/sviewer/viewer.cgi?tool=portal&sendto=on&log$=seqview&db=nuccore&dopt=fasta&sort=&val=DS641118&from=170799&to=170820&maxplex=1	>gb|DS641118.1|:170799-170820 Ixodes scapularis 1108462862050 genomic scaffold, whole genome shotgun sequence AACGCAGACATCCTCGGATAAA	ACATCCTCG	ACATCCTCG
Putative new miRNA	DS641118	XLOC_002626	DS641118:789681-789701	infected	uninfected	OK	2764.86	4722.7	0.772405	0.570567	0.484	0.763882	no	1.70812	DS641118	789682	789701	20	isc-mir9557	bra-miR9557-3p MIMAT0035668 Brassica rapa miR9557-3p	gene_id "XLOC_002626"; transcript_id "TCONS_00002679"; exon_number "1"; oId "CUFF.2571.1"; class_code "u"; tss_id "TSS2645";		gnl|BL_ORD_ID|34190	bra-miR9557-3p MIMAT0035668 Brassica rapa miR9557-3p	21	Brassica rapa					100	47.619	http://www.ncbi.nlm.nih.gov/sviewer/viewer.cgi?tool=portal&sendto=on&log$=seqview&db=nuccore&dopt=fasta&sort=&val=DS641118&from=789682&to=789701&maxplex=1	>gb|DS641118.1|:789682-789701 Ixodes scapularis 1108462862050 genomic scaffold, whole genome shotgun sequence CAAGTTGGAACGTTAGCACA	AGTTGGAACG	AGTTGGAACG
Putative new miRNA	DS641126	XLOC_002628	DS641126:4655-4679	infected	uninfected	OK	1204.85	587.432	-1.03636	-0.844958	0.24135	0.612709	no	0.487556	DS641126	4656	4679	24	isc-mir5799	osa-miR5799 MIMAT0023268 Oryza sativa miR5799	gene_id "XLOC_002628"; transcript_id "TCONS_00002681"; exon_number "1"; oId "CUFF.2573.1"; class_code "u"; tss_id "TSS2647";		gnl|BL_ORD_ID|22795	osa-miR5799 MIMAT0023268 Oryza sativa miR5799	24	Oryza sativa					100	50	http://www.ncbi.nlm.nih.gov/sviewer/viewer.cgi?tool=portal&sendto=on&log$=seqview&db=nuccore&dopt=fasta&sort=&val=DS641126&from=4656&to=4679&maxplex=1	>gb|DS641126.1|:4656-4679 Ixodes scapularis 1108462862210 genomic scaffold, whole genome shotgun sequence TTGATCAAACGTTGGCGTGTTCGT	ATCAAACGTTGG	ATCAAACGTTGG
Putative new miRNA	DS641323	XLOC_002631	DS641323:3661-3770	infected	uninfected	OK	18.9039	21.7482	0.202214	0.172018	0.80375	0.919985	no	1.15046	DS641323	3662	3770	109	isc-mir-125b	oha-miR-125b-5p MIMAT0036674 Ophiophagus hannah miR-125b-5p	gene_id "XLOC_002631"; transcript_id "TCONS_00002684"; exon_number "1"; oId "CUFF.2588.1"; class_code "u"; tss_id "TSS2650";		gnl|BL_ORD_ID|35196	oha-miR-125b-5p MIMAT0036674 Ophiophagus hannah miR-125b-5p	23	Ophiophagus hannah					100	52.1739	http://www.ncbi.nlm.nih.gov/sviewer/viewer.cgi?tool=portal&sendto=on&log$=seqview&db=nuccore&dopt=fasta&sort=&val=DS641323&from=3662&to=3770&maxplex=1	>gb|DS641323.1|:3662-3770 Ixodes scapularis 1108462865900 genomic scaffold, whole genome shotgun sequence TTCCCTCGCGGATCTTGAAGCTGCACTGTACCCGGCGTTTTGTGCTACCCGAATGACTCCCCCTCAAAAA AGCCTGATCGACCGTTCCTAACTTGTGAAACGTGAGCGC	CCTAACTTGTGA	CCTAACTTGTGA
Putative new miRNA	DS641526	XLOC_002650	DS641526:397378-397402	infected	uninfected	OK	797.917	1838.11	1.20391	1.0698	0.18415	0.600845	no	2.30364	DS641526	397379	397402	24	isc-mir-1403	oan-miR-1403 MIMAT0007210 Ornithorhynchus anatinus miR-1403	gene_id "XLOC_002650"; transcript_id "TCONS_00002705"; exon_number "1"; oId "CUFF.2613.1"; class_code "u"; tss_id "TSS2670";		gnl|BL_ORD_ID|7686	oan-miR-1403 MIMAT0007210 Ornithorhynchus anatinus miR-1403	22	Ornithorhynchus anatinus					100	50	http://www.ncbi.nlm.nih.gov/sviewer/viewer.cgi?tool=portal&sendto=on&log$=seqview&db=nuccore&dopt=fasta&sort=&val=DS641526&from=397379&to=397402&maxplex=1	>gb|DS641526.1|:397379-397402 Ixodes scapularis 1108462869518 genomic scaffold, whole genome shotgun sequence GATCGGATGTTCACACGAGCACTA	GATGTTCACAC	GATGTTCACAC
Putative new miRNA	DS641608	XLOC_002651	DS641608:972-990	infected	uninfected	OK	1252.15	0	negative inf	negative nan	0.0762	0.458961	no	0	DS641608	973	990	18	isc-mir830	ath-miR830-5p MIMAT0004247 Arabidopsis thaliana miR830-5p	gene_id "XLOC_002651"; transcript_id "TCONS_00002706"; exon_number "1"; oId "CUFF.2620.1"; class_code "u"; tss_id "TSS2671";		gnl|BL_ORD_ID|5720	ath-miR830-5p MIMAT0004247 Arabidopsis thaliana miR830-5p	22	Arabidopsis thaliana					100	50	http://www.ncbi.nlm.nih.gov/sviewer/viewer.cgi?tool=portal&sendto=on&log$=seqview&db=nuccore&dopt=fasta&sort=&val=DS641608&from=973&to=990&maxplex=1	>gb|DS641608.1|:973-990 Ixodes scapularis 1108462870954 genomic scaffold, whole genome shotgun sequence TATTCAAATAGTTTACAA	CAAATAGTTTA	CAAATAGTTTA
Putative new miRNA	DS641689	XLOC_002657	DS641689:10368-10391	infected	uninfected	OK	302.837	514.886	0.76571	0.41306	0.54975	0.798609	no	1.70021	DS641689	10369	10391	23	isc-mir-13b	dvi-miR-13b-5p MIMAT0032064 Drosophila virilis miR-13b-5p	gene_id "XLOC_002657"; transcript_id "TCONS_00002712"; exon_number "1"; oId "CUFF.2626.1"; class_code "u"; tss_id "TSS2677";		gnl|BL_ORD_ID|10538	dvi-miR-13b-5p MIMAT0032064 Drosophila virilis miR-13b-5p	25	Drosophila virilis					100	48	http://www.ncbi.nlm.nih.gov/sviewer/viewer.cgi?tool=portal&sendto=on&log$=seqview&db=nuccore&dopt=fasta&sort=&val=DS641689&from=10369&to=10391&maxplex=1	>gb|DS641689.1|:10369-10391 Ixodes scapularis 1108462872768 genomic scaffold, whole genome shotgun sequence AAGAAAGGTCACAGGCTCGGAGA	AAGGTCACAGGC	AAGGTCACAGGC
Putative new miRNA	DS641772	XLOC_002660	DS641772:1364-1403	infected	uninfected	OK	177.928	69.9312	-1.34729	-1.32477	0.17975	0.600845	no	0.393031	DS641772	1365	1403	39	isc-mir-2131	tgu-miR-2131 MIMAT0025410 Taeniopygia guttata miR-2131	gene_id "XLOC_002660"; transcript_id "TCONS_00002715"; exon_number "1"; oId "CUFF.2631.1"; class_code "u"; tss_id "TSS2680";		gnl|BL_ORD_ID|25196	tgu-miR-2131 MIMAT0025410 Taeniopygia guttata miR-2131	24	Taeniopygia guttata					100	50	http://www.ncbi.nlm.nih.gov/sviewer/viewer.cgi?tool=portal&sendto=on&log$=seqview&db=nuccore&dopt=fasta&sort=&val=DS641772&from=1365&to=1403&maxplex=1	>gb|DS641772.1|:1365-1403 Ixodes scapularis 1108462874854 genomic scaffold, whole genome shotgun sequence AAATGCCTTGCATTAAGATCTCTGTGCACTTCACAATAT	TCTGTGCACTTC	TCTGTGCACTTC
Putative new miRNA	DS642090	XLOC_002683	DS642090:124315-124388	infected	uninfected	OK	9.86366	33.1278	1.74785	1.04727	0.17445	0.598604	no	3.35857	DS642090	124316	124388	73	isc-mir-6634	gga-miR-6634-5p MIMAT0025730 Gallus gallus miR-6634-5p	gene_id "XLOC_002683"; transcript_id "TCONS_00002739"; exon_number "1"; oId "CUFF.2652.1"; class_code "u"; tss_id "TSS2703";		gnl|BL_ORD_ID|25511	gga-miR-6634-5p MIMAT0025730 Gallus gallus miR-6634-5p	24	Gallus gallus					100	50	http://www.ncbi.nlm.nih.gov/sviewer/viewer.cgi?tool=portal&sendto=on&log$=seqview&db=nuccore&dopt=fasta&sort=&val=DS642090&from=124316&to=124388&maxplex=1	>gb|DS642090.1|:124316-124388 Ixodes scapularis 1108462880604 genomic scaffold, whole genome shotgun sequence ACAGCATAGAACTCCTTCAGAACGGATCCCGCCGCCGGTGAAAGTTGAAACCAACATCTCGGCTTACGTT CAC	CTCCTTCAGAAC	CTCCTTCAGAAC
Putative new miRNA	DS642152	XLOC_002685	DS642152:3537-3612	infected	uninfected	OK	124.892	286.755	1.19913	1.14219	0.11895	0.538254	no	2.29602	DS642152	3538	3612	75	isc-mir-26-1	mdo-miR-26-1-3p MIMAT0031031 Monodelphis domestica miR-26-1-3p	gene_id "XLOC_002685"; transcript_id "TCONS_00002741"; exon_number "1"; oId "CUFF.2657.1"; class_code "u"; tss_id "TSS2705";		gnl|BL_ORD_ID|13829	mdo-miR-26-1-3p MIMAT0031031 Monodelphis domestica miR-26-1-3p	22	Monodelphis domestica					100	63.6364	http://www.ncbi.nlm.nih.gov/sviewer/viewer.cgi?tool=portal&sendto=on&log$=seqview&db=nuccore&dopt=fasta&sort=&val=DS642152&from=3538&to=3612&maxplex=1	>gb|DS642152.1|:3538-3612 Ixodes scapularis 1108462881868 genomic scaffold, whole genome shotgun sequence TTTTTTTGTCTGCTTGTTTCTTTGATGGATTGATTGCTTGTTTTTGAATATACCAAAAAGTAAAGTTTTG TCAAT	TTGATTGCTTGTTT	TTGATTGCTTGTTT
Putative new miRNA	DS642162	XLOC_002686	DS642162:164-225	infected	uninfected	OK	7.16609	27.4806	1.93916	1.1955	0.2195	0.607743	no	3.83481	DS642162	165	225	61	isc-mir-7466	gga-miR-7466-3p MIMAT0029087 Gallus gallus miR-7466-3p	gene_id "XLOC_002686"; transcript_id "TCONS_00002742"; exon_number "1"; oId "CUFF.2656.1"; class_code "u"; tss_id "TSS2706";		gnl|BL_ORD_ID|28011	gga-miR-7466-3p MIMAT0029087 Gallus gallus miR-7466-3p	23	Gallus gallus					100	56.5217	http://www.ncbi.nlm.nih.gov/sviewer/viewer.cgi?tool=portal&sendto=on&log$=seqview&db=nuccore&dopt=fasta&sort=&val=DS642162&from=165&to=225&maxplex=1	>gb|DS642162.1|:165-225 Ixodes scapularis 1108462882020 genomic scaffold, whole genome shotgun sequence GCTACCGTGCCACCTCTACAGGAAACAGATTGACGTTTGCCAGCAGTGCGGTCGCGTGGGA	CCTCTACAGGAAA	CCTCTACAGGAAA
Putative new miRNA	DS642248	XLOC_002730	DS642248:34592-34612	infected	uninfected	OK	2762.82	0	negative inf	negative nan	0.00065	0.0182287	yes	0	DS642248	34593	34612	20	isc-mir-6502	hsa-miR-6502-5p MIMAT0025460 Homo sapiens miR-6502-5p	gene_id "XLOC_002730"; transcript_id "TCONS_00002789"; exon_number "1"; oId "CUFF.2659.1"; class_code "u"; tss_id "TSS2752";		gnl|BL_ORD_ID|25246	hsa-miR-6502-5p MIMAT0025460 Homo sapiens miR-6502-5p	22	Homo sapiens	PMID:21807764	Biomarker			100	50	http://www.ncbi.nlm.nih.gov/sviewer/viewer.cgi?tool=portal&sendto=on&log$=seqview&db=nuccore&dopt=fasta&sort=&val=DS642248&from=34593&to=34612&maxplex=1	>gb|DS642248.1|:34593-34612 Ixodes scapularis 1108462883754 genomic scaffold, whole genome shotgun sequence CAGCCTCAATCTTTCTAAAT	CAATCTTTCTA	CAATCTTTCTA
Putative new miRNA	DS642248	XLOC_002731	DS642248:177251-177279	infected	uninfected	OK	174.305	902.381	2.37212	1.7692	0.0304	0.289455	no	5.17702	DS642248	177252	177279	28	isc-mir8028	stu-miR8028-3p MIMAT0030932 Solanum tuberosum miR8028-3p	gene_id "XLOC_002731"; transcript_id "TCONS_00002790"; exon_number "1"; oId "CUFF.2663.1"; class_code "u"; tss_id "TSS2753";		gnl|BL_ORD_ID|30042	stu-miR8028-3p MIMAT0030932 Solanum tuberosum miR8028-3p	24	Solanum tuberosum					100	45.8333	http://www.ncbi.nlm.nih.gov/sviewer/viewer.cgi?tool=portal&sendto=on&log$=seqview&db=nuccore&dopt=fasta&sort=&val=DS642248&from=177252&to=177279&maxplex=1	>gb|DS642248.1|:177252-177279 Ixodes scapularis 1108462883754 genomic scaffold, whole genome shotgun sequence GCTGGGTAATTAATTATGAACTGATGTG	TAATTATGAAC	TAATTATGAAC
Putative new miRNA	DS642248	XLOC_002732	DS642248:504822-504843	infected	uninfected	OK	3415.92	40595.9	3.57099	3.86778	0.00025	0.00821333	yes	11.8843	DS642248	504823	504843	21	isc-mir-7880s	str-miR-7880s-3p MIMAT0033389 Strongyloides ratti miR-7880s-3p	gene_id "XLOC_002732"; transcript_id "TCONS_00002791"; exon_number "1"; oId "CUFF.2666.1"; class_code "u"; tss_id "TSS2754";		gnl|BL_ORD_ID|31912	str-miR-7880s-3p MIMAT0033389 Strongyloides ratti miR-7880s-3p	24	Strongyloides ratti	PMID:23729632	Gene expression			100	45.8333	http://www.ncbi.nlm.nih.gov/sviewer/viewer.cgi?tool=portal&sendto=on&log$=seqview&db=nuccore&dopt=fasta&sort=&val=DS642248&from=504823&to=504843&maxplex=1	>gb|DS642248.1|:504823-504843 Ixodes scapularis 1108462883754 genomic scaffold, whole genome shotgun sequence CCATATCCAGGCCCGCCAACG	ATATCCAGGCC	ATATCCAGGCC
Putative new miRNA	DS642248	XLOC_002733	DS642248:585286-585309	infected	uninfected	OK	169.839	606.822	1.83711	0.855428	0.2905	0.641892	no	3.57292	DS642248	585287	585309	23	isc-mir-52	cbn-miR-52 MIMAT0029686 Caenorhabditis brenneri miR-52	gene_id "XLOC_002733"; transcript_id "TCONS_00002792"; exon_number "1"; oId "CUFF.2669.1"; class_code "u"; tss_id "TSS2755";		gnl|BL_ORD_ID|28634	cbn-miR-52 MIMAT0029686 Caenorhabditis brenneri miR-52	24	Caenorhabditis brenneri					100	45.8333	http://www.ncbi.nlm.nih.gov/sviewer/viewer.cgi?tool=portal&sendto=on&log$=seqview&db=nuccore&dopt=fasta&sort=&val=DS642248&from=585287&to=585309&maxplex=1	>gb|DS642248.1|:585287-585309 Ixodes scapularis 1108462883754 genomic scaffold, whole genome shotgun sequence AAAAAAAAACATATGTAGCACGA	AAACATATGTA	AAACATATGTA
Putative new miRNA	DS642248	XLOC_002734	DS642248:592270-592292	infected	uninfected	OK	645.574	820.877	0.346585	0.215757	0.765	0.903697	no	1.27155	DS642248	592271	592292	22	isc-mir-6627	gga-miR-6627-3p MIMAT0025723 Gallus gallus miR-6627-3p	gene_id "XLOC_002734"; transcript_id "TCONS_00002793"; exon_number "1"; oId "CUFF.2670.1"; class_code "u"; tss_id "TSS2756";		gnl|BL_ORD_ID|25504	gga-miR-6627-3p MIMAT0025723 Gallus gallus miR-6627-3p	22	Gallus gallus					100	54.5455	http://www.ncbi.nlm.nih.gov/sviewer/viewer.cgi?tool=portal&sendto=on&log$=seqview&db=nuccore&dopt=fasta&sort=&val=DS642248&from=592271&to=592292&maxplex=1	>gb|DS642248.1|:592271-592292 Ixodes scapularis 1108462883754 genomic scaffold, whole genome shotgun sequence GTTAGGTGATGCTGTTGAGCTC	AGGTGATGCTGT	AGGTGATGCTGT
Putative new miRNA	DS642248	XLOC_002735	DS642248:647564-647583	infected	uninfected	OK	2418.66	3419.01	0.499368	0.424778	0.67545	0.868654	no	1.4136	DS642248	647565	647583	19	isc-mir-8947	eca-miR-8947 MIMAT0034476 Equus caballus miR-8947	gene_id "XLOC_002735"; transcript_id "TCONS_00002794"; exon_number "1"; oId "CUFF.2679.1"; class_code "u"; tss_id "TSS2757";		gnl|BL_ORD_ID|32998	eca-miR-8947 MIMAT0034476 Equus caballus miR-8947	24	Equus caballus					93.3333	62.5	http://www.ncbi.nlm.nih.gov/sviewer/viewer.cgi?tool=portal&sendto=on&log$=seqview&db=nuccore&dopt=fasta&sort=&val=DS642248&from=647565&to=647583&maxplex=1	>gb|DS642248.1|:647565-647583 Ixodes scapularis 1108462883754 genomic scaffold, whole genome shotgun sequence CTCGCGGAACTGCAGATTC	CTCGCGGAACTGCAG	CTCGGGGAACTGCAG
Putative new miRNA	DS642248	XLOC_002736	DS642248:1530458-1530480	infected	uninfected	OK	1291.15	2957.86	1.1959	1.00527	0.1519	0.581875	no	2.29087	DS642248	1530459	1530480	22	isc-mir-998	dvi-miR-998-5p MIMAT0035612 Drosophila virilis miR-998-5p	gene_id "XLOC_002736"; transcript_id "TCONS_00002795"; exon_number "1"; oId "CUFF.2685.1"; class_code "u"; tss_id "TSS2758";		gnl|BL_ORD_ID|34134	dvi-miR-998-5p MIMAT0035612 Drosophila virilis miR-998-5p	22	Drosophila virilis					100	54.5455	http://www.ncbi.nlm.nih.gov/sviewer/viewer.cgi?tool=portal&sendto=on&log$=seqview&db=nuccore&dopt=fasta&sort=&val=DS642248&from=1530459&to=1530480&maxplex=1	>gb|DS642248.1|:1530459-1530480 Ixodes scapularis 1108462883754 genomic scaffold, whole genome shotgun sequence AGCACGAGAATTCACAAAAACG	CACGAGAATTCA	CACGAGAATTCA
Putative new miRNA	DS642248	XLOC_002737	DS642248:1570891-1570911	infected	uninfected	OK	934.754	752.93	-0.31207	-0.206542	0.85095	0.937891	no	0.805485	DS642248	1570892	1570911	20	isc-mir-7400	oan-miR-7400-5p MIMAT0028942 Ornithorhynchus anatinus miR-7400-5p	gene_id "XLOC_002737"; transcript_id "TCONS_00002796"; exon_number "1"; oId "CUFF.2686.1"; class_code "u"; tss_id "TSS2759";		gnl|BL_ORD_ID|27855	oan-miR-7400-5p MIMAT0028942 Ornithorhynchus anatinus miR-7400-5p	22	Ornithorhynchus anatinus					100	45.4545	http://www.ncbi.nlm.nih.gov/sviewer/viewer.cgi?tool=portal&sendto=on&log$=seqview&db=nuccore&dopt=fasta&sort=&val=DS642248&from=1570892&to=1570911&maxplex=1	>gb|DS642248.1|:1570892-1570911 Ixodes scapularis 1108462883754 genomic scaffold, whole genome shotgun sequence GCAAAAGAAGCTTTCAGAAT	GCTTTCAGAA	GCTTTCAGAA
Putative new miRNA	DS642248	XLOC_002738	DS642248:1639914-1639986	infected	uninfected	OK	24.0113	32.6095	0.441579	0.351405	0.61865	0.8402	no	1.35809	DS642248	1639915	1639986	72	isc-mir-59	ppc-miR-59-3p MIMAT0032905 Pristionchus pacificus miR-59-3p	gene_id "XLOC_002738"; transcript_id "TCONS_00002797"; exon_number "1"; oId "CUFF.2687.1"; class_code "u"; tss_id "TSS2760";		gnl|BL_ORD_ID|31428	ppc-miR-59-3p MIMAT0032905 Pristionchus pacificus miR-59-3p	23	Pristionchus pacificus					100	60.8696	http://www.ncbi.nlm.nih.gov/sviewer/viewer.cgi?tool=portal&sendto=on&log$=seqview&db=nuccore&dopt=fasta&sort=&val=DS642248&from=1639915&to=1639986&maxplex=1	>gb|DS642248.1|:1639915-1639986 Ixodes scapularis 1108462883754 genomic scaffold, whole genome shotgun sequence TGGACCCGTACTTACTATAAGCTGTTTTGCAAAGATGACGATTGCCCTTCTCCAGAGGTGTCTGCAATGA AT	CAAAGATGACGATT	CAAAGATGACGATT
Putative new miRNA	DS642280	XLOC_002741	DS642280:65328-65422	infected	uninfected	OK	2.96823	7.70233	1.37569	0.583171	0.43615	0.731949	no	2.59492	DS642280	65329	65422	94	isc-mir-2a	ppc-miR-2a-3p MIMAT0032873 Pristionchus pacificus miR-2a-3p	gene_id "XLOC_002741"; transcript_id "TCONS_00002800"; exon_number "1"; oId "CUFF.2692.1"; class_code "u"; tss_id "TSS2763";		gnl|BL_ORD_ID|31396	ppc-miR-2a-3p MIMAT0032873 Pristionchus pacificus miR-2a-3p	24	Pristionchus pacificus					100	54.1667	http://www.ncbi.nlm.nih.gov/sviewer/viewer.cgi?tool=portal&sendto=on&log$=seqview&db=nuccore&dopt=fasta&sort=&val=DS642280&from=65329&to=65422&maxplex=1	>gb|DS642280.1|:65329-65422 Ixodes scapularis 1108462884340 genomic scaffold, whole genome shotgun sequence TCGTCGCCCCGACGTCGATGCGGCTAGCGTTGAGAGCTACCTGCTCATTGGCGGTTCCCTTTGCTTTGAC ATGTCAAAGTGCAACAACGTTACG	TTGCTTTGACATG	TTGCTTTGACATG
Putative new miRNA	DS642307	XLOC_002742	DS642307:3722-3830	infected	uninfected	OK	93.9973	50.3196	-0.9015	-0.880222	0.20125	0.602622	no	0.53533	DS642307	3723	3830	108	isc-mir-2048	nve-miR-2048-5p MIMAT0009820 Nematostella vectensis miR-2048-5p	gene_id "XLOC_002742"; transcript_id "TCONS_00002801"; exon_number "1"; oId "CUFF.2693.1"; class_code "u"; tss_id "TSS2764";		gnl|BL_ORD_ID|11441	nve-miR-2048-5p MIMAT0009820 Nematostella vectensis miR-2048-5p	21	Nematostella vectensis					100	66.6667	http://www.ncbi.nlm.nih.gov/sviewer/viewer.cgi?tool=portal&sendto=on&log$=seqview&db=nuccore&dopt=fasta&sort=&val=DS642307&from=3723&to=3830&maxplex=1	>gb|DS642307.1|:3723-3830 Ixodes scapularis 1108462884798 genomic scaffold, whole genome shotgun sequence GCACCGTTCCAAATTTGTCTGCATGTTTTCCTTCTTTATGCAGTAAATAATTTGAGTGTTTTGTTTTAGA TTTTTTTTTGTTCAATAATGTTTTGTAGGTTTTCCTCC	GTTTTGTTTTAGAT	GTTTTGTTTTAGAT
Putative new miRNA	DS642473	XLOC_002760	DS642473:493577-493596	infected	uninfected	OK	1222.48	0	negative inf	negative nan	0.05545	0.397704	no	0	DS642473	493578	493596	19	isc-mir-5331	rmi-miR-5331 MIMAT0021404 Rhipicephalus microplus miR-5331	gene_id "XLOC_002760"; transcript_id "TCONS_00002819"; exon_number "1"; oId "CUFF.2719.1"; class_code "u"; tss_id "TSS2782";		gnl|BL_ORD_ID|21147	rmi-miR-5331 MIMAT0021404 Rhipicephalus microplus miR-5331	27	Rhipicephalus microplus					100	40.7407	http://www.ncbi.nlm.nih.gov/sviewer/viewer.cgi?tool=portal&sendto=on&log$=seqview&db=nuccore&dopt=fasta&sort=&val=DS642473&from=493578&to=493596&maxplex=1	>gb|DS642473.1|:493578-493596 Ixodes scapularis 1108462887996 genomic scaffold, whole genome shotgun sequence TCGTTCTTCATCGCCGCAC	TCATCGCCGCA	TCATCGCCGCA
Putative new miRNA	DS642482	XLOC_002762	DS642482:1290-1407	infected	uninfected	OK	14.5962	1.74771	-3.06205	-1.35694	0.1884	0.600845	no	0.119737	DS642482	1291	1407	117	isc-mir-7093	mmu-miR-7093-3p MIMAT0028093 Mus musculus miR-7093-3p	gene_id "XLOC_002762"; transcript_id "TCONS_00002821"; exon_number "1"; oId "CUFF.2722.1"; class_code "u"; tss_id "TSS2784";		gnl|BL_ORD_ID|26393	mmu-miR-7093-3p MIMAT0028093 Mus musculus miR-7093-3p	21	Mus musculus					89.4737	90.4762	http://www.ncbi.nlm.nih.gov/sviewer/viewer.cgi?tool=portal&sendto=on&log$=seqview&db=nuccore&dopt=fasta&sort=&val=DS642482&from=1291&to=1407&maxplex=1	>gb|DS642482.1|:1291-1407 Ixodes scapularis 1108462888132 genomic scaffold, whole genome shotgun sequence TTCAAAAGTGGAGAGCATATGTCCCCAAGAAGGGGAGACCACGGTTGCAAGACCAACAAGCTGGTGGCAC CTCCAATCCATCTGTGATCCCGCAGACGACTTTGCCACACGTGTGAA	TCCATCTGTGATCCCGCAG	TCCATCTGTCATCCTGCAG
Putative new miRNA	DS642643	XLOC_002767	DS642643:840-874	infected	uninfected	OK	36.581	63.8926	0.804552	0.412811	0.55445	0.80119	no	1.74661	DS642643	841	874	34	isc-mir8581	atr-miR8581 MIMAT0033865 Amborella trichopoda miR8581	gene_id "XLOC_002767"; transcript_id "TCONS_00002826"; exon_number "1"; oId "CUFF.2734.1"; class_code "u"; tss_id "TSS2789";		gnl|BL_ORD_ID|32388	atr-miR8581 MIMAT0033865 Amborella trichopoda miR8581	24	Amborella trichopoda					92.8571	58.3333	http://www.ncbi.nlm.nih.gov/sviewer/viewer.cgi?tool=portal&sendto=on&log$=seqview&db=nuccore&dopt=fasta&sort=&val=DS642643&from=841&to=874&maxplex=1	>gb|DS642643.1|:841-874 Ixodes scapularis 1108462891026 genomic scaffold, whole genome shotgun sequence TTGCAATTGCAGACTGCATTGAAAGAATTTTGGC	TGAAAGAATTTTGG	TGAGAGAATTTTGG
Putative new miRNA	DS642655	XLOC_002772	DS642655:7947-8062	infected	uninfected	OK	12.7157	0.595188	-4.41712	-0.983985	0.20555	0.602622	no	0.0468073	DS642655	7948	8062	115	isc-mir-458	ola-miR-458 MIMAT0022595 Oryzias latipes miR-458	gene_id "XLOC_002772"; transcript_id "TCONS_00002831"; exon_number "1"; oId "CUFF.2740.1"; class_code "u"; tss_id "TSS2794";		gnl|BL_ORD_ID|22491	ola-miR-458 MIMAT0022595 Oryzias latipes miR-458	22	Oryzias latipes					100	63.6364	http://www.ncbi.nlm.nih.gov/sviewer/viewer.cgi?tool=portal&sendto=on&log$=seqview&db=nuccore&dopt=fasta&sort=&val=DS642655&from=7948&to=8062&maxplex=1	>gb|DS642655.1|:7948-8062 Ixodes scapularis 1108462891170 genomic scaffold, whole genome shotgun sequence AGGCCTCACTGTTCAGATGGATCATTACACGTTCGAAGAATGATCTGTTCATCAACCACATTTGCTCTTT CAATGGTGGTGCACACCTGAGTCCATCATGAAGATACCTGCTAAT	GCTCTTTCAATGGT	GCTCTTTCAATGGT
Putative new miRNA	DS642845	XLOC_002779	DS642845:480-501	infected	uninfected	OK	1598.81	970.141	-0.720729	-0.673747	0.55025	0.798824	no	0.606789	DS642845	481	501	21	isc-mir-30b	cgr-miR-30b-3p MIMAT0023897 Cricetulus griseus miR-30b-3p	gene_id "XLOC_002779"; transcript_id "TCONS_00002838"; exon_number "1"; oId "CUFF.2747.1"; class_code "u"; tss_id "TSS2801";		gnl|BL_ORD_ID|23447	cgr-miR-30b-3p MIMAT0023897 Cricetulus griseus miR-30b-3p	22	Cricetulus griseus					100	54.5455	http://www.ncbi.nlm.nih.gov/sviewer/viewer.cgi?tool=portal&sendto=on&log$=seqview&db=nuccore&dopt=fasta&sort=&val=DS642845&from=481&to=501&maxplex=1	>gb|DS642845.1|:481-501 Ixodes scapularis 1108462895702 genomic scaffold, whole genome shotgun sequence CGTTTCCGGATGTTTACGTGC	GGATGTTTACGT	GGATGTTTACGT
Putative new miRNA	DS642958	XLOC_002791	DS642958:74166-74187	infected	uninfected	OK	861.777	705.557	-0.288551	-0.21798	0.8557	0.93941	no	0.818723	DS642958	74167	74187	21	isc-mir-2215	cel-miR-2215-3p MIMAT0011446 Caenorhabditis elegans miR-2215-3p	gene_id "XLOC_002791"; transcript_id "TCONS_00002850"; exon_number "1"; oId "CUFF.2757.1"; class_code "u"; tss_id "TSS2813";		gnl|BL_ORD_ID|12161	cel-miR-2215-3p MIMAT0011446 Caenorhabditis elegans miR-2215-3p	22	Caenorhabditis elegans					100	50	http://www.ncbi.nlm.nih.gov/sviewer/viewer.cgi?tool=portal&sendto=on&log$=seqview&db=nuccore&dopt=fasta&sort=&val=DS642958&from=74167&to=74187&maxplex=1	>gb|DS642958.1|:74167-74187 Ixodes scapularis 1108462897992 genomic scaffold, whole genome shotgun sequence TATGCAGTCGCGTGTTGTTGC	CGCGTGTTGTT	CGCGTGTTGTT
Putative new miRNA	DS642958	XLOC_002792	DS642958:95921-95945	infected	uninfected	OK	2246.47	0	negative inf	negative nan	5e-05	0.0021842	yes	0	DS642958	95922	95945	24	isc-mir8663b	gra-miR8663b MIMAT0034033 Gossypium raimondii miR8663b	gene_id "XLOC_002792"; transcript_id "TCONS_00002851"; exon_number "1"; oId "CUFF.2758.1"; class_code "u"; tss_id "TSS2814";		gnl|BL_ORD_ID|32555	gra-miR8663b MIMAT0034033 Gossypium raimondii miR8663b	23	Gossypium raimondii	PMID:24044642	Development			100	47.8261	http://www.ncbi.nlm.nih.gov/sviewer/viewer.cgi?tool=portal&sendto=on&log$=seqview&db=nuccore&dopt=fasta&sort=&val=DS642958&from=95922&to=95945&maxplex=1	>gb|DS642958.1|:95922-95945 Ixodes scapularis 1108462897992 genomic scaffold, whole genome shotgun sequence ATCTACTGTCAAAAATTGCCAATA	AAAATTGCCAA	AAAATTGCCAA
Putative new miRNA	DS642996	XLOC_002799	DS642996:84728-84813	infected	uninfected	OK	17.8147	4.40584	-2.01557	-1.14816	0.20565	0.602622	no	0.247315	DS642996	84729	84813	85	isc-mir167k	gma-miR167k MIMAT0036388 Glycine max miR167k	gene_id "XLOC_002799"; transcript_id "TCONS_00002858"; exon_number "1"; oId "CUFF.2762.1"; class_code "u"; tss_id "TSS2821";		gnl|BL_ORD_ID|34910	gma-miR167k MIMAT0036388 Glycine max miR167k	22	Glycine max					88.8889	81.8182	http://www.ncbi.nlm.nih.gov/sviewer/viewer.cgi?tool=portal&sendto=on&log$=seqview&db=nuccore&dopt=fasta&sort=&val=DS642996&from=84729&to=84813&maxplex=1	>gb|DS642996.1|:84729-84813 Ixodes scapularis 1108462898676 genomic scaffold, whole genome shotgun sequence GCGGATAATGGCGAACTTTGGTTGATTCTGTGTTGTTGACGTTTACTCTTTGAAAGGTTATGCTCTGAAG CTGACTGCCTGATAT	TGAAGCTGACTGCCTGAT	TGAAGCTGCCAGCCTGAT
Putative new miRNA	DS643033	XLOC_002831	DS643033:31200-31223	infected	uninfected	OK	295.345	275.808	-0.0987379	-0.0709059	0.8932	0.952759	no	0.93385	DS643033	31201	31223	23	isc-mir-7924	prd-miR-7924-3p MIMAT0030693 Panagrellus redivivus miR-7924-3p	gene_id "XLOC_002831"; transcript_id "TCONS_00002890"; exon_number "1"; oId "CUFF.2763.1"; class_code "u"; tss_id "TSS2853";		gnl|BL_ORD_ID|29770	prd-miR-7924-3p MIMAT0030693 Panagrellus redivivus miR-7924-3p	22	Panagrellus redivivus					100	45.4545	http://www.ncbi.nlm.nih.gov/sviewer/viewer.cgi?tool=portal&sendto=on&log$=seqview&db=nuccore&dopt=fasta&sort=&val=DS643033&from=31201&to=31223&maxplex=1	>gb|DS643033.1|:31201-31223 Ixodes scapularis 1108462899266 genomic scaffold, whole genome shotgun sequence ATGAATACGTTCAGTCGAGTTCG	AATACGTTCA	AATACGTTCA
Putative new miRNA	DS643033	XLOC_002832	DS643033:65955-65977	infected	uninfected	OK	494.11	1302.62	1.39851	0.974079	0.2967	0.646939	no	2.6363	DS643033	65956	65977	22	isc-mir-935	mmu-miR-935 MIMAT0035718 Mus musculus miR-935	gene_id "XLOC_002832"; transcript_id "TCONS_00002891"; exon_number "1"; oId "CUFF.2764.1"; class_code "u"; tss_id "TSS2854";		gnl|BL_ORD_ID|34240	mmu-miR-935 MIMAT0035718 Mus musculus miR-935	24	Mus musculus					100	37.5	http://www.ncbi.nlm.nih.gov/sviewer/viewer.cgi?tool=portal&sendto=on&log$=seqview&db=nuccore&dopt=fasta&sort=&val=DS643033&from=65956&to=65977&maxplex=1	>gb|DS643033.1|:65956-65977 Ixodes scapularis 1108462899266 genomic scaffold, whole genome shotgun sequence TACTACGCTACCGCCACTCGAA	CGCTACCGC	CGCTACCGC
Putative new miRNA	DS643033	XLOC_002833	DS643033:228783-228851	infected	uninfected	OK	7.97146	25.6264	1.68472	0.926307	0.1927	0.602622	no	3.21477	DS643033	228784	228851	68	isc-mir-2a	gsa-miR-2a-3p MIMAT0035267 Gyrodactylus salaris miR-2a-3p	gene_id "XLOC_002833"; transcript_id "TCONS_00002892"; exon_number "1"; oId "CUFF.2766.1"; class_code "u"; tss_id "TSS2855";		gnl|BL_ORD_ID|33789	gsa-miR-2a-3p MIMAT0035267 Gyrodactylus salaris miR-2a-3p	25	Gyrodactylus salaris					100	44	http://www.ncbi.nlm.nih.gov/sviewer/viewer.cgi?tool=portal&sendto=on&log$=seqview&db=nuccore&dopt=fasta&sort=&val=DS643033&from=228784&to=228851&maxplex=1	>gb|DS643033.1|:228784-228851 Ixodes scapularis 1108462899266 genomic scaffold, whole genome shotgun sequence AAGCATCACGACGGCACCAAAGTTGAGAAAATCGCAACCACCAAAGCAGACAAGTAACACCGGAGATT	CACCAAAGCAG	CACCAAAGCAG
Putative new miRNA	DS643341	XLOC_002842	DS643341:12337-12357	infected	uninfected	OK	5769.18	0	negative inf	negative nan	5e-05	0.0021842	yes	0	DS643341	12338	12357	20	isc-mir-7563c	ipu-miR-7563c MIMAT0029562 Ictalurus punctatus miR-7563c	gene_id "XLOC_002842"; transcript_id "TCONS_00002901"; exon_number "1"; oId "CUFF.2781.1"; class_code "u"; tss_id "TSS2864";		gnl|BL_ORD_ID|28510	ipu-miR-7563c MIMAT0029562 Ictalurus punctatus miR-7563c	23	Ictalurus punctatus	PMID:23342099	Unknown			92.8571	60.8696	http://www.ncbi.nlm.nih.gov/sviewer/viewer.cgi?tool=portal&sendto=on&log$=seqview&db=nuccore&dopt=fasta&sort=&val=DS643341&from=12338&to=12357&maxplex=1	>gb|DS643341.1|:12338-12357 Ixodes scapularis 1108462905282 genomic scaffold, whole genome shotgun sequence CGCGTTCAGAGCCGGAGAAA	TTCAGAGCCGGAGA	TTCAGAGCCAGAGA
[truncated: 2,657 more rows]

## Sheet: Column description real
miRNA	Indicate if identified miRNA is known in I. scapularis or a putative new miRNA mapping reads to the reference genome
Contig ID	Contig of the transcript defined by Cufflinks
Gene_ID	Identified gene for each transcript defined by Cufflinks
[truncated: 36 more rows]
